# Supplementary material for: Evaluation of monkeypox knowledge and attitudes among Chinese medical students
Source: BMC Public Health. 2024 Mar 8;24:745. doi: 10.1186/s12889-024-18259-6 (PMC10921768; doi:10.1186/s12889-024-18259-6)
Supplement: Supplementary file 1 — Supplementary Material 1 [file 12889_2024_18259_MOESM1_ESM.xlsx]

## Sheet: Sheet1
Supplemental Table 1. Pre-survey data on the evaluation of monkeypox knowledge and attitudes among Chinese medical students
Serial number	Filling time	1.Your gender	2.Your nation	3.You are from the city or the country	4.Your grade	5.Your major	6.Monkeypox is a viral infectious disease	7.Monkeypox, like the COVID-19 infection, is a national class B management infectious disease	8.Monkeypox is a zoonotic disease	9.The incubation period of monkeypox is usually 6~16 days, but it can also be 5~21 days	10.Monkeypox infection requires isolation	11.A monkeypox vaccine has been developed	12.Monkeypox can be transmitted through food	13.Monkeypox can be transmitted through blood	14.Monkeypox can be transmitted sexually, including men who have sex with men	15.Monkeypox can be transmitted from animals to humans through direct contact	16.The rash is one of the clinical manifestations of monkeypox	17.Swollen lymph nodes are characteristic that distinguishes monkeypox from chickenpox	18.Avoiding contact with wild animals is an important way to prevent further chickenpox	19.Avoiding contact with anyone with a rash can prevent the spread of the disease spread of monkeypox	20.Avoiding contact with any objects that have come into contact with sick people can prevent the spread of the disease	21.Wearing condoms during sex is effective in preventing monkeypox infection	22.Improving monkeypox awareness and awareness of prevention and control, and doing a good job in self-symptom monitoring are key measures to prevent monkeypox	23.I should know more about monkeypox	24.The spread of the monkeypox virus to my city increases my worries	25.The government should provide adequate monkeypox prevention and control measures to local residents	26.Travel to monkeypox-infected countries should be restricted	27.If there is a monkeypox vaccine, I will choose to get it	28.Health care workers should test for infection after contact with monkeypox patients	29.I can reach out to family members or friends who are infected with monkeypox	30.I should take some precautions to prevent monkeypox from happening	31.All people who develop a rash should be tested for monkeypox	32.Monkeypox will become a new pandemic disease like COVID-19	33.Specialized medical institutions provide less information about monkeypox	34.Monkeypox may become a disease that reduces the global population
1	2023/9/19 22:39:46	2	1	1	3	1	1	1	1	1	1	3	3	1	1	1	1	1	1	2	1	1	1	5	3	5	5	5	5	3	5	5	4	4	4
2	2023/9/19 22:39:55	1	1	2	3	1	1	1	1	1	1	3	1	1	1	1	1	1	1	1	1	1	1	3	3	3	4	5	4	2	4	4	4	4	4
3	2023/9/19 22:40:49	2	1	2	3	1	1	1	1	1	1	2	3	3	1	2	1	1	3	2	2	1	1	4	4	4	4	4	5	2	4	4	2	4	2
4	2023/9/19 22:41:01	2	1	2	3	1	1	1	1	1	1	2	2	1	1	2	1	1	1	1	1	1	1	5	5	5	5	5	5	3	5	5	3	4	3
5	2023/9/19 22:41:58	2	1	1	3	1	1	1	1	1	1	2	3	1	1	3	1	3	1	1	1	1	1	4	3	4	4	5	5	1	5	4	2	3	2
6	2023/9/19 22:46:11	2	1	2	3	1	1	2	1	1	1	2	2	2	1	2	1	2	2	2	2	2	1	4	4	4	4	4	4	1	4	5	5	4	1
7	2023/9/19 22:52:54	2	1	2	3	1	1	1	1	1	1	1	1	1	1	1	1	1	1	1	1	2	1	4	3	5	4	4	5	3	5	3	3	3	3
8	2023/9/19 22:57:27	2	1	1	3	1	1	1	1	1	1	1	1	1	1	1	1	1	1	1	1	1	1	4	3	3	3	3	3	3	3	3	3	3	3
9	2023/9/19 23:01:17	2	2	2	3	1	1	1	1	1	1	3	2	1	1	1	1	1	2	2	1	2	1	4	3	3	4	4	4	2	4	3	4	3	2
10	2023/9/19 23:10:48	1	1	1	3	1	1	1	1	3	1	3	1	1	1	3	1	3	1	1	1	1	1	4	3	4	4	4	5	4	3	3	3	3	3
11	2023/9/19 23:29:52	2	1	2	3	1	1	1	3	3	1	2	3	1	1	1	1	3	2	2	1	3	1	4	5	4	3	5	4	3	4	2	2	3	3
12	2023/9/19 23:37:55	2	1	1	3	1	1	1	3	1	1	3	2	1	1	3	1	1	1	1	1	1	1	5	5	5	5	5	5	5	5	5	2	3	2
13	2023/9/19 23:45:20	2	1	1	3	1	1	2	2	3	1	2	2	2	1	2	2	1	2	2	2	1	1	4	4	5	5	4	4	4	5	3	4	5	4
14	2023/9/20 2:13:17	2	1	1	3	1	1	2	2	3	1	2	2	1	1	3	1	1	1	1	1	1	1	5	5	5	4	5	5	1	5	4	4	4	4
15	2023/9/20 8:35:11	1	1	2	3	1	1	1	1	1	1	2	1	1	1	1	1	1	1	1	1	1	1	5	4	5	5	4	4	1	4	4	4	4	4
16	2023/9/20 9:35:33	2	1	2	3	1	1	1	1	1	1	2	1	1	1	1	1	1	1	1	1	1	1	5	5	5	4	5	5	1	5	4	4	3	4
17	2023/9/20 10:19:45	1	1	1	3	1	1	2	2	1	1	1	2	1	1	1	1	1	1	1	1	1	1	1	1	1	1	1	1	1	1	1	1	1	1
18	2023/9/20 12:39:06	1	1	1	1	2	1	1	1	1	1	2	1	1	2	1	1	1	1	2	2	1	1	4	3	4	3	4	4	3	4	3	2	2	3
19	2023/9/20 12:39:41	1	1	2	1	2	1	1	1	1	1	1	2	1	2	2	2	2	1	1	1	2	1	5	3	3	3	3	3	3	3	3	3	3	3
20	2023/9/20 12:40:05	2	1	2	1	2	1	1	1	1	1	2	2	2	2	1	1	1	1	1	2	2	1	5	5	5	5	5	5	1	5	5	5	4	5
21	2023/9/20 12:40:16	2	1	1	1	2	1	1	3	3	1	3	3	1	1	3	3	3	3	3	1	2	1	5	5	5	5	5	5	1	5	4	3	3	3
22	2023/9/20 12:40:36	2	1	2	1	2	1	1	1	1	1	3	3	3	1	1	1	3	1	3	3	3	1	5	4	5	4	5	4	3	4	4	4	2	4
23	2023/9/20 12:40:42	2	1	2	1	2	1	1	1	1	1	2	3	1	1	1	1	3	2	1	1	2	1	4	4	4	4	5	4	2	4	2	2	4	2
24	2023/9/20 12:40:58	1	1	1	1	2	1	1	1	1	1	3	1	1	1	1	1	1	1	2	1	1	1	5	3	5	2	5	3	2	4	4	3	3	3
25	2023/9/20 12:41:10	2	2	2	1	2	3	3	2	3	3	3	3	3	1	3	3	3	3	3	3	2	1	4	4	3	3	3	3	3	4	3	3	4	3
26	2023/9/20 12:41:16	1	1	1	1	2	1	1	3	1	1	2	3	1	1	1	1	1	1	1	1	3	2	5	4	5	5	4	4	2	4	4	3	4	4
27	2023/9/20 12:41:36	2	1	2	1	2	1	1	1	1	1	1	1	1	1	1	1	1	1	1	1	1	1	1	1	1	1	1	1	1	1	1	1	1	1
28	2023/9/20 12:41:39	2	1	2	1	2	1	1	1	1	1	2	1	1	1	3	1	3	2	1	1	3	1	5	3	3	3	5	5	3	5	5	3	3	3
29	2023/9/20 12:41:45	1	1	1	1	2	1	1	1	3	1	1	1	1	2	2	2	1	1	1	1	1	1	5	5	3	3	5	5	4	5	5	5	5	2
30	2023/9/20 12:41:54	2	1	2	1	2	1	1	3	3	1	3	3	3	3	3	3	3	3	3	3	3	1	5	5	5	3	5	5	1	5	5	2	4	3
31	2023/9/20 12:41:56	1	1	1	1	2	1	2	1	2	1	2	1	1	1	3	2	1	1	1	1	2	1	5	2	5	4	4	4	2	4	3	3	3	3
32	2023/9/20 12:41:57	2	1	2	1	2	1	1	3	1	1	3	1	1	1	1	1	1	3	1	1	2	1	5	4	5	4	5	5	3	5	4	3	4	3
33	2023/9/20 12:42:14	2	1	1	1	2	1	1	1	3	1	2	3	1	3	3	1	1	1	1	1	3	1	5	3	5	4	4	4	2	5	4	3	3	2
34	2023/9/20 12:42:23	2	2	2	1	2	1	1	1	1	1	1	1	1	1	1	1	1	1	1	1	1	1	1	3	5	1	5	5	1	5	5	5	3	5
35	2023/9/20 12:42:54	1	2	1	1	2	1	3	1	3	1	2	3	1	1	3	3	3	1	1	1	1	1	5	5	5	5	5	5	1	5	4	3	5	3
36	2023/9/20 12:43:21	2	1	2	1	2	1	1	1	1	1	2	2	1	1	1	1	1	1	1	1	1	1	5	5	5	5	5	5	1	5	5	5	5	4
37	2023/9/20 12:43:27	2	2	2	1	2	1	3	1	3	1	3	3	1	1	3	1	3	1	1	1	3	3	4	3	3	4	4	4	3	4	4	4	3	4
38	2023/9/20 12:43:38	1	1	2	1	2	1	1	1	1	1	3	3	3	1	1	3	3	1	1	1	2	1	5	4	4	4	2	4	2	4	4	4	3	4
39	2023/9/20 12:43:42	1	1	2	1	2	1	1	1	1	1	2	1	1	1	1	1	1	1	1	1	2	1	5	2	5	2	2	4	1	5	3	4	3	4
40	2023/9/20 12:43:55	1	1	2	1	2	1	1	1	1	1	1	3	1	3	1	1	3	2	2	1	2	1	5	4	4	4	5	4	2	5	4	4	4	4
41	2023/9/20 12:44:20	2	1	2	1	2	1	1	1	1	1	2	1	1	1	1	1	1	1	1	1	1	1	3	3	4	4	4	4	2	5	3	2	3	3
42	2023/9/20 12:44:26	1	2	2	1	2	1	1	1	1	1	1	1	1	1	1	3	3	1	1	1	2	1	5	5	1	4	5	5	3	3	3	3	4	4
43	2023/9/20 12:44:35	2	1	1	1	2	1	1	1	1	1	2	1	1	1	1	2	1	1	1	1	1	1	5	5	5	3	5	5	1	5	5	5	1	5
44	2023/9/20 12:44:39	2	1	1	1	2	1	1	1	1	1	3	2	1	1	1	1	3	1	2	1	3	1	5	4	4	4	3	4	2	5	3	3	4	3
45	2023/9/20 12:44:41	2	1	1	1	2	1	1	1	1	1	2	2	1	1	1	1	2	2	1	1	2	1	4	5	3	4	4	5	3	4	4	2	3	2
46	2023/9/20 12:44:52	1	1	2	1	1	1	1	1	3	1	1	1	1	1	1	3	3	1	1	1	2	1	5	5	5	5	5	5	1	5	5	5	5	4
47	2023/9/20 12:45:21	2	2	2	1	2	1	1	1	1	1	1	1	1	1	1	1	1	1	1	1	1	1	5	5	5	5	5	5	5	5	5	5	5	5
48	2023/9/20 12:45:27	2	1	1	1	2	1	1	1	1	1	1	1	1	1	1	1	1	1	1	2	2	1	5	4	5	3	5	4	1	5	4	4	2	3
49	2023/9/20 12:46:28	2	1	2	1	2	1	1	1	1	1	2	2	1	1	1	1	1	1	1	1	3	1	5	3	3	3	5	5	1	4	3	3	3	2
50	2023/9/20 12:46:58	2	1	2	1	2	1	1	1	1	1	2	2	1	1	1	1	1	2	2	1	2	1	5	3	5	3	5	5	3	5	5	3	3	3
51	2023/9/20 12:47:10	2	1	2	1	2	1	3	1	3	1	3	1	1	1	1	3	3	1	1	2	1	1	5	4	5	5	4	5	1	5	5	4	5	4
52	2023/9/20 12:47:44	2	1	1	1	2	1	1	1	1	1	2	2	1	1	1	1	1	1	2	2	2	1	4	4	5	4	4	4	2	4	2	3	4	3
53	2023/9/20 12:48:50	2	1	2	1	2	1	3	1	3	3	3	3	1	1	3	3	3	1	1	1	1	1	5	4	5	4	5	4	2	5	3	2	4	2
54	2023/9/20 12:48:56	2	1	2	1	2	1	1	3	1	1	2	3	3	3	1	3	3	3	2	1	2	2	4	4	4	2	4	4	3	4	3	3	2	3
55	2023/9/20 12:49:24	2	1	2	1	2	1	1	1	1	1	1	1	1	1	1	1	1	1	1	1	1	1	5	5	5	5	5	5	1	5	4	5	5	5
56	2023/9/20 12:49:33	2	1	1	1	2	1	2	1	1	1	1	1	2	1	1	1	2	1	2	2	1	1	5	5	4	4	4	5	1	5	3	4	3	3
57	2023/9/20 12:49:57	2	1	1	1	2	1	1	3	1	1	1	3	1	1	3	1	1	1	1	1	2	1	5	4	4	4	4	4	1	5	4	3	3	4
58	2023/9/20 12:50:21	2	2	2	1	2	1	1	1	1	1	1	2	1	1	1	1	1	1	1	1	1	1	5	5	5	5	5	5	5	5	5	5	5	5
59	2023/9/20 12:50:51	2	1	2	1	2	1	1	3	3	1	3	2	1	1	2	3	1	3	1	2	3	1	5	4	4	1	4	5	4	4	4	3	4	3
60	2023/9/20 12:51:15	2	1	1	1	1	1	1	1	1	1	3	1	1	1	1	1	1	1	1	1	2	1	1	5	5	3	5	4	2	5	3	3	3	4
61	2023/9/20 12:51:23	2	2	2	1	2	1	1	1	1	1	1	1	1	1	1	1	1	1	1	1	1	1	5	5	5	5	5	5	5	5	5	5	5	5
62	2023/9/20 12:52:23	2	1	2	1	2	1	1	1	1	1	3	3	1	3	3	3	1	1	1	1	3	1	5	3	5	3	5	5	1	5	5	3	3	3
63	2023/9/20 12:54:23	1	1	2	1	1	1	3	1	1	1	3	1	1	3	1	1	1	1	1	1	3	1	3	4	4	5	3	5	1	5	5	4	3	2
64	2023/9/20 12:56:55	2	1	1	1	2	1	1	1	1	1	1	1	1	1	1	1	1	1	1	1	1	1	5	5	5	5	5	5	5	5	5	4	3	3
65	2023/9/20 12:57:27	2	1	1	1	2	1	1	1	1	1	2	1	1	1	1	1	1	1	1	1	1	1	5	5	5	5	5	5	5	5	5	5	5	5
66	2023/9/20 13:01:20	1	1	1	1	2	1	2	2	3	2	1	2	1	1	2	1	3	2	2	1	1	1	1	1	5	5	5	3	5	5	5	1	1	5
67	2023/9/20 13:01:33	1	1	1	1	2	1	1	1	3	1	3	2	1	1	3	3	3	1	1	1	1	1	5	2	3	3	3	3	3	3	3	3	3	4
68	2023/9/20 13:01:38	1	1	1	1	2	1	1	3	3	1	3	3	3	1	3	3	3	3	1	1	1	3	4	4	4	4	4	4	2	4	4	2	3	2
69	2023/9/20 13:05:18	1	1	1	1	1	1	1	2	1	1	2	2	1	1	2	1	1	2	1	2	1	1	4	2	5	5	5	5	4	4	5	5	5	5
70	2023/9/20 13:42:04	1	1	1	1	2	1	1	1	2	1	2	1	1	1	1	1	2	1	1	1	2	1	5	4	5	4	5	4	1	5	5	4	3	3
71	2023/9/20 14:01:53	2	1	2	1	2	1	1	1	1	1	2	3	1	1	1	1	1	1	1	1	2	1	5	4	5	4	5	5	1	5	4	4	3	3
72	2023/9/20 14:08:16	1	1	1	1	2	1	3	1	3	1	3	1	1	1	1	1	3	1	2	1	2	1	4	3	4	3	4	3	2	4	3	3	3	3
73	2023/9/20 14:08:52	2	1	2	1	1	1	3	1	1	3	2	2	3	1	2	1	3	2	2	2	1	1	5	4	5	3	5	3	3	5	3	3	2	2
74	2023/9/20 14:27:53	2	1	2	1	2	1	3	1	1	1	1	2	1	3	3	1	1	3	1	1	3	1	5	4	4	4	4	4	2	5	4	4	2	4
75	2023/9/20 14:45:32	2	1	2	3	1	1	1	1	1	1	2	2	1	1	3	1	1	1	1	3	3	1	3	4	4	4	4	4	2	4	2	2	3	3
76	2023/9/20 14:52:40	2	1	2	1	2	1	1	3	1	1	2	1	1	2	1	1	1	2	1	1	3	1	5	4	5	5	5	3	2	5	5	3	5	4
77	2023/9/20 15:43:16	2	1	1	1	2	1	1	1	1	1	3	3	1	3	1	1	1	1	1	1	1	1	1	5	5	5	4	5	1	5	4	2	4	3
78	2023/9/20 18:05:21	2	1	2	3	1	1	2	1	1	1	2	2	1	1	1	1	1	1	1	1	1	1	5	3	4	2	3	5	1	5	3	3	2	2
79	2023/9/20 19:20:25	2	1	1	2	1	1	1	1	1	1	1	1	1	1	1	1	1	1	1	1	1	1	3	1	3	4	4	4	2	4	3	4	3	3
80	2023/9/20 19:35:55	1	1	2	2	1	1	1	2	1	1	1	1	1	1	1	1	2	1	1	1	1	1	3	3	3	3	3	3	3	3	3	3	3	3
81	2023/9/20 20:02:44	2	1	2	2	1	1	1	1	1	1	1	1	1	1	1	1	1	1	1	1	1	1	3	3	3	3	3	3	3	3	3	3	3	3
Question 1: "1" represents male and "2" represents female. Question 2: "1" represents Han and "2" represents other ethnic groups. Question 3: "1" represents urban areas and "2" represents rural areas. Question 4: "1" represents freshman, "2" represents sophomore, and "3" represents junior. Question 5: "1" represents medical majors and "2" represents non-medical majors. Question 6-22: "1" means ye…
