# Supplementary material for: Evaluation of monkeypox knowledge and attitudes among Chinese medical students
Source: BMC Public Health. 2024 Mar 8;24:745. doi: 10.1186/s12889-024-18259-6 (PMC10921768; doi:10.1186/s12889-024-18259-6)
Supplement: Supplementary file 2 — Supplementary Material 2 [file 12889_2024_18259_MOESM2_ESM.xlsx]

## Sheet: Sheet1
Supplemental Table 2. Original data of monkeypox knowledge and attitude of medical students in China
Serial number	Filling time	1.Your gender	2.Your nation	3.You are from the city or the country	4.Your grade	5.Your major	6.Monkeypox is a viral infectious disease	7.Monkeypox, like the COVID-19 infection, is a national class B management infectious disease	8.Monkeypox is a zoonotic disease	9.The incubation period of monkeypox is usually 6~16 days, but it can also be 5~21 days	10.Monkeypox infection requires isolation	11.A monkeypox vaccine has been developed	12.Monkeypox can be transmitted through food	13.Monkeypox can be transmitted through blood	14.Monkeypox can be transmitted sexually, including men who have sex with men	15.Monkeypox can be transmitted from animals to humans through direct contact	16.The rash is one of the clinical manifestations of monkeypox	17.Swollen lymph nodes are characteristic that distinguishes monkeypox from chickenpox	18.Avoiding contact with wild animals is an important way to prevent further chickenpox	19.Avoiding contact with anyone with a rash can prevent the spread of the disease spread of monkeypox	20.Avoiding contact with any objects that have come into contact with sick people can prevent the spread of the disease	21.Wearing condoms during sex is effective in preventing monkeypox infection	22.Improving monkeypox awareness and awareness of prevention and control, and doing a good job in self-symptom monitoring are key measures to prevent monkeypox	23.I should know more about monkeypox	24.The spread of the monkeypox virus to my city increases my worries	25.The government should provide adequate monkeypox prevention and control measures to local residents	26.Travel to monkeypox-infected countries should be restricted	27.If there is a monkeypox vaccine, I will choose to get it	28.Health care workers should test for infection after contact with monkeypox patients	29.I can reach out to family members or friends who are infected with monkeypox	30.I should take some precautions to prevent monkeypox from happening	31.All people who develop a rash should be tested for monkeypox	32.Monkeypox will become a new pandemic disease like COVID-19	33.Specialized medical institutions provide less information about monkeypox	34.Monkeypox may become a disease that reduces the global population
1	2023/9/26 8:30:07	2	2	2	3	6	1	1	1	1	1	3	1	1	1	1	3	1	1	1	1	3	1	4	4	4	4	4	4	4	4	4	4	4	4
2	2023/9/26 8:33:02	1	2	2	1	5	1	1	1	1	1	3	2	1	1	1	1	1	1	1	1	2	1	3	4	4	2	4	4	4	5	4	4	4	1
3	2023/9/26 8:33:14	1	1	2	1	5	1	1	1	3	1	3	1	1	1	1	1	1	1	1	1	2	1	4	2	4	2	4	4	2	4	4	2	2	4
4	2023/9/26 8:34:17	2	1	2	1	5	1	1	2	1	1	2	1	1	1	2	1	1	1	2	1	1	1	5	4	5	5	5	5	2	5	3	3	1	3
5	2023/9/26 8:35:28	2	1	2	1	5	1	2	1	1	1	2	1	1	1	1	1	1	1	1	1	1	1	1	1	5	5	4	5	1	5	5	5	5	5
6	2023/9/26 8:35:43	1	1	2	3	6	1	1	1	1	1	1	3	1	1	1	1	1	1	1	1	1	1	5	3	5	5	5	5	2	5	3	1	3	1
7	2023/9/26 8:36:15	2	2	2	3	6	1	1	1	1	1	3	1	1	1	1	1	1	1	1	1	3	1	5	4	5	4	4	4	4	4	4	4	4	4
8	2023/9/26 8:37:03	2	1	2	1	5	1	1	1	1	1	2	2	1	1	1	1	1	1	1	1	2	1	5	4	5	5	4	4	1	3	4	4	4	4
9	2023/9/26 8:37:17	1	1	2	3	5	1	1	1	3	1	3	2	3	3	3	3	3	1	3	3	3	3	4	4	4	4	4	4	4	4	4	5	4	3
10	2023/9/26 8:37:53	2	1	2	3	6	1	1	1	1	1	2	1	1	1	1	1	1	1	1	1	2	1	4	4	4	4	4	4	2	4	3	4	3	3
11	2023/9/26 8:38:17	2	1	2	3	5	1	1	2	1	1	2	2	1	1	2	1	1	1	1	2	2	1	5	4	5	4	4	4	2	3	4	4	3	4
12	2023/9/26 8:39:14	2	1	1	3	5	1	1	1	1	1	1	3	3	1	3	3	3	3	3	3	3	3	3	4	4	5	4	5	2	3	3	3	3	3
13	2023/9/26 8:44:21	2	1	1	3	6	1	1	3	3	1	3	3	3	3	1	1	3	1	1	1	2	1	5	5	5	4	4	5	1	5	3	3	3	3
14	2023/9/26 8:45:22	1	1	2	2	5	1	1	1	1	1	3	3	1	3	3	3	3	1	3	1	3	1	5	3	3	5	5	4	1	1	2	2	4	3
15	2023/9/26 8:46:38	2	1	2	3	6	1	1	1	3	1	3	3	1	1	3	3	3	3	1	1	1	1	5	5	5	5	5	5	1	5	5	2	4	2
16	2023/9/26 8:47:37	1	1	1	3	5	1	1	3	3	1	1	2	1	1	1	1	1	1	1	1	2	1	4	4	4	4	4	4	4	4	4	4	4	3
17	2023/9/26 8:49:38	2	1	2	1	5	1	1	1	2	1	2	2	1	1	1	1	1	1	1	1	1	1	5	4	4	4	4	4	1	4	3	4	2	4
18	2023/9/26 8:50:45	2	1	2	3	6	1	1	3	1	1	1	3	3	3	3	1	3	3	3	3	3	1	4	4	4	3	4	4	4	4	4	3	4	4
19	2023/9/26 8:51:28	2	1	1	1	5	1	1	1	1	1	2	1	1	1	3	1	1	1	1	1	2	1	5	5	5	5	5	5	1	5	5	4	4	4
20	2023/9/26 8:53:27	1	1	2	2	1	1	1	1	1	1	3	2	1	1	3	1	1	1	2	1	3	1	5	4	5	5	5	5	2	4	3	3	3	3
21	2023/9/26 8:56:25	2	1	1	1	5	1	1	1	1	1	1	3	1	1	1	1	1	1	2	3	3	1	5	4	5	5	5	5	5	5	5	5	5	5
22	2023/9/26 8:57:34	2	1	2	3	6	1	3	1	2	1	3	1	1	3	1	1	1	1	3	1	3	1	5	4	5	3	4	4	2	4	2	2	2	3
23	2023/9/26 8:59:04	1	2	2	3	6	1	1	3	3	1	3	3	3	3	3	3	3	3	3	3	3	3	5	5	5	5	5	5	5	5	3	4	3	3
24	2023/9/26 9:04:22	2	1	2	2	5	1	1	1	1	1	2	1	1	1	1	1	1	2	2	2	3	1	4	4	5	5	4	4	1	4	3	2	4	3
25	2023/9/26 9:06:02	2	1	2	1	6	1	1	2	3	1	3	3	1	1	3	3	1	1	3	1	2	1	5	4	5	4	4	4	2	4	3	3	3	3
26	2023/9/26 9:06:15	2	1	1	1	6	1	1	1	1	3	3	1	1	1	3	1	3	1	3	3	3	3	5	4	4	3	4	4	3	5	3	3	3	3
27	2023/9/26 9:06:20	2	1	2	1	5	1	1	1	1	1	3	1	1	1	1	1	3	1	2	3	3	1	4	4	4	4	4	4	2	4	3	3	3	3
28	2023/9/26 9:06:26	2	1	1	1	6	1	1	3	1	1	1	1	1	3	2	1	1	1	2	1	1	1	5	5	5	5	5	5	1	5	5	1	2	2
29	2023/9/26 9:06:46	1	1	2	2	1	1	3	3	1	1	3	3	1	1	3	3	3	3	2	1	1	1	4	4	4	4	4	4	2	5	3	3	3	4
30	2023/9/26 9:06:50	2	1	1	1	6	1	1	1	3	1	3	3	3	3	1	1	3	1	1	3	1	1	3	4	4	4	5	4	3	4	4	3	2	3
31	2023/9/26 9:07:20	1	1	2	1	6	1	1	1	1	1	2	1	1	1	1	1	2	1	2	2	1	1	4	4	4	4	4	4	3	4	2	3	4	4
32	2023/9/26 9:07:21	2	1	2	1	6	1	2	3	3	3	1	3	2	3	3	3	3	1	2	3	2	1	5	3	4	4	4	4	3	4	3	3	3	3
33	2023/9/26 9:07:49	2	1	1	1	6	1	1	1	1	1	1	2	1	1	1	1	1	1	2	2	2	1	4	4	5	4	3	5	1	5	5	3	4	4
34	2023/9/26 9:08:30	2	1	1	2	1	1	1	1	1	1	1	1	1	1	1	1	1	1	1	1	1	1	5	4	5	5	4	4	2	5	4	3	4	4
35	2023/9/26 9:09:20	2	1	2	3	5	1	1	1	1	1	1	1	1	1	1	1	1	1	1	1	1	1	4	4	4	4	4	4	4	4	4	4	4	4
36	2023/9/26 9:11:47	1	1	2	2	1	1	1	3	3	3	3	3	3	3	3	3	3	3	3	3	3	3	4	3	3	3	4	3	3	4	2	2	3	3
37	2023/9/26 9:13:38	2	1	2	1	5	1	1	1	1	1	2	1	1	1	1	1	1	1	1	1	1	1	5	5	5	4	3	4	1	5	4	3	4	3
38	2023/9/26 9:14:53	2	1	1	3	1	1	1	1	1	1	2	2	1	1	1	1	1	1	1	1	3	1	4	4	4	4	4	4	2	4	4	2	4	2
39	2023/9/26 9:19:08	2	1	1	3	6	1	3	1	3	1	2	2	1	1	1	3	3	1	3	3	3	1	4	4	4	4	4	4	2	4	4	4	4	4
40	2023/9/26 9:22:41	2	1	2	3	5	1	1	1	1	1	3	1	1	1	1	1	1	1	1	1	1	1	3	4	5	5	4	4	1	4	4	3	4	3
41	2023/9/26 9:24:57	2	1	2	2	5	1	1	1	1	1	2	2	1	1	1	1	1	1	1	1	1	1	5	5	5	5	5	5	1	5	5	2	5	5
42	2023/9/26 9:28:28	2	1	2	3	6	1	1	1	1	1	3	1	1	1	1	1	1	1	1	1	2	1	5	5	5	5	5	5	1	5	5	5	3	5
43	2023/9/26 9:32:44	2	1	2	2	4	1	2	1	1	1	3	1	1	1	3	3	3	1	1	3	2	1	5	3	4	4	5	4	3	5	4	2	3	2
44	2023/9/26 9:33:49	2	1	2	3	4	1	1	1	1	3	3	3	1	1	1	1	1	1	1	1	1	1	3	3	3	3	3	3	1	5	4	3	3	3
45	2023/9/26 9:33:57	1	1	1	3	4	1	1	1	1	1	3	3	3	1	1	3	1	1	1	1	1	1	4	4	4	4	4	4	2	4	4	3	3	3
46	2023/9/26 9:34:04	2	1	2	3	4	1	1	1	1	1	3	3	1	1	3	1	3	1	3	2	3	1	4	3	4	3	4	4	2	4	3	3	3	3
47	2023/9/26 9:34:07	2	1	2	3	4	1	1	1	1	1	2	1	1	1	2	1	1	1	1	1	1	1	5	5	5	5	5	5	1	5	5	5	4	3
48	2023/9/26 9:34:08	1	1	2	2	4	1	3	1	3	1	3	3	3	3	3	3	3	3	3	3	3	3	4	4	4	5	3	4	2	4	3	4	3	3
49	2023/9/26 9:34:15	2	1	2	2	4	1	1	1	1	1	2	1	1	1	1	1	1	1	1	1	3	1	4	5	5	5	5	5	1	5	5	2	3	3
50	2023/9/26 9:34:21	2	1	2	2	4	2	1	1	3	1	3	2	1	1	3	3	1	1	3	3	3	1	5	5	5	5	5	5	1	5	5	5	5	5
51	2023/9/26 9:34:38	2	1	2	2	4	1	1	1	3	1	1	3	3	3	1	1	3	1	1	3	3	1	5	5	5	5	5	5	1	5	5	5	3	4
52	2023/9/26 9:34:43	2	1	2	3	4	1	1	1	1	1	1	1	1	1	1	1	1	1	1	1	3	1	5	3	5	5	5	5	3	5	5	2	2	1
53	2023/9/26 9:35:06	2	1	1	3	4	1	3	3	3	1	2	3	3	3	3	1	3	3	3	3	2	1	5	3	5	3	4	3	3	5	3	3	3	3
54	2023/9/26 9:36:40	2	1	2	3	4	1	1	3	3	1	3	3	1	1	3	2	3	3	2	3	3	1	5	5	5	5	5	5	2	5	4	4	4	4
55	2023/9/26 9:36:58	2	1	1	1	4	1	1	1	3	1	2	3	1	1	2	1	1	1	1	1	1	1	5	4	4	5	4	4	1	4	4	5	4	4
56	2023/9/26 9:37:22	2	1	2	2	4	1	1	1	1	1	3	3	3	1	1	1	1	1	1	1	1	1	5	3	5	3	3	5	2	5	4	3	3	2
57	2023/9/26 9:37:28	2	1	2	1	4	1	1	1	1	1	1	1	1	1	1	1	1	1	1	1	2	1	5	3	4	3	5	5	1	5	3	3	3	3
58	2023/9/26 9:37:34	2	1	2	1	4	1	1	1	1	1	3	1	1	1	1	3	1	1	2	2	3	1	5	5	5	4	5	5	3	5	5	4	3	4
59	2023/9/26 9:37:39	2	1	2	1	4	1	1	1	1	1	2	1	1	1	1	1	1	1	2	1	1	1	5	3	5	1	5	5	1	5	2	1	1	1
60	2023/9/26 9:37:42	1	1	2	3	4	1	1	1	1	1	2	2	2	1	1	3	1	1	1	1	3	3	5	3	4	3	5	4	2	4	3	3	3	3
61	2023/9/26 9:38:14	1	1	2	2	4	1	3	3	3	3	3	3	3	3	3	3	3	3	3	3	3	3	5	5	5	3	5	5	3	5	5	3	3	3
62	2023/9/26 9:38:19	2	2	2	2	4	1	1	1	1	1	3	1	3	3	1	1	1	1	1	1	3	1	4	4	4	4	4	4	2	4	4	3	3	2
63	2023/9/26 9:38:31	2	1	2	1	4	1	1	1	1	3	1	2	1	1	1	1	1	1	2	1	2	1	5	4	5	4	4	5	2	5	4	3	3	3
64	2023/9/26 9:38:35	2	1	2	1	4	1	1	1	1	1	3	1	1	1	1	1	1	1	1	1	1	1	4	4	4	4	4	4	2	5	5	4	4	4
65	2023/9/26 9:38:41	2	1	2	2	4	1	2	1	1	1	2	2	1	1	1	1	1	1	1	1	2	1	5	4	5	4	4	4	3	3	3	3	3	3
66	2023/9/26 9:38:44	2	1	2	1	4	1	1	1	1	1	2	2	1	1	1	1	1	1	2	1	1	1	5	4	5	5	5	4	1	4	4	3	3	3
67	2023/9/26 9:38:53	2	1	2	1	4	1	1	2	3	1	2	1	1	1	2	1	3	2	1	1	2	3	5	5	4	4	5	5	1	5	4	3	3	3
68	2023/9/26 9:39:03	2	1	2	1	4	1	1	1	1	1	1	2	1	1	1	1	1	1	2	1	2	1	5	5	5	5	5	5	1	5	4	3	2	3
69	2023/9/26 9:39:17	2	1	2	3	4	1	1	1	1	1	1	1	1	1	1	1	1	1	1	1	2	1	4	4	4	4	3	4	2	4	4	4	4	4
70	2023/9/26 9:39:19	2	1	1	2	4	1	3	3	3	1	3	3	1	1	1	1	3	1	2	1	2	1	3	3	3	4	4	4	2	3	2	3	4	2
71	2023/9/26 9:39:44	1	1	2	3	4	1	1	1	1	1	1	3	3	2	1	3	3	1	1	3	2	1	1	1	1	1	1	1	2	1	3	2	2	2
72	2023/9/26 9:39:46	2	1	1	1	4	1	1	1	1	1	1	1	1	1	1	1	1	1	1	1	1	1	5	1	5	5	5	5	1	5	5	3	3	1
73	2023/9/26 9:40:11	2	1	2	1	4	1	3	1	1	1	1	3	1	1	1	1	1	1	3	2	2	1	5	5	5	5	5	5	1	5	2	4	3	5
74	2023/9/26 9:40:24	2	1	1	1	4	1	3	1	3	2	2	2	1	1	1	1	3	2	2	1	3	1	5	3	5	5	4	4	1	5	4	2	3	2
75	2023/9/26 9:41:03	1	1	2	2	4	1	1	1	1	1	2	2	1	1	1	1	1	1	1	1	2	1	5	3	5	3	5	4	3	5	4	4	4	3
76	2023/9/26 9:41:31	2	1	1	1	4	1	1	1	1	1	2	2	1	1	2	1	3	1	2	2	1	1	5	3	5	2	5	4	2	5	3	3	3	2
77	2023/9/26 9:41:58	2	1	2	1	4	1	1	1	2	1	1	2	1	3	1	1	1	1	2	2	2	1	5	2	5	2	5	2	4	5	5	2	4	2
78	2023/9/26 9:42:30	2	1	2	3	4	1	1	3	1	3	3	1	1	3	3	3	3	3	3	1	3	1	4	4	4	3	4	4	3	4	2	4	4	4
79	2023/9/26 9:43:04	2	1	2	3	4	1	1	1	1	2	3	3	1	1	1	1	1	1	2	1	3	1	5	3	4	3	5	3	3	3	4	3	3	3
80	2023/9/26 9:43:46	2	1	2	1	4	1	2	1	1	1	2	1	1	1	1	1	1	1	1	1	1	1	5	5	5	5	5	5	1	5	5	5	5	5
81	2023/9/26 9:43:47	2	1	2	1	4	1	1	1	1	1	2	2	1	2	3	1	1	1	2	2	2	1	5	4	4	2	4	4	1	5	2	2	3	2
82	2023/9/26 9:44:11	2	1	2	3	4	1	1	3	1	1	2	1	1	1	1	3	3	3	3	3	2	1	5	4	5	5	5	5	1	5	4	4	4	3
83	2023/9/26 9:45:04	2	1	2	1	4	1	2	1	2	1	2	2	1	1	1	1	1	1	1	1	2	1	4	3	4	4	4	4	3	5	3	2	2	2
84	2023/9/26 9:45:14	2	2	2	1	4	1	1	3	1	1	1	1	1	1	2	1	1	1	1	1	1	1	5	5	5	5	5	5	1	5	5	5	5	5
85	2023/9/26 9:45:25	2	1	2	1	4	1	1	1	1	1	2	2	1	1	1	1	1	1	1	1	1	1	5	4	5	5	4	5	3	4	4	4	5	4
86	2023/9/26 9:46:01	2	2	2	3	4	3	1	1	1	1	2	1	1	1	2	1	1	1	3	1	1	1	5	4	3	4	5	4	2	4	4	3	4	4
87	2023/9/26 9:46:22	1	1	2	1	4	3	3	3	1	1	1	1	2	3	2	1	3	1	2	1	2	1	4	3	4	4	4	4	3	4	2	1	2	1
88	2023/9/26 9:46:34	2	1	1	3	4	1	1	1	1	3	1	2	1	1	1	1	1	1	1	1	1	1	3	3	4	3	4	4	4	4	4	4	4	4
89	2023/9/26 9:46:39	2	1	2	2	4	1	1	1	1	1	2	3	1	1	1	1	1	1	1	2	1	1	5	5	5	3	5	4	3	5	4	3	1	1
90	2023/9/26 9:46:42	2	1	2	3	4	1	3	3	3	3	3	3	3	3	3	3	3	3	3	3	3	1	5	4	5	5	3	4	2	2	1	1	4	3
91	2023/9/26 9:47:33	1	1	2	1	4	1	3	1	3	3	2	2	1	1	1	1	1	1	1	1	3	1	5	4	5	5	4	4	3	5	4	3	4	2
92	2023/9/26 9:47:37	2	1	2	3	4	1	1	1	1	1	1	1	1	1	1	1	1	1	1	1	1	1	4	3	4	4	4	4	3	4	4	2	4	3
93	2023/9/26 9:47:55	1	1	2	3	4	1	3	3	3	1	2	1	1	1	2	1	1	1	3	1	3	1	4	2	5	4	4	4	3	3	3	2	3	2
94	2023/9/26 9:48:10	1	1	2	3	4	1	1	1	1	1	3	2	1	1	1	1	1	1	1	1	2	1	1	1	4	5	5	5	1	5	5	5	5	5
95	2023/9/26 9:48:34	2	1	2	3	4	1	1	1	3	1	3	1	3	3	1	1	3	1	1	1	3	1	4	5	5	5	5	5	1	5	5	5	3	4
96	2023/9/26 9:48:56	2	1	1	1	4	1	2	2	1	1	1	1	1	1	1	1	1	1	1	1	1	1	5	5	5	5	5	5	2	5	5	5	5	1
97	2023/9/26 9:49:13	2	1	2	3	4	1	1	1	1	1	3	2	1	1	1	1	1	1	1	1	1	1	5	4	4	4	4	4	4	4	4	4	4	4
98	2023/9/26 9:49:58	1	1	1	2	5	1	1	1	1	1	2	2	1	1	1	1	1	1	1	1	1	1	5	2	4	5	5	5	5	5	5	5	5	5
99	2023/9/26 9:50:05	1	1	2	1	4	1	1	1	2	2	1	3	3	3	1	3	3	1	1	1	3	1	4	3	4	3	4	4	2	5	4	3	2	2
100	2023/9/26 9:50:25	1	1	2	3	4	1	1	3	1	1	3	1	1	1	3	3	3	3	3	1	3	1	4	4	4	4	4	4	2	4	4	4	3	3
101	2023/9/26 9:50:49	1	1	1	3	4	1	3	1	3	1	3	3	3	3	3	1	1	1	1	1	3	3	4	4	4	3	3	3	3	3	3	3	3	3
102	2023/9/26 9:51:36	2	1	2	3	4	1	3	1	1	1	2	3	1	1	1	1	1	2	2	2	2	1	4	3	4	3	4	4	3	4	3	3	4	4
103	2023/9/26 9:51:41	2	1	2	1	6	1	1	1	1	1	1	1	1	1	1	1	1	1	1	1	1	1	5	3	5	4	4	4	2	5	4	4	4	4
104	2023/9/26 9:52:20	2	1	2	1	4	1	1	1	2	1	1	2	2	1	1	1	3	1	1	1	1	1	1	3	1	5	1	5	1	5	5	4	4	4
105	2023/9/26 9:52:31	2	1	2	3	5	1	1	1	1	1	2	2	1	1	3	1	1	1	3	3	3	1	4	4	4	3	4	4	3	5	4	4	4	4
106	2023/9/26 9:52:35	2	1	2	2	4	1	1	1	1	1	1	1	1	1	1	1	1	1	1	1	2	1	4	4	3	4	4	4	1	4	4	2	4	3
107	2023/9/26 9:52:49	1	1	2	3	4	1	1	1	1	1	3	3	3	1	1	1	3	3	1	1	3	1	5	4	5	4	4	4	2	5	4	4	4	3
108	2023/9/26 9:53:15	1	1	2	3	5	1	1	1	1	2	2	2	1	1	3	2	2	2	1	3	2	1	2	4	2	3	1	1	1	1	2	5	2	1
109	2023/9/26 9:53:23	2	1	2	1	4	1	3	1	3	1	3	3	1	3	3	1	1	1	1	1	3	1	4	4	4	3	4	4	1	4	3	2	3	3
110	2023/9/26 9:53:35	2	1	2	3	4	1	1	1	1	1	2	2	1	1	1	1	1	1	1	1	3	1	5	4	5	5	4	5	2	5	4	4	5	3
111	2023/9/26 9:54:10	1	1	2	3	4	1	1	1	1	1	2	2	1	1	1	1	1	1	1	1	1	1	5	3	5	5	5	4	2	5	2	2	2	2
112	2023/9/26 9:54:24	2	1	2	3	4	1	1	1	1	1	3	1	1	1	1	1	1	1	1	1	1	1	5	4	5	4	4	5	2	5	5	2	2	1
113	2023/9/26 9:54:35	2	1	2	1	5	1	1	2	1	1	3	2	3	1	3	1	1	1	2	2	2	1	5	3	4	2	5	3	2	5	4	2	4	2
114	2023/9/26 9:54:47	2	1	2	2	4	1	1	1	1	1	2	1	1	1	1	1	1	1	2	2	1	1	5	5	5	5	5	5	1	5	3	1	3	4
115	2023/9/26 9:54:47	2	1	1	1	4	1	1	1	1	1	2	2	1	1	1	2	1	1	2	2	1	1	4	4	4	3	5	4	2	4	2	2	4	2
116	2023/9/26 9:54:50	1	1	1	1	4	1	1	1	1	1	1	1	1	1	1	1	1	1	1	1	1	1	5	5	5	5	5	5	5	5	5	5	5	5
117	2023/9/26 9:55:04	2	1	2	3	4	1	1	1	1	1	1	1	1	1	1	1	1	1	1	1	3	1	3	4	5	5	5	5	3	4	5	5	4	4
118	2023/9/26 9:55:07	2	1	2	1	4	3	2	2	1	2	3	2	3	2	2	3	3	3	2	2	1	1	5	3	4	3	4	4	3	4	3	3	3	3
119	2023/9/26 9:55:20	1	1	1	1	4	1	3	3	3	1	2	3	3	3	3	3	3	3	1	1	1	1	5	5	5	5	5	5	1	5	5	5	5	5
120	2023/9/26 9:55:36	2	1	2	1	4	1	1	1	1	1	1	1	1	1	1	1	1	1	1	1	2	1	4	5	5	5	5	5	1	5	5	4	2	2
121	2023/9/26 9:55:50	2	1	2	1	4	1	1	1	1	1	3	3	3	1	1	3	3	1	3	3	3	3	5	2	5	1	5	5	3	5	4	3	3	1
122	2023/9/26 9:55:54	2	1	2	1	4	1	1	1	1	1	1	2	1	1	1	1	3	1	1	1	2	1	5	5	5	5	5	5	1	5	3	2	3	3
123	2023/9/26 9:55:55	1	1	2	1	4	1	3	1	1	1	1	3	1	1	1	1	1	1	1	1	1	1	5	3	4	3	4	4	2	4	4	3	2	4
124	2023/9/26 9:55:55	2	1	1	1	4	1	1	1	1	1	1	1	1	1	1	1	1	1	1	1	1	1	5	3	5	5	5	5	1	5	5	3	3	3
125	2023/9/26 9:55:56	1	1	2	1	4	1	1	1	1	1	1	2	1	1	1	1	1	1	2	1	1	1	1	3	5	4	5	5	2	5	4	3	3	4
126	2023/9/26 9:56:00	2	1	2	2	4	1	1	1	1	1	3	2	1	3	1	1	3	1	2	1	3	1	3	4	5	3	5	5	2	5	5	5	5	5
127	2023/9/26 9:56:14	2	1	1	2	4	1	1	1	1	1	3	3	1	1	3	3	3	3	3	1	2	1	4	5	5	3	4	4	2	4	4	3	2	3
128	2023/9/26 9:56:16	2	2	1	1	4	1	1	1	1	1	2	2	1	1	2	1	1	2	2	1	1	1	5	4	5	4	5	4	3	5	4	4	4	4
129	2023/9/26 9:56:18	1	1	2	1	4	1	1	1	1	1	3	1	1	1	1	3	1	1	1	1	1	1	4	5	5	1	3	5	1	5	5	4	4	4
130	2023/9/26 9:56:18	1	1	2	1	4	1	1	2	1	1	2	1	1	1	1	1	1	1	1	1	1	1	3	4	5	5	5	5	1	5	5	2	3	3
131	2023/9/26 9:56:26	2	1	1	1	5	1	1	1	1	1	1	1	1	1	1	1	1	1	1	1	1	1	5	5	5	5	5	5	1	5	5	5	5	5
132	2023/9/26 9:56:29	1	1	1	1	4	1	1	1	1	1	1	3	1	1	1	1	3	1	1	1	1	1	5	5	5	2	5	4	3	5	5	4	2	2
133	2023/9/26 9:56:34	1	1	2	1	4	1	1	1	1	1	3	3	3	1	3	1	1	3	2	1	3	1	4	4	4	4	4	4	2	3	2	2	4	2
134	2023/9/26 9:56:47	2	1	2	1	4	1	1	1	1	1	1	1	1	1	1	1	1	1	1	1	3	1	5	4	5	4	4	5	1	5	5	5	4	4
135	2023/9/26 9:56:47	2	1	2	3	4	1	1	1	1	1	3	3	1	1	1	3	3	1	3	1	3	1	5	4	5	4	4	5	1	4	4	3	3	4
136	2023/9/26 9:56:49	2	1	1	1	4	1	1	2	1	3	3	3	2	3	2	1	3	2	1	1	1	1	4	5	5	4	5	5	1	5	4	4	4	3
137	2023/9/26 9:56:52	1	2	1	1	4	1	1	2	1	1	2	2	1	1	2	2	2	2	2	2	1	1	4	4	5	4	4	4	2	4	3	3	2	4
138	2023/9/26 9:56:54	2	1	2	1	4	1	1	2	1	1	1	1	1	1	2	1	2	2	2	3	2	2	5	4	4	3	4	3	2	5	4	1	3	3
139	2023/9/26 9:56:55	2	1	2	1	4	1	1	2	1	1	2	3	1	3	2	3	3	3	3	3	3	1	4	3	5	5	5	5	1	5	4	4	4	2
140	2023/9/26 9:56:57	1	1	2	1	4	1	3	3	1	1	2	3	3	1	3	3	3	1	2	1	1	1	5	5	5	5	5	5	3	5	5	4	4	4
141	2023/9/26 9:56:59	1	1	1	1	4	1	3	1	1	1	2	3	3	3	3	1	1	1	1	1	1	1	3	5	5	5	5	5	1	5	5	1	3	3
142	2023/9/26 9:57:15	2	1	2	1	5	1	1	1	1	1	1	1	1	1	1	1	1	1	1	1	2	1	5	5	5	5	5	5	1	5	4	5	1	5
143	2023/9/26 9:57:16	2	1	2	1	4	1	1	1	1	1	2	2	1	1	1	1	1	1	2	2	2	1	5	5	5	4	5	5	1	5	4	4	4	3
144	2023/9/26 9:57:21	2	1	2	1	4	1	1	1	3	1	2	2	2	1	3	1	2	3	1	1	2	1	5	3	5	3	4	5	2	5	4	3	3	3
145	2023/9/26 9:57:22	2	1	2	1	6	1	1	1	1	1	2	1	1	1	1	1	1	1	1	1	1	1	5	5	5	5	5	5	1	5	5	3	3	3
146	2023/9/26 9:57:38	2	1	2	3	4	1	3	1	3	1	3	3	1	1	3	1	3	1	2	3	3	1	4	5	5	5	4	4	2	5	5	3	4	4
147	2023/9/26 9:57:38	2	1	2	1	5	1	1	1	1	1	2	2	3	1	3	1	1	3	2	3	3	1	5	5	5	4	5	4	3	5	4	4	1	4
148	2023/9/26 9:57:41	2	1	2	1	5	1	1	1	3	1	2	3	1	1	3	1	1	1	1	1	2	1	5	4	4	4	4	5	1	5	4	4	4	4
149	2023/9/26 9:57:41	2	1	2	1	5	1	1	1	1	1	3	1	1	1	3	1	1	1	1	1	2	1	5	4	4	5	5	5	2	5	4	4	4	4
150	2023/9/26 9:57:41	2	1	2	1	4	1	3	3	3	1	3	3	1	1	3	3	3	3	3	3	3	1	5	5	5	3	5	5	3	5	4	2	3	3
151	2023/9/26 9:57:47	1	1	1	1	4	1	1	1	1	1	2	1	1	1	1	1	1	1	1	1	1	1	3	4	4	4	4	4	2	4	2	2	3	3
152	2023/9/26 9:57:52	2	1	2	2	4	1	1	1	1	1	3	2	2	2	1	1	1	1	2	1	3	1	4	4	4	3	4	4	5	5	4	2	3	4
153	2023/9/26 9:57:56	2	1	2	1	4	1	1	2	1	1	2	1	1	1	1	1	1	1	1	1	1	1	5	1	5	4	5	5	1	5	5	2	1	3
154	2023/9/26 9:58:11	2	1	2	3	4	1	1	3	1	1	3	3	3	1	3	1	1	1	1	3	3	1	5	4	5	4	4	4	2	4	4	3	3	3
155	2023/9/26 9:58:11	2	1	1	1	4	1	1	2	1	1	1	1	1	1	2	1	2	1	2	2	2	1	5	3	5	2	4	5	2	5	4	3	2	3
156	2023/9/26 9:58:24	2	1	2	2	6	1	1	1	1	1	1	1	1	1	1	1	1	1	1	1	1	1	4	4	4	4	4	4	4	4	4	4	4	4
157	2023/9/26 9:58:26	2	1	2	2	4	1	1	1	1	1	2	3	1	3	1	3	3	1	3	3	2	1	5	5	4	5	5	4	1	5	4	4	4	4
158	2023/9/26 9:58:33	1	1	1	1	4	1	1	3	3	1	3	3	3	3	3	3	3	1	3	3	3	1	5	3	5	4	3	4	2	5	3	3	4	3
159	2023/9/26 9:58:36	1	1	2	1	4	1	1	1	1	1	3	1	1	1	1	1	3	1	3	1	2	1	4	3	4	3	4	4	2	4	3	2	2	4
160	2023/9/26 9:58:38	2	1	2	1	4	1	3	1	1	1	2	2	1	1	1	3	3	1	3	1	1	1	5	5	5	5	5	5	2	5	5	1	4	4
161	2023/9/26 9:58:43	2	1	1	1	4	1	1	1	1	1	1	1	1	2	1	1	2	1	1	1	2	1	4	1	5	5	4	4	1	5	4	2	3	3
162	2023/9/26 9:58:45	2	2	1	1	4	1	3	2	1	1	1	1	1	2	1	1	1	1	2	1	1	1	5	4	5	3	5	4	2	5	4	1	4	1
163	2023/9/26 9:58:50	2	1	2	1	4	1	1	1	1	1	2	1	1	1	1	1	1	1	1	1	1	1	5	4	5	3	5	5	1	5	4	3	5	5
164	2023/9/26 9:58:55	2	1	2	1	4	1	1	1	1	1	1	3	1	1	1	1	1	1	1	2	3	1	5	4	5	4	5	5	1	5	5	4	2	4
165	2023/9/26 9:59:04	2	1	1	1	6	1	1	1	1	1	3	3	3	3	3	3	3	3	3	3	3	1	5	4	3	3	4	3	3	3	3	5	3	3
166	2023/9/26 9:59:18	2	1	1	1	4	1	1	1	1	1	3	1	3	2	1	1	1	1	2	1	2	1	4	3	5	4	5	5	5	4	4	4	3	3
167	2023/9/26 9:59:25	2	1	2	3	4	1	2	1	1	1	3	2	2	1	2	1	1	1	1	1	1	1	5	5	5	5	5	4	1	5	4	3	4	4
168	2023/9/26 10:00:03	1	1	2	2	4	1	1	1	1	1	3	1	1	1	1	1	1	1	1	1	3	1	5	5	5	5	5	5	1	5	4	4	5	5
169	2023/9/26 10:00:16	2	1	2	3	4	2	1	1	1	1	1	1	1	1	1	1	1	1	1	1	1	1	4	4	4	4	5	5	5	5	5	4	4	4
170	2023/9/26 10:00:17	2	1	2	1	4	1	1	2	1	1	1	1	1	1	1	1	1	1	1	1	2	1	4	4	4	4	4	4	2	4	4	4	4	4
171	2023/9/26 10:00:29	2	2	2	1	4	1	1	1	1	1	1	1	2	1	1	1	1	1	1	1	2	1	1	5	5	5	5	5	1	5	5	1	4	2
172	2023/9/26 10:00:37	2	1	2	2	4	1	1	2	1	1	1	1	1	1	1	1	1	1	1	1	1	1	3	4	3	3	4	4	2	5	4	3	3	3
173	2023/9/26 10:00:45	2	1	1	1	6	1	1	1	1	1	2	1	1	1	1	1	1	1	1	1	2	1	3	4	4	4	4	4	4	4	4	3	3	3
174	2023/9/26 10:00:45	2	1	2	1	4	1	1	1	1	3	2	2	1	1	1	1	3	1	1	2	3	1	5	4	4	4	4	4	2	4	5	3	2	3
175	2023/9/26 10:00:53	2	2	2	1	4	1	1	1	1	1	2	3	3	3	1	3	3	3	3	3	2	1	5	4	5	3	5	3	1	5	3	3	3	3
176	2023/9/26 10:00:54	2	1	1	2	4	1	1	3	1	1	3	3	3	3	3	1	1	1	2	3	3	1	5	5	5	5	5	5	1	5	4	3	4	4
177	2023/9/26 10:01:06	2	1	2	1	4	1	1	1	1	1	1	1	1	1	1	2	1	1	1	1	3	1	4	4	4	4	4	4	2	4	4	4	2	4
178	2023/9/26 10:01:10	2	2	2	1	4	1	1	3	3	1	3	3	3	3	3	3	3	3	1	1	2	1	5	5	5	5	5	4	1	5	4	4	5	4
179	2023/9/26 10:01:17	2	1	1	3	6	1	1	2	1	1	2	2	1	1	2	1	1	2	2	2	2	1	5	5	5	5	5	5	4	5	5	5	3	5
180	2023/9/26 10:01:19	2	2	2	1	5	1	1	1	1	1	2	1	1	2	1	1	1	1	1	1	1	1	5	4	5	3	4	5	2	5	4	3	3	3
181	2023/9/26 10:01:26	2	1	1	1	4	1	1	1	1	1	1	1	1	1	1	1	1	1	1	1	3	1	5	5	4	5	4	5	2	5	4	2	3	3
182	2023/9/26 10:01:31	2	2	2	1	5	1	1	1	1	1	2	1	1	1	1	1	1	1	1	1	2	1	4	4	5	4	4	4	3	4	3	3	3	3
183	2023/9/26 10:01:34	2	1	2	1	5	2	1	1	1	2	2	3	1	1	3	1	3	1	2	3	1	1	5	4	3	4	4	5	4	4	4	2	3	2
184	2023/9/26 10:01:37	2	1	2	1	4	1	1	1	2	1	2	1	1	1	1	1	1	1	1	1	1	1	5	5	5	5	5	5	1	5	5	5	5	5
185	2023/9/26 10:01:40	2	1	2	3	4	1	3	3	3	1	3	3	1	1	3	1	3	3	1	1	3	3	4	3	4	4	4	4	2	4	3	3	3	2
186	2023/9/26 10:01:42	2	1	1	1	4	1	1	1	2	1	2	1	1	1	1	1	1	1	1	1	1	1	5	5	5	5	5	5	1	5	5	4	5	4
187	2023/9/26 10:01:43	1	1	1	1	4	1	3	3	1	1	3	3	3	3	3	1	1	1	1	1	3	1	4	4	4	4	4	4	2	4	4	4	3	2
188	2023/9/26 10:01:50	2	1	1	1	4	1	3	3	3	1	3	3	1	3	1	3	3	1	1	1	3	1	4	4	4	4	4	4	2	4	4	3	4	4
189	2023/9/26 10:01:59	2	1	1	1	4	1	1	1	2	1	1	1	1	2	1	1	1	1	1	1	3	1	5	4	5	4	5	5	1	5	4	1	2	4
190	2023/9/26 10:02:06	2	1	2	2	6	1	1	1	1	1	3	3	3	3	1	3	3	3	3	3	3	3	4	2	4	4	4	4	2	4	4	4	2	4
191	2023/9/26 10:02:20	2	1	2	3	4	1	1	1	1	1	3	3	1	1	1	1	1	1	1	1	1	1	5	4	4	4	4	4	4	4	4	4	4	4
192	2023/9/26 10:02:32	2	2	2	1	4	1	1	1	1	1	3	1	1	1	1	1	1	1	2	2	2	1	5	5	5	4	5	5	2	5	4	4	4	4
193	2023/9/26 10:02:35	2	1	2	3	4	1	1	1	1	1	2	2	1	1	1	1	1	1	1	1	1	1	5	3	5	4	4	5	1	5	5	2	2	3
194	2023/9/26 10:02:48	2	1	2	1	4	1	3	3	3	1	2	2	1	3	3	3	3	1	3	3	3	1	5	4	4	3	4	4	1	4	4	2	3	2
195	2023/9/26 10:02:49	2	1	2	1	4	1	1	1	1	1	1	1	1	1	1	1	1	1	1	1	1	1	5	4	5	5	5	5	1	4	5	5	2	3
196	2023/9/26 10:02:55	2	1	2	1	4	1	1	1	1	1	2	1	1	1	1	1	1	1	2	2	2	1	4	3	4	3	4	4	4	4	3	3	4	3
197	2023/9/26 10:02:57	2	1	2	3	4	1	1	1	1	1	3	1	1	1	1	1	1	1	1	1	2	1	5	3	5	3	4	5	1	4	4	3	2	4
198	2023/9/26 10:03:10	1	1	2	1	4	1	1	1	1	1	1	1	1	1	1	1	1	1	2	1	1	1	5	4	5	4	4	3	3	4	4	2	2	3
199	2023/9/26 10:03:11	2	1	2	2	4	1	1	3	3	1	1	1	1	1	1	1	1	1	2	1	2	1	5	4	5	3	4	3	2	4	3	2	3	2
200	2023/9/26 10:03:12	2	1	2	1	5	1	1	3	1	1	1	2	2	1	2	1	3	1	1	3	3	1	5	4	4	4	4	4	2	5	4	3	3	4
201	2023/9/26 10:03:18	1	1	2	3	6	1	1	1	1	1	3	3	3	1	3	3	3	3	3	3	2	1	5	5	5	5	5	5	1	5	3	3	3	3
202	2023/9/26 10:03:24	2	2	2	1	4	1	1	1	1	1	1	1	1	1	1	1	1	1	1	1	1	1	5	5	5	5	5	5	2	4	4	4	3	3
203	2023/9/26 10:03:25	2	1	2	2	4	2	1	2	1	2	2	2	2	1	2	1	1	2	2	2	1	1	4	4	4	4	4	4	4	4	4	4	4	4
204	2023/9/26 10:03:26	2	1	1	1	4	1	1	1	1	1	1	2	1	1	1	1	1	1	1	2	2	1	4	4	4	4	4	4	1	4	4	4	4	4
205	2023/9/26 10:03:27	2	2	2	1	5	1	1	2	1	1	2	1	1	1	1	1	1	1	2	1	2	1	5	4	5	2	5	5	3	4	2	4	3	4
206	2023/9/26 10:03:33	2	2	2	1	5	1	1	1	2	1	1	1	1	1	1	1	1	1	2	2	2	1	5	3	3	4	4	4	1	4	2	4	3	3
207	2023/9/26 10:03:34	2	1	2	1	4	1	1	1	1	1	1	1	1	3	1	3	3	1	1	1	3	1	5	3	5	4	4	4	3	5	3	3	3	2
208	2023/9/26 10:03:35	2	1	2	1	4	1	3	1	3	1	3	2	1	1	3	1	3	1	3	3	3	1	5	3	4	3	4	4	1	5	3	2	2	2
209	2023/9/26 10:03:40	2	1	2	1	5	1	1	1	1	1	1	1	1	1	1	1	1	1	1	1	1	1	5	4	5	5	5	5	1	4	5	5	1	5
210	2023/9/26 10:04:02	2	2	2	1	4	1	1	1	1	1	1	1	1	1	1	1	1	1	1	1	2	1	1	2	5	5	5	5	1	5	5	1	4	2
211	2023/9/26 10:04:09	2	1	2	1	4	1	3	3	3	1	1	3	3	3	3	3	1	1	1	1	1	1	5	5	5	5	5	5	1	5	5	1	2	2
212	2023/9/26 10:04:14	2	1	2	1	4	1	1	1	1	1	1	1	3	3	1	1	1	3	3	1	3	1	5	3	4	4	5	3	2	5	2	3	2	3
213	2023/9/26 10:04:23	2	1	2	3	4	1	1	1	1	1	2	1	1	1	1	1	1	1	2	1	2	1	5	5	3	3	4	4	4	4	4	4	4	3
214	2023/9/26 10:04:24	2	1	2	2	4	1	1	1	1	1	1	1	1	1	1	1	1	1	1	1	1	1	4	3	4	4	4	4	4	4	4	2	3	3
215	2023/9/26 10:04:28	2	1	2	1	4	1	1	1	2	1	2	1	1	1	1	1	1	1	1	1	1	1	5	5	5	5	5	5	1	5	5	4	4	4
216	2023/9/26 10:04:36	2	2	2	3	4	1	1	1	1	1	2	1	1	1	1	1	1	1	1	1	1	1	4	3	4	4	3	4	2	4	4	3	3	4
217	2023/9/26 10:04:38	2	2	2	3	4	1	1	1	3	1	3	3	3	1	1	1	1	1	1	1	3	1	5	5	5	5	5	5	2	5	3	4	3	3
218	2023/9/26 10:04:39	2	1	2	1	4	1	1	1	1	1	2	3	1	1	3	3	3	1	2	2	3	1	5	3	4	4	4	2	3	4	4	4	4	4
219	2023/9/26 10:05:00	2	1	2	1	5	1	1	2	3	1	2	2	1	1	2	1	3	2	2	2	3	1	5	4	4	4	5	4	2	5	3	2	4	2
220	2023/9/26 10:05:12	2	1	2	1	4	1	3	3	1	1	2	3	3	3	1	1	1	1	1	1	3	3	5	4	5	3	5	3	2	5	5	5	5	5
221	2023/9/26 10:05:14	2	1	2	1	4	1	1	1	1	1	3	1	1	3	3	1	1	1	2	2	2	1	5	4	5	3	5	5	1	5	4	2	3	3
222	2023/9/26 10:05:16	2	1	1	1	5	1	1	1	1	1	1	3	1	1	2	1	1	1	1	1	1	1	5	5	5	5	4	5	1	5	5	4	1	3
223	2023/9/26 10:05:22	2	1	1	1	4	1	1	3	3	3	3	1	1	3	3	3	3	1	1	1	1	1	5	2	5	4	3	4	2	4	4	3	4	2
224	2023/9/26 10:05:26	2	1	2	2	4	1	1	3	3	1	3	3	3	3	3	3	3	1	1	1	2	1	5	5	5	4	4	4	2	4	4	4	3	3
225	2023/9/26 10:05:34	2	1	2	2	4	1	1	1	1	1	2	1	1	1	1	1	1	1	1	1	1	1	4	3	4	4	4	4	2	3	4	3	3	3
226	2023/9/26 10:05:38	2	1	2	1	5	1	1	1	1	1	2	2	1	1	2	1	1	1	2	2	1	1	5	4	4	4	5	5	4	5	4	4	3	4
227	2023/9/26 10:05:40	2	1	2	3	4	1	1	1	1	1	2	3	1	1	1	1	1	1	2	1	1	1	1	5	5	4	4	5	1	5	5	2	5	4
228	2023/9/26 10:05:43	2	1	2	3	4	1	3	1	1	1	3	3	1	3	3	3	1	1	1	1	3	1	5	4	5	5	5	5	1	5	4	4	3	4
229	2023/9/26 10:05:46	2	1	2	1	4	1	1	1	1	1	2	1	1	1	1	1	1	1	1	1	1	1	5	5	5	4	5	5	1	5	4	4	3	3
230	2023/9/26 10:05:47	1	1	1	3	4	1	1	3	1	1	2	2	1	1	3	1	3	3	2	1	3	1	4	3	4	3	1	4	2	4	2	2	4	3
231	2023/9/26 10:05:49	2	1	2	1	4	1	1	1	1	1	2	2	1	1	1	1	1	1	1	1	2	1	5	5	5	5	5	5	1	5	5	5	2	4
232	2023/9/26 10:05:50	2	2	2	2	4	1	1	1	1	1	2	1	1	1	1	1	1	3	3	1	2	1	4	4	4	4	4	4	4	4	4	4	4	4
233	2023/9/26 10:05:52	1	1	1	1	4	1	3	1	3	1	3	3	1	3	1	1	1	1	1	1	1	1	5	5	5	5	5	5	5	5	4	4	4	4
234	2023/9/26 10:06:01	2	1	2	1	4	1	1	1	1	1	2	1	1	1	1	1	1	1	1	1	1	1	5	5	5	5	5	5	1	5	5	5	3	3
235	2023/9/26 10:06:05	2	1	2	1	4	1	1	1	1	1	2	1	1	1	1	1	1	1	1	1	1	1	3	3	3	3	5	4	1	5	5	3	4	3
236	2023/9/26 10:06:10	2	1	2	1	4	1	1	1	2	1	2	1	1	1	1	1	1	1	1	1	2	1	5	5	5	4	5	4	2	5	5	3	3	3
237	2023/9/26 10:06:15	2	1	2	1	4	1	1	1	1	1	1	1	1	1	1	1	1	1	1	2	1	1	5	5	5	5	5	5	1	5	5	5	4	5
238	2023/9/26 10:06:21	2	2	2	1	4	1	1	1	1	1	3	1	3	1	1	1	3	3	1	1	1	1	5	4	5	4	5	5	1	5	4	3	2	3
239	2023/9/26 10:06:27	2	2	2	1	4	1	1	2	1	1	2	2	2	1	2	1	3	2	2	2	1	1	4	4	5	4	4	5	2	5	5	3	5	4
240	2023/9/26 10:06:32	2	2	2	2	5	1	1	1	1	1	3	2	1	1	2	1	1	1	1	1	1	1	5	4	5	3	4	5	3	5	2	4	4	5
241	2023/9/26 10:06:37	2	1	2	1	1	3	1	1	1	3	3	3	3	1	3	1	3	2	2	3	3	1	5	3	4	5	4	4	2	5	4	4	3	3
242	2023/9/26 10:06:39	2	1	2	3	4	1	1	1	1	1	2	2	1	1	1	2	1	2	2	2	1	1	4	4	4	2	4	4	2	4	2	2	3	2
243	2023/9/26 10:06:42	2	2	1	2	5	1	1	1	1	1	2	2	1	1	3	3	1	1	1	1	1	1	5	5	5	5	5	5	1	5	4	2	3	2
244	2023/9/26 10:06:44	2	1	2	1	1	1	1	1	1	1	3	3	1	1	3	1	1	1	1	1	1	1	5	4	5	5	5	5	2	5	4	3	4	3
245	2023/9/26 10:07:01	2	1	2	1	4	1	1	1	1	1	2	1	1	1	1	1	1	1	2	1	1	1	5	5	5	5	5	5	1	5	5	3	3	2
246	2023/9/26 10:07:16	2	1	1	1	4	1	1	1	1	1	1	1	1	1	1	1	1	1	1	1	1	1	4	4	4	4	4	4	3	4	4	3	3	4
247	2023/9/26 10:07:19	2	1	2	1	4	1	1	1	1	1	2	1	1	1	1	1	1	1	1	1	2	1	5	4	5	4	4	4	2	5	4	4	3	4
248	2023/9/26 10:07:28	2	1	1	1	4	1	1	1	1	1	1	1	1	1	1	1	1	1	1	1	2	1	5	4	5	4	4	5	2	4	3	2	2	2
249	2023/9/26 10:07:55	2	1	1	1	4	1	1	1	1	1	2	1	1	1	1	1	1	1	1	1	1	1	5	1	5	5	5	5	2	5	4	4	1	4
250	2023/9/26 10:08:01	2	1	2	1	6	1	1	3	3	1	3	3	3	2	2	1	3	3	2	3	3	1	5	5	5	4	5	5	2	5	5	4	3	4
251	2023/9/26 10:08:03	2	2	2	1	5	1	1	1	1	1	2	1	1	1	1	1	1	1	2	1	2	1	5	5	5	5	5	5	1	5	5	5	4	5
252	2023/9/26 10:08:15	2	1	2	1	4	1	1	1	1	1	1	2	1	3	1	1	3	3	2	3	2	1	5	3	5	5	5	5	1	5	4	4	3	3
253	2023/9/26 10:08:41	2	1	2	1	4	1	3	1	1	3	2	2	1	1	1	1	3	1	1	1	2	1	4	3	4	4	5	4	3	5	4	3	4	2
254	2023/9/26 10:08:47	2	1	1	1	5	1	1	1	1	1	3	3	1	1	3	1	2	1	1	1	1	1	5	5	5	5	5	5	1	5	5	4	4	3
255	2023/9/26 10:08:51	1	2	2	3	1	1	1	1	1	1	1	2	1	1	1	1	1	1	1	1	3	1	5	4	5	4	4	4	2	4	4	3	3	3
256	2023/9/26 10:08:58	1	1	1	2	4	1	1	1	1	1	2	2	1	1	1	1	1	1	1	1	1	1	4	3	5	4	4	5	1	5	4	3	4	3
257	2023/9/26 10:09:01	2	1	2	1	5	1	2	1	1	1	2	1	1	1	1	1	3	1	2	1	2	1	5	4	5	4	4	3	2	5	2	2	2	3
258	2023/9/26 10:09:02	1	1	2	1	4	1	1	1	1	1	2	1	1	1	1	1	1	1	1	1	2	1	1	4	5	5	4	4	4	4	4	4	4	4
259	2023/9/26 10:09:07	2	1	2	1	4	1	1	1	1	1	3	2	1	1	1	1	1	1	1	1	2	1	5	4	5	5	4	4	2	4	4	4	2	4
260	2023/9/26 10:09:33	2	1	2	1	4	1	1	3	3	1	2	2	1	1	1	1	3	3	1	1	2	1	1	4	3	3	4	4	2	4	3	4	3	3
261	2023/9/26 10:09:37	2	1	1	3	4	1	1	3	1	1	3	3	3	2	3	1	1	1	1	1	1	1	1	2	5	5	5	5	4	4	4	5	5	5
262	2023/9/26 10:09:54	2	1	2	2	4	1	3	1	3	2	2	2	1	1	2	3	1	2	2	3	2	1	2	4	4	4	4	3	2	4	4	3	3	2
263	2023/9/26 10:09:57	2	1	2	2	4	1	1	1	1	1	2	1	1	1	1	1	1	1	1	1	3	1	5	5	5	5	5	5	3	3	4	4	4	4
264	2023/9/26 10:09:59	2	1	1	1	4	1	1	1	1	1	1	2	1	1	3	1	1	1	1	1	3	1	5	3	4	4	4	4	1	4	4	4	2	4
265	2023/9/26 10:10:11	2	1	2	1	4	2	1	3	1	2	3	2	1	2	2	1	1	1	2	2	2	2	4	4	4	4	4	4	3	4	3	3	4	3
266	2023/9/26 10:10:18	2	1	2	1	4	1	1	1	1	1	2	1	1	1	1	3	1	1	2	1	2	1	5	2	4	4	5	5	1	5	2	4	1	2
267	2023/9/26 10:10:21	2	2	2	3	4	1	1	1	1	1	3	3	1	1	2	1	3	1	1	1	1	1	5	4	4	4	4	5	2	5	4	3	3	2
268	2023/9/26 10:10:38	2	1	2	1	4	1	3	1	1	1	2	2	2	1	1	3	1	1	1	1	2	1	5	5	5	5	5	4	1	5	4	3	3	2
269	2023/9/26 10:11:02	2	1	2	1	6	1	1	1	1	1	2	1	1	1	1	3	1	1	2	1	2	1	5	3	4	2	5	5	2	5	3	1	2	2
270	2023/9/26 10:11:12	2	2	1	2	4	1	1	1	1	1	1	1	1	1	1	1	1	1	1	1	1	1	5	4	5	4	4	5	1	1	3	4	4	4
271	2023/9/26 10:11:13	2	1	2	2	6	1	1	1	3	1	3	1	1	1	1	1	3	1	1	1	2	1	5	5	5	5	5	5	2	5	5	3	4	4
272	2023/9/26 10:11:23	2	1	2	3	4	1	1	1	1	1	2	1	1	1	1	1	1	1	1	1	2	1	5	5	5	5	5	5	1	5	5	4	4	4
273	2023/9/26 10:11:35	1	1	1	1	4	1	1	1	1	1	2	2	1	1	1	1	1	1	1	1	2	1	5	3	5	5	5	5	1	5	4	3	3	3
274	2023/9/26 10:11:42	2	1	1	1	4	1	1	1	1	1	1	1	1	1	1	1	1	1	1	1	2	1	5	3	5	5	5	5	1	5	5	4	1	4
275	2023/9/26 10:11:58	2	1	1	1	4	1	1	1	1	1	2	1	1	1	2	1	1	3	1	2	3	1	5	3	5	3	5	5	2	5	3	5	5	5
276	2023/9/26 10:11:59	2	1	2	3	4	1	1	1	3	1	1	1	1	3	1	2	1	3	3	3	1	1	3	3	3	5	4	4	2	4	4	3	4	2
277	2023/9/26 10:12:00	2	1	1	3	4	1	1	3	1	3	2	1	1	1	1	1	1	1	1	1	1	1	4	4	4	4	4	4	4	4	4	2	4	2
278	2023/9/26 10:12:04	2	2	2	2	4	1	1	2	1	1	1	1	1	1	1	1	1	1	1	1	2	1	5	4	4	4	4	5	1	5	3	3	3	3
279	2023/9/26 10:12:08	2	1	1	1	4	1	3	1	3	3	2	3	1	1	3	3	1	1	1	3	3	1	3	3	3	4	4	4	2	4	3	2	3	2
280	2023/9/26 10:12:15	2	1	1	2	4	3	3	3	1	1	2	3	3	3	1	3	3	1	1	1	1	1	4	4	4	4	4	4	3	4	4	3	3	3
281	2023/9/26 10:12:19	2	1	2	1	4	1	3	1	1	1	3	3	3	1	1	3	3	1	3	1	1	1	5	5	5	5	5	5	1	5	5	4	5	5
282	2023/9/26 10:12:32	2	1	2	2	4	1	1	1	3	1	2	1	2	1	1	1	1	1	2	1	1	1	4	4	4	4	4	3	3	4	4	4	3	3
283	2023/9/26 10:12:37	2	1	1	2	4	1	3	3	3	1	1	3	3	3	3	3	3	3	3	3	2	1	5	5	5	5	5	5	1	5	5	3	3	3
284	2023/9/26 10:12:45	1	1	2	1	4	1	1	1	1	1	3	1	1	1	1	1	1	1	1	1	1	1	5	1	5	5	5	5	4	5	5	1	3	1
285	2023/9/26 10:12:48	2	1	2	3	6	1	1	1	1	1	1	1	1	1	1	1	1	1	1	1	1	1	5	4	5	5	5	5	1	5	3	3	4	2
286	2023/9/26 10:12:55	1	1	2	1	4	1	1	1	1	1	2	1	1	1	1	1	1	1	2	1	1	1	5	4	5	5	4	4	2	5	4	2	3	2
287	2023/9/26 10:12:58	2	1	2	1	4	1	1	1	3	1	3	1	1	1	1	1	3	1	1	1	2	3	5	3	5	5	5	5	1	5	5	5	4	2
288	2023/9/26 10:12:59	2	1	1	1	4	1	1	1	1	1	1	1	1	1	1	1	1	1	1	1	3	1	4	4	5	4	3	4	3	4	3	2	3	3
289	2023/9/26 10:13:13	2	1	2	1	4	1	1	1	1	1	2	1	1	1	2	1	1	1	1	1	2	1	5	4	4	4	5	5	1	4	4	3	2	1
290	2023/9/26 10:13:25	2	1	1	1	4	1	1	3	1	1	3	1	1	1	1	1	1	1	3	1	2	1	5	5	5	5	5	5	1	5	5	5	4	5
291	2023/9/26 10:13:27	2	1	2	3	4	1	1	1	1	1	2	2	1	1	1	1	1	1	2	2	1	1	5	5	5	5	3	5	1	5	5	3	1	3
292	2023/9/26 10:13:29	1	1	2	2	4	1	1	1	1	1	2	2	1	1	1	1	1	1	1	1	1	1	5	5	5	5	5	5	1	5	4	2	4	1
293	2023/9/26 10:13:30	2	1	1	1	4	1	1	1	1	1	2	1	1	1	2	1	3	1	2	1	1	1	3	3	4	4	5	4	2	4	3	2	3	2
294	2023/9/26 10:13:32	2	1	2	1	4	1	1	1	1	1	3	1	1	1	1	1	1	1	1	1	2	1	5	5	5	5	5	5	1	5	5	5	3	5
295	2023/9/26 10:13:32	2	1	2	1	4	1	1	1	1	1	1	2	1	1	1	1	1	3	3	3	3	1	5	3	5	3	5	5	1	5	3	3	3	3
296	2023/9/26 10:13:34	2	1	2	2	4	1	1	3	3	1	3	1	1	1	3	3	1	1	1	3	1	1	4	3	3	5	4	4	2	5	4	3	3	3
297	2023/9/26 10:13:35	2	1	2	1	4	1	3	1	3	1	2	3	1	1	1	3	1	1	1	1	2	1	5	4	5	4	5	5	1	5	4	3	3	4
298	2023/9/26 10:13:37	2	1	1	1	4	1	1	1	1	1	1	1	1	1	1	1	1	1	1	1	3	3	4	3	4	4	5	4	4	4	4	1	3	4
299	2023/9/26 10:13:53	2	1	2	1	4	1	1	3	3	1	3	3	3	3	3	1	3	3	3	3	3	3	5	5	5	5	5	5	1	5	3	5	5	3
300	2023/9/26 10:13:58	2	1	1	1	4	1	1	1	1	1	2	1	1	1	2	2	1	1	2	2	3	1	5	5	5	5	5	5	1	5	5	1	5	5
301	2023/9/26 10:14:10	2	1	2	1	4	1	1	1	1	1	2	1	1	1	1	3	3	1	3	1	2	1	5	5	5	4	5	5	1	5	4	3	2	4
302	2023/9/26 10:14:13	2	1	2	1	4	1	1	1	1	1	3	3	1	1	3	3	1	1	1	1	3	1	5	3	4	4	5	4	2	4	4	3	3	3
303	2023/9/26 10:14:15	2	1	2	1	4	1	1	1	1	1	2	1	1	1	1	1	1	1	1	1	1	1	1	4	5	5	5	5	1	5	5	5	4	4
304	2023/9/26 10:14:17	1	1	2	1	4	1	1	1	1	1	1	1	1	1	1	1	1	1	1	1	1	1	5	5	5	5	5	5	2	5	5	5	5	5
305	2023/9/26 10:14:33	2	1	2	1	4	1	1	1	1	1	1	1	1	1	1	1	1	1	1	1	3	1	5	3	5	3	5	5	1	5	5	5	5	5
306	2023/9/26 10:14:39	2	1	2	1	4	1	3	1	1	1	2	2	1	1	1	1	1	1	1	1	2	1	5	5	5	5	5	5	1	5	5	5	1	5
307	2023/9/26 10:14:58	1	1	2	3	4	1	1	1	1	1	2	2	1	1	1	1	1	1	1	1	3	3	4	4	4	4	4	4	4	4	4	4	4	4
308	2023/9/26 10:15:00	2	1	2	1	4	1	1	3	1	1	3	2	1	1	3	1	2	1	1	1	1	1	5	4	5	4	4	5	1	5	4	4	3	3
309	2023/9/26 10:15:01	2	1	2	1	4	1	1	1	1	1	3	1	1	1	3	1	3	1	2	1	3	1	5	1	1	4	4	4	1	5	4	3	3	3
310	2023/9/26 10:15:07	1	1	1	1	4	1	2	1	1	1	3	3	1	3	3	1	1	1	1	1	3	1	4	4	4	4	4	4	2	4	3	2	3	3
311	2023/9/26 10:15:25	2	1	2	1	4	1	1	1	1	1	2	1	1	1	2	1	1	1	1	1	1	1	5	5	5	5	5	5	1	5	4	4	2	2
312	2023/9/26 10:15:29	2	1	2	1	4	1	1	1	1	1	3	1	1	2	1	3	2	1	1	1	2	1	5	1	5	5	5	5	3	5	4	2	2	1
313	2023/9/26 10:15:38	2	1	2	1	4	1	1	1	1	1	3	3	1	1	3	1	1	1	1	1	3	1	5	4	4	4	4	4	2	4	3	3	3	3
314	2023/9/26 10:15:43	2	2	2	2	4	1	3	1	1	1	2	1	1	1	1	3	1	1	2	1	2	1	4	4	4	4	4	4	4	4	4	4	4	4
315	2023/9/26 10:15:50	2	1	2	1	4	1	1	1	1	1	2	1	1	1	1	1	1	1	1	1	1	1	5	5	5	5	5	5	1	5	5	5	5	5
316	2023/9/26 10:15:54	2	1	2	1	4	1	1	3	1	1	3	3	1	3	3	1	1	1	1	1	2	1	5	5	5	3	4	4	2	5	4	3	3	3
317	2023/9/26 10:15:54	2	1	2	1	4	1	3	1	3	1	3	1	1	1	3	3	3	1	2	2	2	1	4	4	4	4	4	4	2	4	3	4	3	2
318	2023/9/26 10:16:03	2	1	2	2	4	1	1	1	1	1	1	1	2	2	1	1	1	1	1	1	1	1	5	5	5	5	5	5	2	5	3	2	2	3
319	2023/9/26 10:16:04	2	1	2	1	4	1	3	2	3	1	2	2	1	1	3	2	3	3	2	3	3	1	4	4	4	3	4	3	2	3	3	3	3	3
320	2023/9/26 10:16:07	2	1	2	1	4	1	1	1	1	1	1	2	1	1	2	1	1	1	2	1	2	1	5	3	5	4	5	4	1	5	3	3	2	3
321	2023/9/26 10:16:43	2	1	2	2	4	1	2	1	1	1	3	3	1	1	3	1	1	1	1	1	3	1	4	3	3	3	3	3	3	3	3	3	3	3
322	2023/9/26 10:17:04	2	1	2	2	4	1	3	1	3	1	3	2	1	1	1	1	1	1	1	1	2	1	4	2	2	4	4	4	2	5	4	4	4	4
323	2023/9/26 10:17:11	2	1	2	2	6	1	1	1	1	1	2	2	1	1	2	1	3	2	1	1	1	1	4	4	4	4	4	4	4	4	4	4	4	4
324	2023/9/26 10:17:18	2	1	2	2	4	1	3	1	1	1	2	1	1	1	1	1	2	1	2	1	2	1	1	3	4	4	4	4	1	5	4	3	4	2
325	2023/9/26 10:17:19	2	1	2	1	4	1	1	1	3	1	3	3	3	1	3	3	3	3	3	3	3	3	5	5	5	3	5	4	2	5	4	3	3	3
326	2023/9/26 10:17:23	2	1	1	1	4	1	3	1	3	1	2	3	1	1	3	3	3	3	3	3	2	1	5	4	5	5	5	5	2	5	4	4	4	4
327	2023/9/26 10:17:24	2	1	2	1	4	1	2	3	2	1	2	1	1	1	3	1	1	1	1	1	2	1	5	2	5	4	5	3	1	5	4	3	2	3
328	2023/9/26 10:17:26	2	1	2	1	4	1	1	1	1	1	2	1	1	1	1	1	1	1	1	1	1	1	5	1	5	4	5	5	1	5	3	3	2	3
329	2023/9/26 10:17:28	1	1	1	1	4	1	1	1	1	1	2	2	1	1	1	1	1	1	1	1	1	1	5	5	5	5	5	5	2	5	4	4	3	4
330	2023/9/26 10:17:38	2	1	2	1	4	1	3	1	1	1	2	2	3	1	3	1	3	1	1	1	1	1	5	4	5	5	5	5	1	5	5	4	5	4
331	2023/9/26 10:17:44	1	1	2	3	4	1	1	1	1	1	2	3	1	1	1	1	1	1	1	1	1	1	4	4	4	3	4	3	3	3	3	3	3	3
332	2023/9/26 10:17:50	2	1	2	2	4	1	1	1	1	1	1	1	1	1	1	1	1	1	1	1	1	1	4	4	4	4	4	4	4	4	4	4	4	4
333	2023/9/26 10:18:02	2	1	2	3	4	1	1	3	1	1	3	3	1	3	3	3	3	2	3	3	3	1	5	5	5	5	5	4	3	3	3	3	1	3
334	2023/9/26 10:18:03	2	1	2	1	5	1	1	1	1	1	2	3	3	1	2	1	1	3	3	2	1	1	5	4	5	3	5	5	2	5	4	4	2	3
335	2023/9/26 10:18:05	2	1	2	3	4	1	1	1	1	1	3	3	1	1	3	3	3	1	1	1	3	1	4	4	4	4	4	4	1	4	3	4	4	4
336	2023/9/26 10:18:17	2	1	1	1	4	1	2	1	3	1	2	3	1	1	1	1	3	1	1	1	2	1	5	5	5	5	5	5	1	5	5	3	3	4
337	2023/9/26 10:18:24	2	1	2	2	4	1	1	1	1	1	3	1	1	3	1	1	1	1	1	1	3	1	5	5	5	5	5	5	1	5	5	5	3	2
338	2023/9/26 10:18:45	1	2	2	2	4	1	1	1	1	1	2	2	1	1	1	2	2	1	1	1	1	1	5	5	5	3	5	5	1	2	3	3	3	4
339	2023/9/26 10:18:48	2	1	1	1	4	1	1	1	1	1	3	1	1	1	2	1	1	1	2	1	2	1	5	4	5	3	4	5	1	5	5	3	3	3
340	2023/9/26 10:20:06	2	1	2	2	4	1	1	1	1	3	3	3	1	1	3	1	1	1	1	1	2	1	4	4	5	4	5	5	2	4	4	3	5	3
341	2023/9/26 10:20:30	2	1	2	2	4	1	1	1	1	1	1	1	1	1	1	1	1	1	1	1	1	1	5	5	5	5	5	5	5	5	5	5	5	5
342	2023/9/26 10:20:35	2	1	1	2	4	1	1	1	1	1	3	1	1	1	1	1	1	1	1	1	1	1	5	5	5	5	5	5	2	5	5	2	3	2
343	2023/9/26 10:20:41	2	1	2	2	4	1	3	1	3	1	2	3	3	3	3	1	3	3	3	3	2	1	5	4	5	3	4	3	1	5	2	2	5	3
344	2023/9/26 10:20:53	2	1	2	2	4	1	1	1	1	1	2	2	1	1	1	3	3	3	3	3	3	3	4	3	4	5	4	4	4	4	4	4	4	5
345	2023/9/26 10:20:55	2	1	1	2	4	2	1	1	1	1	2	2	1	1	1	1	1	1	1	1	1	1	5	5	5	5	5	5	2	5	5	3	2	3
346	2023/9/26 10:21:26	2	1	2	1	4	1	3	1	1	2	1	1	3	1	1	1	2	1	2	1	2	1	5	3	5	5	5	3	1	5	4	2	2	3
347	2023/9/26 10:21:31	2	1	2	1	4	1	1	1	1	1	3	1	1	1	1	1	1	1	1	1	2	1	5	4	5	5	5	4	1	5	5	5	2	4
348	2023/9/26 10:21:35	2	1	2	2	4	1	1	1	1	1	1	1	1	1	1	1	1	1	1	1	1	1	5	5	5	5	5	5	4	5	5	2	3	3
349	2023/9/26 10:21:37	1	1	2	2	4	1	1	1	1	1	2	3	1	1	1	1	1	3	3	3	3	3	5	3	3	3	3	3	3	3	3	3	3	3
350	2023/9/26 10:21:38	2	1	2	2	4	1	1	1	1	1	3	3	3	1	1	1	1	1	1	1	1	1	5	4	5	3	4	4	1	4	4	3	4	4
351	2023/9/26 10:21:59	2	1	2	1	5	2	2	2	1	1	2	2	2	1	2	1	1	2	2	2	2	1	4	4	4	4	4	3	2	4	3	2	3	2
352	2023/9/26 10:22:13	2	1	1	1	5	1	1	1	1	1	2	1	1	1	1	1	1	1	2	1	2	1	5	5	5	5	5	5	1	5	5	4	4	2
353	2023/9/26 10:22:17	2	1	2	1	4	1	1	1	1	1	3	2	2	1	1	1	1	2	2	2	1	1	5	5	5	5	5	4	2	5	2	2	4	4
354	2023/9/26 10:22:27	2	1	2	1	4	1	2	1	1	1	2	1	1	1	1	1	1	1	1	1	3	1	5	4	5	5	4	5	2	5	4	3	3	3
355	2023/9/26 10:22:27	2	1	2	3	4	1	1	1	3	1	2	3	3	2	1	1	1	1	1	1	1	1	5	4	5	5	5	5	1	5	5	5	4	3
356	2023/9/26 10:22:34	2	1	2	2	4	1	1	1	1	1	2	3	1	1	1	1	1	1	1	1	1	1	4	4	4	3	3	4	2	4	3	3	4	3
357	2023/9/26 10:22:46	2	1	2	2	4	1	1	1	1	1	2	3	1	1	3	1	1	1	1	1	1	1	5	4	5	4	5	5	1	5	4	4	4	3
358	2023/9/26 10:23:03	2	1	2	3	4	1	1	1	1	1	3	1	1	1	1	1	1	1	1	1	1	1	5	5	5	5	5	5	1	5	4	2	2	2
359	2023/9/26 10:23:07	2	1	2	2	4	1	1	1	1	1	3	1	1	1	1	3	3	1	1	1	1	1	5	5	5	5	4	5	1	5	4	4	3	3
360	2023/9/26 10:23:08	2	1	2	2	4	1	1	1	1	1	1	3	1	1	3	1	1	1	3	1	3	1	4	4	4	4	4	4	1	4	4	4	3	4
361	2023/9/26 10:23:23	2	1	2	1	4	1	1	1	1	1	1	3	1	1	1	1	1	1	1	1	2	1	5	4	5	5	4	5	2	5	4	4	4	5
362	2023/9/26 10:23:32	2	1	2	2	4	1	1	1	1	1	1	1	1	1	1	1	1	1	1	1	1	1	1	2	4	4	4	4	1	4	3	2	3	3
363	2023/9/26 10:23:41	2	1	2	2	4	1	1	1	3	1	3	1	1	1	1	1	3	1	1	1	3	1	5	4	5	4	4	5	3	4	4	4	4	2
364	2023/9/26 10:23:47	2	2	2	1	5	1	1	2	1	1	1	2	1	1	1	1	2	1	1	1	1	1	5	5	5	4	5	5	2	5	3	1	3	2
365	2023/9/26 10:23:55	2	2	2	1	5	1	1	1	1	1	3	1	1	1	1	1	3	1	1	1	3	1	5	5	5	5	5	5	1	5	4	4	4	4
366	2023/9/26 10:24:03	2	1	2	1	4	1	1	1	1	1	2	2	1	1	1	1	1	1	1	2	2	1	5	2	5	5	5	5	1	5	4	2	2	2
367	2023/9/26 10:24:36	2	1	1	2	4	1	1	1	1	2	1	2	1	1	2	1	1	1	2	1	1	1	5	5	5	4	5	4	3	5	3	3	3	3
368	2023/9/26 10:24:44	1	1	1	2	4	1	1	1	1	1	3	1	1	1	1	1	1	1	1	1	1	1	5	5	5	5	5	5	1	5	5	5	5	5
369	2023/9/26 10:25:09	2	1	2	1	4	1	1	1	1	1	1	1	1	3	1	1	3	3	3	1	2	1	4	4	4	4	4	4	2	4	3	3	3	2
370	2023/9/26 10:25:35	2	1	1	2	4	1	1	1	1	1	3	3	1	1	1	1	1	1	1	1	2	1	3	4	5	5	4	4	1	4	3	3	4	4
371	2023/9/26 10:25:36	1	1	2	2	4	1	1	1	1	1	1	1	1	1	1	1	1	1	1	1	1	1	4	4	4	4	4	4	4	4	4	4	4	4
372	2023/9/26 10:25:44	2	2	2	2	4	1	1	3	3	3	3	3	3	3	3	3	3	3	3	3	3	3	5	5	5	5	5	5	2	4	4	2	4	2
373	2023/9/26 10:25:47	2	1	2	2	4	3	3	3	3	1	3	2	1	1	1	1	1	1	1	1	2	1	4	4	5	5	5	5	1	5	5	3	3	4
374	2023/9/26 10:26:00	2	1	2	2	5	1	2	1	1	1	1	2	1	3	1	1	3	1	2	2	3	1	4	2	4	2	4	2	3	4	2	2	2	2
375	2023/9/26 10:26:10	2	1	1	1	4	1	1	1	1	1	1	1	1	1	2	1	2	1	1	1	1	1	5	5	5	3	5	5	1	5	3	2	3	2
376	2023/9/26 10:26:13	2	1	2	2	4	1	3	1	1	1	1	1	1	3	3	1	1	3	2	1	2	1	4	4	4	4	4	4	4	4	4	4	3	3
377	2023/9/26 10:26:35	2	2	2	2	5	1	1	1	1	1	3	1	1	1	1	1	1	1	1	1	1	1	3	3	3	3	3	3	4	3	3	3	3	3
378	2023/9/26 10:27:10	2	1	2	3	5	1	3	1	3	1	2	3	1	1	3	3	3	1	3	1	1	1	4	5	5	5	5	5	1	5	4	4	4	4
379	2023/9/26 10:27:11	2	1	2	2	5	1	1	1	1	1	3	3	1	1	3	1	1	2	2	2	2	1	5	1	5	3	5	5	1	5	3	4	3	2
380	2023/9/26 10:27:12	2	1	2	3	4	1	1	3	3	1	3	2	1	3	1	1	1	1	1	1	1	1	5	3	3	3	3	3	3	3	3	3	3	3
381	2023/9/26 10:27:17	2	1	2	2	4	3	3	1	1	1	3	1	1	1	1	3	3	3	3	3	3	3	4	4	4	4	2	3	3	3	4	4	4	4
382	2023/9/26 10:28:02	2	1	2	2	4	1	1	1	1	1	1	1	1	1	1	1	1	1	1	1	1	1	5	5	5	4	5	4	3	5	3	3	3	3
383	2023/9/26 10:28:17	2	1	2	2	4	1	1	3	1	1	1	1	1	1	1	1	1	1	1	1	3	1	5	5	5	4	5	4	3	4	3	2	3	3
384	2023/9/26 10:28:45	2	1	2	1	4	1	1	1	1	1	3	3	3	1	3	1	1	1	1	1	3	1	5	5	5	4	5	5	1	5	4	4	4	4
385	2023/9/26 10:28:52	2	1	2	1	5	1	1	1	1	1	2	1	1	1	1	1	1	1	1	1	2	1	5	4	5	4	5	5	3	5	3	3	3	3
386	2023/9/26 10:28:58	1	1	2	3	5	1	1	1	1	1	1	2	2	2	1	1	1	1	1	1	2	1	4	2	5	3	4	4	2	4	4	3	4	2
387	2023/9/26 10:29:02	2	1	2	3	4	1	1	1	1	1	3	1	1	3	1	1	1	1	1	1	3	1	4	4	4	3	4	4	2	4	3	2	3	3
388	2023/9/26 10:30:16	2	1	2	1	5	1	1	1	1	1	2	1	1	1	1	1	1	1	1	1	2	1	4	4	5	4	3	4	2	4	3	3	3	3
389	2023/9/26 10:30:16	2	2	2	2	4	1	1	1	1	1	3	3	1	3	1	3	3	1	1	1	3	1	5	4	5	5	5	5	2	5	4	4	3	4
390	2023/9/26 10:30:19	1	2	2	1	5	1	2	1	1	1	2	1	1	1	1	1	1	1	1	2	1	1	5	5	5	5	4	5	5	5	5	5	5	5
391	2023/9/26 10:30:29	2	1	2	1	5	1	1	1	1	1	2	1	1	1	1	1	1	1	1	1	2	1	3	3	5	4	4	5	1	5	1	4	3	4
392	2023/9/26 10:30:33	2	1	2	1	5	1	1	1	1	1	3	1	1	1	1	1	1	1	1	1	1	1	5	3	5	5	5	5	2	5	5	3	3	4
393	2023/9/26 10:30:45	2	1	2	3	4	1	1	1	1	1	2	2	1	1	3	3	1	1	2	1	1	1	5	5	5	5	5	5	5	5	5	4	5	5
394	2023/9/26 10:30:51	2	1	2	1	6	1	1	1	1	1	2	1	1	1	1	1	1	1	1	1	1	1	5	5	5	4	5	5	3	5	5	3	4	5
395	2023/9/26 10:30:56	2	1	2	3	4	1	1	1	1	1	3	3	1	1	1	1	1	1	2	2	1	1	5	5	5	5	5	4	1	5	4	2	2	2
396	2023/9/26 10:31:08	2	1	2	2	4	1	1	1	1	1	2	1	1	1	1	3	3	1	3	2	2	1	5	4	5	4	4	5	2	4	4	3	3	3
397	2023/9/26 10:31:09	1	1	1	2	4	1	1	1	1	1	1	1	1	1	1	1	1	1	1	1	2	1	4	3	5	5	4	4	2	4	4	3	3	4
398	2023/9/26 10:31:12	1	1	2	3	4	1	1	3	1	1	1	3	1	1	3	1	1	1	1	1	1	1	4	4	4	3	3	4	2	5	3	3	3	2
399	2023/9/26 10:31:28	1	1	1	2	4	1	1	1	1	3	1	2	1	1	1	1	1	1	1	1	1	1	4	3	4	3	4	4	3	3	3	3	3	3
400	2023/9/26 10:31:30	1	2	2	1	5	1	1	1	1	1	2	1	1	1	1	1	1	1	1	1	2	1	4	3	4	4	4	4	2	4	4	4	2	4
401	2023/9/26 10:31:32	2	2	2	2	4	1	1	1	1	1	2	2	1	1	1	1	1	1	2	1	2	1	4	3	3	4	5	3	1	4	3	3	3	3
402	2023/9/26 10:32:18	2	2	2	2	4	1	1	1	1	1	3	3	3	3	1	1	1	1	2	2	3	1	4	3	3	3	4	3	3	4	3	3	3	3
403	2023/9/26 10:32:42	2	2	2	2	4	1	1	1	1	1	1	1	1	1	1	1	1	1	1	1	1	1	3	4	4	4	4	4	4	4	4	4	4	4
404	2023/9/26 10:32:47	2	1	2	2	4	1	3	1	1	3	3	3	2	3	1	1	1	1	1	1	1	1	5	5	5	4	5	5	1	3	2	3	3	3
405	2023/9/26 10:33:05	2	1	2	2	4	1	1	3	1	3	3	1	1	3	1	1	1	1	3	1	1	1	3	3	4	3	4	4	3	4	3	3	3	2
406	2023/9/26 10:33:13	2	1	1	2	5	1	1	1	1	1	2	1	1	1	1	1	1	1	1	1	1	1	5	3	5	4	5	5	1	5	5	3	3	4
407	2023/9/26 10:33:14	2	1	2	2	4	1	1	1	1	1	2	2	2	1	1	1	1	1	1	1	1	1	4	3	4	4	5	4	2	5	3	3	3	4
408	2023/9/26 10:33:36	2	1	2	3	4	1	1	1	1	1	3	3	3	1	1	1	1	1	1	1	3	3	4	4	5	5	5	5	1	5	5	5	3	5
409	2023/9/26 10:35:09	2	1	2	3	4	1	1	1	1	1	1	2	1	1	1	1	1	1	1	1	1	1	5	1	5	5	5	5	1	5	5	5	1	5
410	2023/9/26 10:35:42	1	1	2	2	4	1	1	1	1	1	1	1	1	1	1	1	1	1	1	1	1	1	5	3	5	5	5	5	5	5	3	5	3	3
411	2023/9/26 10:36:15	2	1	2	2	2	1	1	1	1	1	1	1	1	1	1	1	1	1	1	1	1	1	5	5	5	5	5	5	1	5	5	3	3	3
412	2023/9/26 10:36:55	2	1	2	2	2	1	1	1	1	1	3	3	1	3	1	1	1	1	2	1	3	1	5	5	5	5	5	5	1	5	3	4	3	4
413	2023/9/26 10:37:08	2	1	2	2	2	1	1	1	1	1	3	1	1	1	1	1	1	1	1	1	1	1	5	5	5	5	5	5	1	5	5	4	4	5
414	2023/9/26 10:37:15	2	2	2	2	4	1	1	1	1	1	2	1	2	1	1	1	1	1	1	1	1	1	4	4	4	4	4	4	2	4	4	3	4	3
415	2023/9/26 10:37:22	2	1	2	2	4	1	3	1	3	1	3	3	1	3	1	3	3	3	3	3	3	3	5	4	5	3	5	5	3	5	5	5	4	4
416	2023/9/26 10:37:45	2	1	2	1	4	1	1	1	1	1	2	2	1	1	1	1	1	1	1	2	2	1	4	5	4	3	5	4	2	4	4	2	2	2
417	2023/9/26 10:37:48	1	1	2	3	4	1	1	1	1	1	1	1	1	1	1	1	1	1	1	1	3	1	5	4	5	5	5	3	3	5	4	4	4	2
418	2023/9/26 10:38:08	2	1	2	2	4	1	1	1	1	1	1	1	1	1	1	1	1	1	1	1	1	1	2	2	2	2	2	2	2	4	4	3	2	3
419	2023/9/26 10:38:19	2	1	1	2	2	1	1	3	1	1	2	1	1	1	3	1	3	1	1	1	1	1	5	4	5	4	5	5	1	5	5	5	2	5
420	2023/9/26 10:38:39	2	1	2	2	2	1	1	1	1	1	2	1	1	1	1	1	1	1	2	1	1	1	5	5	5	5	5	5	1	5	4	3	4	4
421	2023/9/26 10:38:51	2	1	2	2	4	1	1	1	1	1	2	2	1	1	2	1	1	2	2	2	2	1	4	1	5	4	5	2	4	5	3	2	1	1
422	2023/9/26 10:39:05	2	1	2	2	2	1	1	3	1	1	1	3	1	3	1	1	3	1	1	1	3	1	4	4	4	4	4	4	3	4	4	4	3	3
423	2023/9/26 10:39:09	2	1	2	2	2	1	1	1	1	1	2	2	1	1	1	1	1	1	2	3	1	1	4	4	5	4	4	5	1	4	4	2	3	3
424	2023/9/26 10:39:14	1	1	2	2	2	1	1	1	1	1	2	3	1	1	1	1	1	1	1	1	1	1	1	1	5	3	1	5	2	5	5	1	3	1
425	2023/9/26 10:39:17	2	1	1	2	2	1	1	1	1	1	3	1	1	1	1	1	1	1	1	1	1	1	5	5	5	1	5	5	1	5	4	4	4	4
426	2023/9/26 10:39:19	1	1	2	3	2	1	1	1	1	1	1	1	1	1	1	1	1	1	1	1	1	1	5	3	3	4	4	5	2	5	3	2	3	2
427	2023/9/26 10:39:21	1	2	2	2	2	1	1	1	1	1	1	1	1	1	1	1	1	1	1	1	1	1	4	4	4	4	4	4	3	4	4	3	3	4
428	2023/9/26 10:39:25	2	2	2	3	6	1	1	1	1	1	2	1	1	1	1	1	1	1	1	1	3	1	3	3	4	3	3	3	3	3	3	3	3	3
429	2023/9/26 10:39:39	2	1	1	2	4	1	3	1	1	1	1	2	1	1	1	1	1	1	1	1	1	1	5	3	4	4	4	5	2	5	4	2	3	3
430	2023/9/26 10:39:44	2	1	2	2	2	1	1	1	1	1	2	1	1	1	1	1	1	1	1	1	3	1	5	4	4	3	4	5	2	4	4	4	3	4
431	2023/9/26 10:39:54	2	1	2	2	4	1	1	3	3	1	3	3	3	3	3	3	3	3	1	3	3	1	4	4	4	3	4	4	2	4	3	2	3	3
432	2023/9/26 10:39:54	2	1	2	3	2	1	1	1	1	1	3	3	3	3	3	1	1	1	1	1	1	1	4	4	4	4	4	4	4	4	4	4	4	4
433	2023/9/26 10:40:23	2	1	2	3	2	1	1	3	3	1	3	3	3	3	3	1	1	3	3	3	3	3	5	5	5	5	5	5	1	5	5	3	3	3
434	2023/9/26 10:40:32	2	1	1	2	2	1	1	1	1	1	1	1	1	1	1	1	1	1	2	1	3	1	5	4	5	5	5	5	2	4	4	3	3	3
435	2023/9/26 10:40:33	1	1	2	1	2	1	1	1	1	1	2	1	2	1	1	1	1	1	1	2	3	1	4	4	4	4	4	4	4	3	3	3	4	4
436	2023/9/26 10:40:42	1	1	2	1	2	1	1	1	1	1	1	2	1	1	1	1	1	1	2	2	1	1	5	5	5	4	5	5	2	5	4	3	4	3
437	2023/9/26 10:40:44	2	1	2	3	2	1	1	2	1	1	2	1	1	1	1	1	1	1	1	1	3	1	4	5	5	4	5	5	3	5	5	4	4	3
438	2023/9/26 10:40:50	2	1	2	1	4	1	1	1	1	3	3	2	2	2	2	3	3	2	1	1	2	1	5	3	3	2	5	4	2	5	5	3	3	4
439	2023/9/26 10:41:08	1	1	2	2	2	1	1	1	1	1	2	2	1	1	1	1	1	1	1	1	2	1	5	4	5	5	5	5	1	5	4	4	2	5
440	2023/9/26 10:41:13	2	1	2	3	4	1	1	1	1	1	1	1	1	1	1	1	1	1	1	1	2	1	5	5	4	4	4	4	2	4	4	4	4	4
441	2023/9/26 10:41:14	1	1	2	1	2	1	2	1	1	1	2	2	1	1	2	1	2	1	2	2	1	1	5	4	5	4	5	4	3	5	4	2	3	2
442	2023/9/26 10:41:16	2	1	1	2	2	1	1	1	1	1	2	2	1	1	2	1	1	1	2	1	1	1	5	4	5	3	5	5	2	4	4	2	3	3
443	2023/9/26 10:41:20	2	1	2	2	2	1	1	1	1	1	3	1	1	1	1	1	1	1	1	1	1	1	5	4	4	4	5	4	2	4	4	2	3	3
444	2023/9/26 10:41:20	2	2	2	3	2	1	1	1	1	1	1	2	1	1	1	1	1	1	1	1	2	1	5	4	5	4	5	4	1	4	4	4	2	3
445	2023/9/26 10:41:21	2	1	2	3	2	1	1	1	3	1	1	1	1	1	1	1	1	1	1	1	3	1	5	4	5	5	5	5	1	5	3	3	3	3
446	2023/9/26 10:41:24	1	1	2	1	4	1	3	1	3	1	3	3	1	1	1	3	3	1	1	1	1	1	1	3	5	5	5	4	3	4	4	4	3	4
447	2023/9/26 10:41:25	2	1	1	1	2	1	1	1	1	1	1	3	1	3	1	1	1	1	1	1	3	1	1	4	5	5	5	5	1	5	5	5	2	3
448	2023/9/26 10:41:26	1	2	2	1	2	1	1	2	1	1	1	2	2	1	1	1	1	2	1	1	1	1	5	4	5	5	5	5	1	5	4	5	4	4
449	2023/9/26 10:41:27	1	1	2	2	2	1	1	1	1	1	2	1	1	1	1	1	1	1	1	1	2	1	5	5	5	5	5	5	1	5	1	1	1	2
450	2023/9/26 10:41:27	2	2	2	2	2	1	1	3	3	1	1	3	1	1	1	3	1	1	2	2	3	3	4	3	5	5	5	4	3	5	3	3	3	3
451	2023/9/26 10:41:27	1	2	1	3	2	1	3	1	1	2	3	2	1	1	1	1	1	1	1	1	1	1	4	4	4	4	4	4	4	4	4	4	4	4
452	2023/9/26 10:41:40	1	1	1	1	2	1	1	1	1	1	1	1	1	1	1	1	1	1	1	1	2	1	5	3	5	5	5	5	1	5	5	3	3	3
453	2023/9/26 10:41:43	2	1	2	3	4	1	1	2	1	1	3	2	1	1	2	1	1	1	2	2	2	1	5	4	4	2	5	5	3	4	2	2	5	2
454	2023/9/26 10:41:48	1	1	2	1	2	1	1	1	1	1	2	2	1	1	2	1	1	1	2	1	1	1	5	3	5	3	5	5	3	5	3	3	3	3
455	2023/9/26 10:41:50	1	1	2	1	2	1	1	2	1	1	1	2	1	1	1	1	1	1	1	1	2	1	4	3	4	4	4	4	2	4	4	4	4	4
456	2023/9/26 10:42:08	2	1	1	1	2	1	1	3	1	1	1	3	1	3	3	1	3	3	2	1	3	1	5	5	5	4	5	5	1	5	3	3	2	3
457	2023/9/26 10:42:13	2	1	2	2	4	1	1	1	1	1	3	1	1	1	1	1	1	1	1	1	2	1	4	4	4	4	4	4	2	4	4	4	4	4
458	2023/9/26 10:42:21	1	1	1	1	2	1	1	3	1	1	2	2	1	1	2	2	2	2	2	2	1	1	5	5	5	5	5	5	1	5	5	5	5	5
459	2023/9/26 10:42:22	1	1	1	3	2	1	1	1	1	1	1	1	1	1	1	1	1	1	1	1	1	1	1	5	5	5	5	5	1	5	5	5	5	5
460	2023/9/26 10:42:25	1	1	2	3	2	1	1	1	1	1	2	1	1	1	1	1	2	1	1	1	1	1	5	4	5	5	5	5	1	5	5	3	3	2
461	2023/9/26 10:42:28	2	1	1	1	2	1	1	1	1	1	2	2	1	1	1	1	1	1	1	1	1	1	1	1	5	5	5	5	1	5	5	2	1	2
462	2023/9/26 10:42:40	2	1	1	2	2	1	1	1	1	1	1	1	1	1	1	1	1	1	1	1	1	1	4	4	4	4	4	4	2	5	5	3	3	3
463	2023/9/26 10:42:44	2	1	1	1	2	1	1	1	1	1	2	2	2	1	3	1	1	2	1	1	3	1	5	4	5	5	5	5	2	5	5	3	4	3
464	2023/9/26 10:42:45	2	1	2	1	2	1	1	1	1	1	3	2	1	1	1	1	1	1	1	1	3	1	4	4	4	4	4	4	1	4	4	4	3	4
465	2023/9/26 10:42:58	2	1	1	2	2	1	1	2	1	3	3	1	1	1	3	1	1	1	2	2	2	1	4	3	4	3	3	3	3	3	3	3	3	3
466	2023/9/26 10:43:01	2	2	2	2	2	1	1	1	1	1	1	2	1	3	1	1	1	1	1	1	3	1	5	5	5	5	5	5	1	5	4	3	3	3
467	2023/9/26 10:43:04	1	1	1	1	4	1	2	1	1	2	2	2	1	3	1	1	1	1	1	1	1	1	5	3	5	4	5	5	1	5	3	3	4	2
468	2023/9/26 10:43:05	2	1	1	1	2	1	1	1	1	1	2	1	1	1	1	1	1	1	1	1	1	1	5	5	4	4	5	5	1	3	4	4	4	5
469	2023/9/26 10:43:17	2	1	2	2	2	1	2	1	1	1	2	2	1	1	3	1	3	1	3	1	1	1	5	3	4	4	4	4	1	4	3	3	4	3
470	2023/9/26 10:43:20	2	2	2	1	2	1	3	1	3	1	3	2	1	1	1	3	3	1	1	2	2	1	5	5	5	5	5	5	1	4	5	5	5	4
471	2023/9/26 10:43:23	1	1	1	1	2	1	1	1	1	1	2	1	1	1	1	1	1	1	1	1	1	1	5	5	5	5	5	5	1	5	5	3	3	2
472	2023/9/26 10:43:25	2	1	2	2	2	1	3	3	1	1	2	2	3	1	2	3	1	1	1	1	3	1	5	4	4	4	5	5	2	4	4	3	1	3
473	2023/9/26 10:43:27	2	1	1	1	4	1	3	3	1	1	2	1	1	1	2	2	1	1	2	2	1	1	5	5	5	5	5	5	1	4	4	4	3	3
474	2023/9/26 10:43:29	2	1	2	1	2	1	1	1	3	1	2	2	1	1	1	1	3	1	3	1	2	1	5	3	5	5	5	5	1	5	5	5	4	3
475	2023/9/26 10:43:33	1	1	2	2	2	1	1	1	1	1	2	2	1	1	1	1	1	1	1	1	1	1	1	2	4	5	5	5	1	5	3	2	3	3
476	2023/9/26 10:43:36	2	1	2	1	2	1	1	1	1	1	2	1	1	1	1	1	2	1	2	2	2	1	4	2	5	4	5	5	1	5	3	2	4	4
477	2023/9/26 10:43:51	2	1	1	1	2	1	1	1	1	1	1	1	1	1	1	1	1	1	2	1	2	1	5	5	5	4	4	5	1	5	4	3	3	4
478	2023/9/26 10:43:55	2	1	2	3	1	1	1	1	3	1	3	1	1	3	3	1	1	1	1	1	3	3	4	4	4	4	4	2	2	5	4	2	3	2
479	2023/9/26 10:43:59	2	1	2	2	4	1	1	1	1	1	1	2	1	1	1	1	1	1	2	2	2	1	3	3	3	3	3	3	3	3	3	3	3	3
480	2023/9/26 10:44:00	1	1	2	3	2	1	1	1	1	1	2	1	1	1	1	1	1	1	1	1	1	1	5	5	5	4	5	5	2	5	3	3	3	3
481	2023/9/26 10:44:06	1	1	2	3	2	1	1	1	1	1	1	1	1	1	1	1	1	1	1	1	1	1	4	4	4	4	4	4	4	4	4	4	4	4
482	2023/9/26 10:44:07	2	2	2	3	4	1	2	3	1	1	3	3	3	2	3	1	1	1	2	1	2	3	4	4	4	4	4	4	2	4	4	3	3	3
483	2023/9/26 10:44:23	2	1	1	2	2	1	1	1	1	1	2	1	1	1	2	2	1	1	1	1	2	1	5	5	5	4	4	4	1	4	3	3	3	4
484	2023/9/26 10:44:34	2	1	2	1	2	1	3	1	1	2	2	1	1	1	2	2	2	3	2	3	2	1	4	5	5	2	4	4	2	5	4	3	3	4
485	2023/9/26 10:44:37	1	1	1	3	2	1	1	1	1	1	3	3	1	3	1	1	1	1	1	1	1	1	5	4	5	5	5	5	1	5	4	3	5	3
486	2023/9/26 10:44:37	2	1	1	1	2	1	1	1	1	1	3	2	1	1	1	1	1	1	2	1	2	1	5	4	4	2	5	5	2	5	3	1	4	2
487	2023/9/26 10:44:58	2	1	2	1	2	1	1	1	1	1	2	1	1	1	1	1	2	1	1	1	2	1	5	4	4	5	5	5	1	5	4	3	3	2
488	2023/9/26 10:45:02	1	1	2	3	2	1	1	1	1	1	1	1	1	1	1	1	1	1	1	1	1	1	5	2	5	5	5	5	1	5	5	5	1	4
489	2023/9/26 10:45:08	1	1	2	3	2	1	1	1	1	1	3	1	1	1	1	1	1	1	1	1	1	1	4	4	5	5	3	5	2	5	2	2	4	2
490	2023/9/26 10:45:25	1	1	1	2	2	1	1	1	1	1	2	1	1	1	1	1	1	1	1	1	2	1	4	5	5	5	5	5	1	5	3	3	4	3
491	2023/9/26 10:45:33	2	1	2	3	4	1	1	1	1	1	2	1	1	1	2	1	1	1	1	1	1	1	4	4	5	4	4	4	1	4	4	2	4	2
492	2023/9/26 10:45:35	2	1	2	2	2	1	1	1	1	1	3	1	3	3	1	3	1	3	3	1	3	1	4	4	4	3	4	4	2	4	2	3	3	2
493	2023/9/26 10:45:36	2	1	2	2	2	1	1	1	1	1	1	3	1	1	1	1	1	1	2	1	1	1	5	4	5	4	4	5	1	4	3	2	3	2
494	2023/9/26 10:45:38	2	1	2	2	2	1	1	1	1	1	1	1	1	1	1	1	1	1	1	1	1	1	5	4	5	4	4	4	2	4	4	4	3	3
495	2023/9/26 10:45:41	2	1	2	1	2	1	1	1	3	1	3	1	1	1	2	1	1	2	2	2	2	1	5	4	5	4	4	4	1	4	4	2	2	2
496	2023/9/26 10:45:46	2	1	2	2	2	1	1	3	1	1	1	1	1	1	1	1	1	1	1	1	1	1	1	4	5	4	4	4	1	5	2	3	3	3
497	2023/9/26 10:45:52	2	1	1	2	5	1	1	3	3	1	3	3	2	1	3	1	3	3	2	3	1	1	5	4	4	3	5	4	3	4	2	4	4	4
498	2023/9/26 10:46:02	2	1	2	2	6	1	1	1	1	1	3	2	1	1	1	1	1	1	1	1	1	1	5	5	5	4	3	5	1	5	3	3	3	3
499	2023/9/26 10:46:21	2	1	2	2	2	1	1	1	1	1	1	1	1	1	1	1	1	1	1	1	1	1	5	4	5	5	5	5	4	5	5	5	1	2
500	2023/9/26 10:46:27	2	1	1	1	2	1	1	1	1	1	2	1	1	1	1	1	1	1	1	1	2	1	5	4	4	4	5	5	1	5	4	3	2	4
501	2023/9/26 10:46:58	2	1	1	2	2	1	1	1	1	1	3	3	1	1	1	1	1	1	1	1	1	1	5	4	5	4	5	5	1	5	4	3	4	4
502	2023/9/26 10:46:59	1	1	2	3	2	1	1	1	1	1	2	2	1	1	1	1	1	3	3	3	3	1	4	4	5	4	4	4	3	4	3	4	3	4
503	2023/9/26 10:47:05	2	1	2	1	2	1	3	1	3	1	2	3	3	1	3	3	3	3	3	3	2	1	5	5	5	3	5	3	1	5	3	2	3	1
504	2023/9/26 10:47:21	2	1	2	1	2	1	1	1	1	1	2	1	1	1	1	1	1	1	2	1	2	1	4	3	5	4	5	4	1	5	3	4	2	4
505	2023/9/26 10:47:38	2	1	1	2	2	1	1	1	1	2	3	2	1	1	1	1	1	1	1	1	1	1	1	4	5	4	4	4	3	5	5	3	4	3
506	2023/9/26 10:47:41	2	1	1	2	2	1	1	1	1	1	2	2	1	1	3	3	3	1	1	2	3	3	5	3	3	3	5	3	3	3	3	3	3	3
507	2023/9/26 10:47:45	2	1	2	1	5	1	1	1	1	1	2	3	3	1	2	1	1	1	2	1	2	1	5	5	5	2	5	5	2	5	5	4	2	3
508	2023/9/26 10:47:45	2	1	2	1	5	1	1	1	1	1	1	1	1	1	1	1	1	1	1	1	2	1	1	3	5	4	5	5	1	5	5	5	3	5
509	2023/9/26 10:47:47	2	1	1	2	4	1	1	1	1	1	3	1	1	1	1	1	1	1	1	1	1	1	2	5	5	3	4	5	2	4	5	4	4	5
510	2023/9/26 10:47:54	1	1	2	1	2	1	1	1	1	1	2	1	1	1	2	1	2	1	2	2	2	1	1	1	4	2	3	3	4	4	4	2	2	1
511	2023/9/26 10:47:56	2	1	1	1	2	1	1	1	1	1	1	2	1	1	2	1	1	1	1	1	1	1	4	4	4	4	5	4	4	4	4	4	4	4
512	2023/9/26 10:48:10	2	1	2	2	2	1	1	1	1	1	3	3	3	3	1	2	1	3	2	1	3	1	4	4	4	3	4	4	2	4	2	3	3	3
513	2023/9/26 10:48:21	2	1	2	1	4	1	2	1	1	1	2	3	1	1	3	3	1	1	2	2	2	1	4	4	5	4	4	4	2	4	4	3	3	4
514	2023/9/26 10:48:35	2	1	2	3	4	1	1	1	1	1	1	1	1	1	1	1	1	1	1	1	1	1	4	4	4	4	4	4	3	4	3	4	4	3
515	2023/9/26 10:48:58	1	1	2	3	2	1	1	1	1	1	3	2	1	1	1	1	2	1	1	1	2	1	5	2	5	4	5	5	2	4	4	2	3	2
516	2023/9/26 10:49:12	2	1	1	2	2	1	1	1	1	1	2	1	1	1	1	1	3	1	1	1	1	1	4	4	4	5	3	4	2	5	3	2	4	3
517	2023/9/26 10:49:28	1	2	2	1	4	1	1	1	1	1	1	2	2	2	1	1	1	1	1	1	1	1	4	3	5	3	5	5	3	4	5	3	3	3
518	2023/9/26 10:49:29	2	1	2	2	2	1	1	1	1	1	2	2	1	1	3	1	1	1	1	1	1	1	5	4	5	5	5	5	1	5	3	3	3	3
519	2023/9/26 10:49:31	2	2	2	2	4	1	1	1	3	1	2	2	1	1	3	1	3	3	1	3	1	1	5	4	5	4	4	4	2	5	5	5	4	3
520	2023/9/26 10:49:33	2	2	2	1	2	1	2	1	3	1	2	3	1	3	1	1	1	1	2	1	3	1	5	4	5	3	4	5	2	4	3	3	2	5
521	2023/9/26 10:49:39	2	1	1	2	4	1	1	1	1	1	3	1	1	1	1	1	1	1	2	1	1	1	5	5	5	5	5	5	1	5	5	3	2	4
522	2023/9/26 10:49:45	1	1	1	2	2	1	1	1	1	1	2	1	1	1	1	1	1	1	1	1	3	1	5	5	5	5	5	5	5	5	5	3	3	4
523	2023/9/26 10:50:09	2	1	1	2	5	1	1	1	1	1	3	1	1	1	1	1	1	1	1	1	1	1	4	3	4	3	3	3	3	3	3	3	3	3
524	2023/9/26 10:50:17	1	1	1	1	2	1	1	1	1	1	2	2	1	1	2	1	1	1	1	1	1	1	4	2	5	5	5	4	4	4	3	3	2	3
525	2023/9/26 10:50:45	1	1	2	1	4	1	1	1	1	1	2	2	1	1	1	1	1	1	2	1	2	1	5	5	5	4	3	4	1	4	5	3	3	3
526	2023/9/26 10:51:26	2	1	1	2	4	1	1	1	1	1	2	2	1	1	2	1	1	1	2	2	2	1	5	5	3	3	3	5	2	5	5	3	4	3
527	2023/9/26 10:51:42	2	1	2	2	2	1	1	1	3	1	3	3	3	1	3	1	3	1	3	3	3	3	4	5	5	5	5	5	1	5	3	3	4	3
528	2023/9/26 10:51:45	1	1	1	2	5	1	1	2	3	3	3	3	3	1	3	3	3	3	3	3	3	3	5	2	5	4	5	4	3	4	4	4	2	2
529	2023/9/26 10:52:07	1	1	2	3	2	1	1	1	1	1	2	2	1	1	1	1	2	1	1	1	2	1	5	2	5	5	5	5	2	5	5	2	3	2
530	2023/9/26 10:52:16	2	1	2	3	2	1	1	1	1	1	1	1	1	1	1	1	1	1	1	1	1	1	5	5	5	5	5	5	1	5	5	5	1	5
531	2023/9/26 10:52:16	2	2	2	2	2	1	1	1	1	1	2	3	1	1	3	3	1	3	1	1	2	1	4	3	5	4	5	5	1	4	4	1	3	3
532	2023/9/26 10:52:34	2	1	1	2	2	1	1	1	1	1	3	3	1	3	3	1	3	1	2	2	3	1	5	4	4	4	5	5	2	4	4	4	3	3
533	2023/9/26 10:52:40	2	1	1	3	2	1	1	3	3	1	2	1	1	1	1	1	1	1	1	1	1	1	5	3	5	3	5	5	1	5	5	3	3	1
534	2023/9/26 10:52:40	2	1	1	3	2	1	1	1	1	1	1	1	1	1	1	1	1	1	1	1	1	1	5	5	5	5	5	5	5	5	5	2	2	2
535	2023/9/26 10:52:41	1	1	2	3	2	1	1	1	1	1	1	1	1	1	1	1	1	1	1	1	1	1	5	3	5	5	5	5	1	5	5	1	2	5
536	2023/9/26 10:52:43	1	1	2	3	2	1	1	1	1	1	1	1	1	1	1	1	1	1	1	1	1	1	5	4	5	5	5	5	1	5	3	3	3	3
537	2023/9/26 10:52:53	2	1	1	2	2	1	1	1	1	1	3	1	1	1	3	1	1	1	1	1	3	1	4	4	4	4	4	4	2	4	4	3	4	3
538	2023/9/26 10:53:02	2	1	1	3	2	1	1	2	1	1	2	2	1	1	3	1	1	3	1	1	3	1	5	5	5	5	5	5	1	5	5	1	2	1
539	2023/9/26 10:53:06	2	1	2	3	2	1	2	3	3	1	2	2	1	1	3	1	3	3	3	3	1	1	4	3	4	3	3	4	3	4	3	2	3	2
540	2023/9/26 10:53:07	2	1	2	3	4	1	1	2	1	1	2	3	3	1	1	1	3	1	2	1	2	1	5	4	5	3	5	4	3	4	3	1	3	3
541	2023/9/26 10:53:10	1	1	2	3	2	1	1	1	1	1	1	2	1	1	1	1	1	1	1	1	1	1	4	4	5	1	3	5	2	5	2	2	3	3
542	2023/9/26 10:53:14	1	1	2	3	2	1	1	3	3	1	3	3	3	3	3	3	3	3	3	3	3	3	5	5	5	3	5	5	2	5	3	3	3	3
543	2023/9/26 10:53:21	2	1	2	1	2	1	1	1	1	1	2	2	2	1	1	1	1	1	2	2	2	1	1	4	4	2	5	4	2	5	4	4	2	1
544	2023/9/26 10:53:22	2	1	2	3	2	1	1	3	3	1	3	3	3	3	3	1	3	1	1	2	1	1	4	4	5	5	3	3	3	4	2	2	3	2
545	2023/9/26 10:53:23	1	1	2	3	2	1	1	3	1	1	2	2	2	1	1	1	1	1	1	1	2	1	5	3	5	5	5	5	1	5	2	3	2	3
546	2023/9/26 10:53:26	2	1	2	3	2	1	1	1	1	1	1	1	1	1	1	1	1	1	1	1	1	1	5	5	5	5	5	5	5	5	3	3	2	3
547	2023/9/26 10:53:26	2	1	2	2	2	1	1	3	1	1	2	1	1	1	1	3	3	1	1	2	1	1	5	4	4	4	4	4	1	4	3	3	4	4
548	2023/9/26 10:53:51	2	1	2	3	2	1	1	1	1	1	3	3	1	3	1	1	1	1	3	3	3	1	4	4	5	5	5	5	2	5	3	2	4	2
549	2023/9/26 10:53:52	2	1	2	1	2	1	1	1	2	1	1	1	1	1	1	1	3	1	2	1	2	1	5	1	5	4	5	5	1	5	5	1	1	1
550	2023/9/26 10:53:55	2	1	2	3	2	1	1	1	1	1	2	1	1	1	2	1	1	1	2	1	1	1	1	1	5	2	4	4	3	5	2	4	2	4
551	2023/9/26 10:53:56	2	1	2	3	2	1	1	1	1	1	3	3	1	3	3	1	3	1	1	1	3	1	3	3	4	4	4	4	2	4	4	2	2	4
552	2023/9/26 10:53:57	1	1	2	1	4	1	1	1	1	1	1	1	1	1	1	1	3	1	1	1	2	1	5	4	5	4	4	4	2	4	4	3	4	3
553	2023/9/26 10:53:57	2	2	2	3	2	1	1	3	3	1	3	3	3	3	3	3	3	1	2	1	3	1	4	3	4	5	4	4	3	3	3	3	3	2
554	2023/9/26 10:54:13	2	1	2	2	2	1	1	1	1	1	1	1	1	1	1	1	1	1	1	1	2	1	5	5	5	5	5	5	1	5	5	3	3	3
555	2023/9/26 10:54:19	2	2	2	3	2	1	1	1	1	1	3	2	1	1	1	1	1	1	1	1	1	1	4	4	5	4	5	4	1	4	3	3	3	3
556	2023/9/26 10:54:19	2	1	2	3	2	1	1	1	1	1	2	2	1	1	1	1	1	1	1	1	1	1	5	5	5	5	5	5	1	5	4	3	1	2
557	2023/9/26 10:54:20	2	1	1	3	2	1	1	2	1	2	2	2	1	1	2	1	2	1	2	1	2	1	5	5	5	3	5	5	3	5	3	1	1	1
558	2023/9/26 10:54:23	2	1	2	2	2	1	1	1	1	1	3	3	3	3	1	1	1	1	1	1	1	1	5	5	5	5	5	5	2	5	5	4	3	4
559	2023/9/26 10:54:39	2	1	2	1	2	1	1	1	1	1	2	1	1	1	1	1	1	1	1	1	2	1	5	5	5	5	5	5	1	5	5	4	2	4
560	2023/9/26 10:54:40	1	1	2	2	2	1	1	1	1	1	2	1	1	1	2	1	1	2	1	2	1	1	4	3	4	4	4	4	4	4	4	3	4	4
561	2023/9/26 10:54:43	2	1	1	1	2	1	1	1	1	1	2	1	1	1	1	1	1	1	1	1	2	1	5	4	4	5	4	5	1	4	4	4	3	4
562	2023/9/26 10:54:49	1	1	2	3	4	1	1	1	1	1	1	1	1	1	1	2	1	1	2	1	1	1	1	4	5	4	5	5	2	5	5	5	5	5
563	2023/9/26 10:54:58	1	1	2	2	1	1	1	3	3	1	3	1	1	1	1	1	3	3	3	3	3	3	4	3	3	4	4	4	3	4	4	4	3	4
564	2023/9/26 10:54:59	1	1	2	3	2	1	1	1	1	1	1	2	2	1	1	1	1	1	1	1	1	1	5	3	5	3	4	3	4	5	3	2	3	2
565	2023/9/26 10:55:20	2	1	2	1	2	1	1	1	1	1	2	2	2	1	1	1	1	2	2	2	2	1	5	4	5	4	5	5	2	5	2	4	4	2
566	2023/9/26 10:55:33	2	1	2	2	2	1	1	1	1	1	2	1	1	1	1	1	1	1	1	1	1	1	4	4	4	4	4	4	2	4	4	4	4	4
567	2023/9/26 10:55:41	1	1	1	3	2	1	1	1	1	1	3	3	1	1	3	1	3	3	2	2	3	1	4	3	5	5	3	5	3	5	4	2	5	2
568	2023/9/26 10:55:50	1	1	1	3	2	1	1	1	1	1	2	2	1	1	1	1	1	1	1	1	1	1	4	4	4	3	3	4	3	4	3	3	4	3
569	2023/9/26 10:56:05	2	1	2	2	4	1	1	1	1	1	1	1	1	1	3	1	1	1	1	1	3	1	1	3	5	3	5	4	1	5	4	2	3	3
570	2023/9/26 10:56:27	2	2	2	3	2	1	1	1	1	1	2	1	1	1	1	1	1	1	2	1	2	1	5	4	5	3	5	5	2	5	1	1	5	2
571	2023/9/26 10:56:38	2	2	2	1	4	1	1	1	1	1	1	1	1	1	1	1	1	1	1	1	1	1	3	4	3	3	4	4	2	4	3	3	3	3
572	2023/9/26 10:56:41	1	1	1	2	2	1	1	1	1	1	1	1	1	1	1	1	1	1	1	1	1	1	4	2	4	4	4	4	4	4	2	2	2	2
573	2023/9/26 10:56:57	2	2	2	2	6	1	1	3	3	3	3	1	1	1	3	3	3	3	3	3	2	1	4	3	3	3	4	4	2	4	3	4	3	3
574	2023/9/26 10:57:05	1	1	2	3	2	1	1	1	1	1	3	2	1	1	3	1	1	1	1	2	1	1	4	4	4	4	4	4	4	4	4	4	3	3
575	2023/9/26 10:57:08	2	1	2	3	2	1	2	2	3	1	3	2	1	1	3	3	3	1	1	2	1	1	5	5	5	5	5	5	3	5	5	5	4	4
576	2023/9/26 10:57:13	2	1	2	1	4	1	1	3	3	1	3	3	3	1	3	1	3	1	3	1	2	1	5	3	4	4	4	4	2	4	4	3	3	2
577	2023/9/26 10:57:29	2	1	2	1	4	1	2	1	1	1	1	1	1	3	2	1	1	1	2	1	2	1	4	3	4	3	4	4	4	4	3	2	2	3
578	2023/9/26 10:57:58	2	1	2	3	2	1	3	2	3	1	2	3	1	1	1	1	1	1	1	1	1	1	5	4	4	4	4	5	1	5	5	5	5	5
579	2023/9/26 10:58:08	2	1	2	1	2	1	1	1	1	1	2	2	1	1	1	1	1	1	1	1	1	1	1	3	1	2	4	4	2	4	4	2	3	3
580	2023/9/26 10:58:23	2	1	1	3	2	1	1	1	2	1	1	1	1	1	1	1	1	1	1	1	2	1	4	4	4	4	4	4	2	4	4	4	3	2
581	2023/9/26 10:58:33	2	1	1	2	4	1	1	1	1	1	1	1	1	1	1	1	1	1	1	1	1	1	3	3	3	3	3	3	3	3	3	3	3	3
582	2023/9/26 10:58:58	1	1	2	3	2	1	1	1	1	1	2	1	1	1	1	2	2	2	2	1	2	1	4	5	4	4	4	4	1	4	3	4	4	4
583	2023/9/26 10:59:01	2	1	1	3	2	1	1	1	1	1	1	3	3	3	1	1	1	1	2	2	3	1	5	3	4	2	4	4	4	5	3	2	3	1
584	2023/9/26 10:59:01	2	1	2	1	2	1	1	1	1	1	1	1	1	1	1	1	1	1	1	1	2	1	4	4	4	2	4	4	2	4	4	2	4	2
585	2023/9/26 10:59:04	2	2	1	3	2	1	1	1	1	1	3	3	3	3	3	3	3	3	3	3	3	3	5	1	1	1	1	1	1	1	1	1	1	1
586	2023/9/26 10:59:05	2	1	2	1	2	1	1	1	2	1	1	1	1	1	1	1	3	1	1	1	2	1	5	1	5	4	5	5	1	5	5	1	1	1
587	2023/9/26 10:59:11	2	1	1	2	4	1	1	1	1	1	2	3	3	3	3	3	3	1	1	3	1	1	5	5	5	5	5	5	5	5	3	3	5	3
588	2023/9/26 10:59:15	2	1	2	3	2	1	1	1	1	1	3	2	1	1	2	1	1	1	2	1	1	1	5	4	5	5	5	5	1	5	5	2	3	3
589	2023/9/26 10:59:16	1	1	2	3	2	1	1	2	1	1	1	3	3	3	3	1	3	1	1	3	3	1	4	3	4	5	4	4	3	4	3	2	3	2
590	2023/9/26 10:59:34	2	1	1	3	4	1	1	1	1	1	1	1	1	1	1	1	1	1	1	1	1	1	5	4	4	4	4	4	2	4	4	2	2	4
591	2023/9/26 10:59:35	2	1	1	2	4	1	1	1	1	1	3	1	1	1	1	1	1	1	2	2	2	1	4	3	4	4	4	4	3	5	3	3	3	3
592	2023/9/26 10:59:41	1	1	2	2	5	1	1	2	1	1	2	3	1	3	3	1	1	1	2	2	1	1	4	3	4	4	4	4	2	4	4	2	3	3
593	2023/9/26 11:01:16	1	1	2	2	2	1	1	1	1	1	2	1	3	3	3	1	1	3	1	1	3	1	4	4	4	5	4	5	1	5	4	4	4	3
594	2023/9/26 11:01:21	2	1	2	3	2	1	1	1	1	1	2	2	1	1	1	1	1	1	1	1	1	1	5	5	5	5	5	5	1	5	5	3	3	4
595	2023/9/26 11:01:21	2	1	2	3	2	1	1	1	3	1	3	3	1	1	3	1	1	1	1	1	1	1	5	5	5	5	4	4	2	4	3	4	4	3
596	2023/9/26 11:01:40	2	2	2	2	2	1	1	1	1	1	3	3	1	1	3	3	3	3	3	1	2	3	4	4	4	4	4	4	3	4	2	3	3	3
597	2023/9/26 11:01:41	1	1	2	3	2	1	1	3	1	1	1	1	1	1	1	1	2	1	2	2	2	1	5	4	5	3	3	4	2	4	3	2	4	3
598	2023/9/26 11:02:04	2	1	2	3	2	1	1	1	1	1	1	1	1	1	1	1	1	1	1	1	2	1	5	4	4	4	4	4	2	4	3	2	3	3
599	2023/9/26 11:02:24	2	1	2	2	4	1	1	3	1	3	1	1	1	3	1	1	3	1	1	1	2	1	4	4	4	4	4	5	2	5	4	4	3	2
600	2023/9/26 11:02:52	2	1	2	2	4	1	1	1	1	1	2	1	1	1	1	1	1	1	1	1	2	1	5	5	5	5	5	5	1	5	4	5	5	5
601	2023/9/26 11:03:10	2	1	2	3	2	1	3	1	1	1	3	3	1	1	1	3	3	1	1	1	1	1	5	3	5	5	5	5	3	5	2	3	3	1
602	2023/9/26 11:03:16	2	1	2	3	2	1	1	3	1	1	2	2	3	1	3	1	1	1	2	2	1	1	4	2	5	4	4	5	2	5	4	5	5	2
603	2023/9/26 11:03:35	2	1	2	3	2	1	1	1	1	1	2	1	2	1	1	1	1	1	1	2	1	1	5	5	5	5	5	5	1	5	4	3	3	3
604	2023/9/26 11:04:06	2	1	2	2	4	1	1	1	1	1	3	1	1	1	1	1	1	1	1	1	1	1	5	3	5	3	5	5	2	5	4	3	1	2
605	2023/9/26 11:04:27	1	1	2	1	2	1	1	1	1	1	1	1	1	1	1	1	1	1	1	1	1	1	5	5	5	3	5	5	2	5	4	1	2	1
606	2023/9/26 11:04:30	2	1	2	3	4	1	1	1	1	1	2	2	1	1	2	1	1	1	3	1	2	1	5	5	5	5	4	4	2	5	3	3	3	3
607	2023/9/26 11:04:50	2	1	2	1	2	1	1	1	1	1	3	2	1	1	1	1	3	1	2	1	2	1	5	3	5	4	3	5	1	5	4	3	2	3
608	2023/9/26 11:04:53	2	1	2	3	4	1	1	1	1	1	1	1	1	1	1	1	1	1	1	1	1	1	5	5	5	5	5	5	2	5	2	5	3	3
609	2023/9/26 11:04:55	2	1	2	3	4	1	1	1	1	1	2	2	1	1	1	1	3	1	1	1	1	1	4	3	4	4	4	4	2	4	3	3	3	3
610	2023/9/26 11:04:58	2	1	2	3	4	1	1	1	1	1	3	1	1	1	1	1	1	1	1	1	3	1	5	5	5	5	5	5	1	5	5	3	5	4
611	2023/9/26 11:05:02	2	1	2	3	2	1	1	3	1	1	2	2	1	3	1	1	1	1	1	1	3	1	5	5	5	4	5	5	1	5	4	3	2	4
612	2023/9/26 11:05:32	2	1	2	3	2	1	1	1	1	1	1	1	1	1	1	1	1	1	1	1	1	1	5	5	5	5	5	5	1	5	4	3	3	3
613	2023/9/26 11:05:36	2	1	2	1	2	1	1	1	1	1	1	1	1	1	3	1	1	1	1	1	1	1	5	4	4	4	4	4	1	5	5	5	4	5
614	2023/9/26 11:05:49	2	1	2	3	2	1	3	3	3	1	3	3	3	3	3	3	3	3	3	3	3	3	5	5	5	5	4	5	1	5	5	5	5	5
615	2023/9/26 11:05:56	2	1	2	3	2	1	1	1	1	1	3	1	1	1	1	1	1	1	1	1	1	2	1	3	3	3	4	4	4	3	4	4	3	3
616	2023/9/26 11:06:08	1	1	2	3	2	1	1	1	1	1	1	2	2	1	3	1	3	1	2	1	1	1	4	3	4	4	5	4	1	4	2	3	4	3
617	2023/9/26 11:06:21	2	1	2	3	2	1	1	1	1	1	3	2	1	1	1	1	1	1	1	2	3	1	4	4	4	4	4	4	2	4	4	3	3	3
618	2023/9/26 11:06:29	1	1	2	1	2	1	1	1	1	1	3	2	2	3	3	3	3	3	3	3	3	3	3	3	3	3	5	3	3	3	3	3	3	3
619	2023/9/26 11:06:44	2	1	2	2	4	1	3	2	3	3	2	1	1	1	1	1	2	1	1	1	2	1	4	3	4	4	4	4	1	4	4	3	4	3
620	2023/9/26 11:07:12	1	1	1	2	2	1	3	1	3	1	3	3	3	3	3	1	3	1	1	1	3	1	4	4	4	3	4	4	2	4	3	2	3	3
621	2023/9/26 11:07:18	2	1	2	2	2	1	1	1	1	1	3	3	3	3	1	1	1	1	1	1	3	1	4	4	5	3	3	4	3	4	3	3	3	3
622	2023/9/26 11:07:53	1	2	2	3	2	3	3	1	3	1	3	3	3	3	1	1	1	1	1	1	3	3	5	4	4	4	4	4	4	4	4	4	4	4
623	2023/9/26 11:08:14	2	1	2	3	2	1	1	3	3	1	3	1	1	1	2	1	3	1	2	2	2	1	4	4	4	3	4	4	3	4	4	4	4	4
624	2023/9/26 11:08:50	2	1	2	3	4	1	1	1	1	1	1	1	1	1	1	1	1	1	1	1	1	1	5	4	5	5	5	5	2	5	4	3	4	4
625	2023/9/26 11:08:56	2	1	2	3	2	1	1	1	1	1	1	3	3	1	1	1	1	1	2	1	1	1	4	3	5	2	4	5	1	5	2	2	3	3
626	2023/9/26 11:08:57	2	1	1	3	2	1	1	1	1	1	3	3	1	1	3	1	1	1	1	2	2	1	5	4	5	5	5	4	1	5	3	3	3	1
627	2023/9/26 11:08:59	2	1	2	1	2	1	1	1	2	1	1	2	1	1	1	1	1	1	1	1	1	1	5	4	4	4	5	5	1	5	3	4	3	4
628	2023/9/26 11:09:23	1	1	2	1	2	1	1	1	3	1	3	3	3	1	1	3	3	3	3	3	1	1	5	4	5	5	5	5	3	5	5	5	5	5
629	2023/9/26 11:09:24	2	1	2	3	2	1	1	1	1	1	1	1	1	1	1	1	1	1	1	1	1	1	5	5	5	5	5	5	1	5	5	5	1	5
630	2023/9/26 11:09:25	1	1	1	2	1	1	1	1	1	1	3	3	1	1	3	1	1	2	2	2	3	1	5	4	5	3	3	5	3	4	3	3	4	4
631	2023/9/26 11:09:42	2	1	2	2	4	1	3	1	1	1	3	3	1	1	3	1	1	3	2	2	3	1	1	5	5	4	4	4	3	4	2	2	3	3
632	2023/9/26 11:10:03	1	2	2	2	1	1	1	1	1	1	3	3	1	1	1	1	1	1	1	1	3	1	5	4	4	4	4	4	1	4	4	3	4	4
633	2023/9/26 11:10:09	2	2	2	2	1	1	1	1	3	1	2	2	1	1	3	1	1	1	2	3	3	1	4	4	4	4	4	4	2	4	2	2	4	4
634	2023/9/26 11:10:15	2	2	2	2	1	1	1	1	1	1	1	3	1	3	1	1	3	1	1	1	1	1	5	5	5	4	5	5	3	5	3	4	4	4
635	2023/9/26 11:10:27	2	1	2	1	2	1	1	1	1	1	1	1	1	1	1	1	1	1	1	1	1	1	5	5	5	5	5	5	5	5	5	1	1	3
636	2023/9/26 11:10:30	2	1	1	2	2	1	1	1	1	1	2	1	1	1	1	1	1	1	1	1	1	1	4	4	5	3	3	4	2	4	4	3	3	2
637	2023/9/26 11:10:42	2	1	1	1	2	1	1	1	1	1	1	1	1	1	1	1	1	1	1	1	3	1	5	5	5	5	5	5	1	5	5	4	3	4
638	2023/9/26 11:10:53	2	1	2	3	2	1	3	1	3	1	3	3	3	1	3	1	3	1	3	3	2	1	5	3	5	5	5	4	3	5	2	2	3	2
639	2023/9/26 11:10:53	2	1	2	2	4	1	1	1	1	1	2	1	1	1	2	1	1	2	2	2	2	1	4	3	4	3	3	4	2	3	3	3	3	3
640	2023/9/26 11:10:55	2	2	2	2	1	1	1	1	1	1	1	1	1	1	1	1	1	1	1	1	3	1	5	4	4	4	5	5	1	5	5	3	3	4
641	2023/9/26 11:11:16	1	1	2	1	2	1	1	1	1	1	1	1	1	1	2	1	1	1	2	1	2	1	4	3	5	4	5	4	2	4	2	2	4	3
642	2023/9/26 11:11:19	1	1	1	1	2	1	1	1	1	1	1	1	1	1	1	1	1	1	1	1	1	1	5	4	5	4	5	5	1	5	4	4	3	3
643	2023/9/26 11:11:19	1	1	1	1	4	1	1	1	1	1	2	1	1	1	1	1	1	1	1	1	1	1	5	4	4	4	5	4	4	5	4	2	3	2
644	2023/9/26 11:11:20	2	1	1	1	2	1	1	1	1	1	1	1	1	1	1	1	1	1	1	1	3	1	5	4	5	4	4	4	1	5	5	4	4	3
645	2023/9/26 11:11:25	1	1	1	1	2	1	1	1	1	1	1	2	1	1	1	1	1	1	1	1	2	1	5	4	5	5	5	5	1	5	5	4	3	2
646	2023/9/26 11:12:05	1	1	1	1	2	1	1	1	1	1	3	3	3	1	1	1	1	1	1	1	1	1	1	3	4	2	4	4	2	4	2	3	3	3
647	2023/9/26 11:12:15	2	1	2	3	2	1	1	3	1	1	2	1	1	1	1	1	1	1	1	1	1	1	4	5	5	5	5	5	1	5	4	3	4	4
648	2023/9/26 11:12:25	2	1	2	2	5	1	1	1	1	1	3	2	1	1	2	1	3	3	2	2	3	1	4	4	4	4	4	4	4	4	3	2	3	2
649	2023/9/26 11:12:26	2	1	1	3	2	1	1	1	1	1	2	1	2	2	1	1	1	1	1	1	2	1	4	3	5	5	4	5	2	4	2	2	3	2
650	2023/9/26 11:13:05	2	1	2	3	2	1	1	1	1	1	2	1	1	1	1	1	1	1	1	2	2	1	4	3	5	3	4	5	4	4	3	3	4	4
651	2023/9/26 11:13:05	2	1	1	2	6	1	3	3	3	1	3	3	1	1	3	1	3	1	2	1	1	1	1	3	4	3	5	5	3	5	2	2	3	1
652	2023/9/26 11:13:14	2	1	2	2	6	1	1	1	1	1	1	1	1	1	1	1	1	1	1	1	1	1	5	4	5	5	5	5	1	5	5	3	2	3
653	2023/9/26 11:13:30	2	2	2	2	2	1	1	1	3	3	3	2	3	1	2	3	3	3	2	2	3	1	4	4	4	4	4	4	2	4	5	3	5	5
654	2023/9/26 11:13:32	1	1	2	2	6	1	1	1	1	1	2	2	3	1	1	1	1	1	1	1	1	1	4	3	3	3	4	4	2	4	3	3	3	3
655	2023/9/26 11:13:45	2	1	1	2	2	1	1	1	1	1	1	1	1	1	1	1	1	1	1	1	2	1	5	5	5	4	4	4	2	4	2	3	3	3
656	2023/9/26 11:13:49	2	1	2	2	2	1	1	1	1	1	3	3	1	1	3	1	1	1	1	1	3	1	5	4	4	4	5	5	2	5	5	4	2	4
657	2023/9/26 11:13:58	2	1	2	2	5	1	2	1	1	1	1	3	1	1	1	1	3	1	2	1	2	1	5	5	5	3	5	4	1	5	2	1	3	3
658	2023/9/26 11:14:03	2	1	2	2	2	1	1	1	1	1	3	1	1	1	1	1	1	1	1	1	3	1	5	4	4	4	5	5	3	5	5	4	3	3
659	2023/9/26 11:14:28	1	1	2	2	5	1	1	1	1	1	3	1	1	1	1	1	1	1	1	1	3	1	5	4	4	4	4	3	2	4	4	4	4	4
660	2023/9/26 11:14:30	2	1	1	2	5	1	1	1	1	1	3	3	1	1	3	1	3	1	1	1	3	1	4	4	5	5	4	5	2	5	3	4	4	4
661	2023/9/26 11:14:33	2	1	1	1	4	1	1	3	3	1	3	3	1	1	1	3	3	1	2	2	2	1	5	3	5	4	3	4	2	4	3	3	3	3
662	2023/9/26 11:14:35	2	2	2	2	2	1	1	1	1	1	1	1	1	1	1	1	1	1	1	1	1	1	4	3	4	4	4	4	3	4	3	3	3	2
663	2023/9/26 11:14:44	2	1	1	2	6	1	1	2	1	1	2	3	3	1	2	1	1	1	1	1	1	1	4	4	4	4	3	4	2	4	4	4	3	3
664	2023/9/26 11:14:58	1	1	2	2	6	1	1	1	1	1	1	3	1	1	3	1	1	3	1	1	1	2	3	4	4	3	4	3	3	4	4	3	3	3
665	2023/9/26 11:15:00	2	1	1	2	2	1	1	1	1	1	2	1	1	1	1	1	1	1	1	1	1	1	5	4	5	5	5	5	1	5	5	3	2	2
666	2023/9/26 11:15:17	1	2	2	2	6	1	1	1	1	1	2	2	2	1	1	1	1	1	1	1	2	1	4	4	4	4	3	5	4	4	3	3	3	3
667	2023/9/26 11:15:19	2	1	2	2	2	1	1	1	1	1	1	1	1	1	1	1	1	1	1	1	1	1	5	4	5	4	5	4	2	4	4	4	3	4
668	2023/9/26 11:15:23	2	1	1	2	6	1	1	1	1	1	3	3	3	3	1	1	3	1	3	3	1	1	5	3	5	5	5	5	3	5	3	3	3	3
669	2023/9/26 11:15:26	2	1	2	1	2	1	1	1	1	1	1	1	1	1	1	1	1	1	1	1	1	1	5	4	4	4	5	5	4	5	5	3	3	3
670	2023/9/26 11:15:33	2	2	2	2	5	1	1	1	3	3	1	3	3	3	3	1	3	1	1	3	3	3	3	4	3	4	4	4	1	3	3	3	3	4
671	2023/9/26 11:15:34	2	1	2	2	2	1	1	2	1	1	2	1	1	1	3	1	1	1	1	1	3	1	5	4	5	4	5	5	1	4	2	2	2	4
672	2023/9/26 11:15:37	1	1	1	2	2	1	1	1	1	1	1	1	1	1	1	1	1	1	1	1	1	1	3	3	5	4	5	5	2	5	5	2	3	3
673	2023/9/26 11:15:40	1	1	1	1	2	1	1	1	1	1	1	1	1	1	1	1	1	1	1	1	1	1	5	4	5	4	5	5	1	5	4	4	3	3
674	2023/9/26 11:16:01	2	1	2	2	2	1	1	1	1	1	2	1	1	1	1	1	1	1	1	1	1	1	1	5	5	5	5	5	5	5	5	5	2	4
675	2023/9/26 11:16:01	2	1	1	2	6	1	1	3	3	1	3	3	3	1	2	3	3	1	3	3	2	1	4	3	4	3	3	4	2	4	4	3	3	3
676	2023/9/26 11:16:07	2	1	2	1	4	1	1	1	1	1	1	1	1	1	1	1	1	1	1	1	1	1	5	3	5	5	5	5	1	5	5	5	1	4
677	2023/9/26 11:16:11	2	1	2	2	2	1	1	1	1	1	1	1	1	1	1	1	1	1	1	1	2	1	5	5	5	5	5	5	1	5	4	3	4	3
678	2023/9/26 11:16:12	2	1	1	2	2	1	1	1	1	1	2	2	1	1	1	1	1	1	1	1	2	1	4	3	5	3	4	4	2	4	4	4	4	3
679	2023/9/26 11:16:14	2	1	2	1	2	1	1	1	1	1	2	1	1	1	1	1	1	2	1	1	1	1	5	4	5	5	5	5	1	5	3	4	4	4
680	2023/9/26 11:16:14	1	1	2	2	6	1	1	1	1	1	1	1	1	1	1	1	1	1	1	1	1	1	3	4	5	4	4	4	1	5	5	4	5	5
681	2023/9/26 11:16:16	2	1	2	2	2	1	1	1	1	1	1	1	1	1	1	1	1	1	1	1	1	1	5	4	5	3	4	4	3	4	4	4	3	3
682	2023/9/26 11:16:16	2	2	2	2	6	1	1	1	3	1	3	2	3	1	3	2	3	1	2	3	3	1	4	4	4	4	4	4	2	4	3	3	3	3
683	2023/9/26 11:16:17	1	1	2	2	6	1	1	1	1	1	1	1	1	1	1	1	1	1	1	1	1	1	5	3	4	4	4	4	2	4	2	3	4	4
684	2023/9/26 11:16:27	2	1	2	2	6	1	1	3	1	1	1	2	2	2	1	1	1	1	2	3	2	1	1	3	4	4	4	3	4	4	4	3	4	3
685	2023/9/26 11:16:27	2	1	2	3	5	1	3	1	3	1	3	3	3	3	3	1	3	1	2	1	1	1	4	3	4	4	4	5	3	4	3	2	4	3
686	2023/9/26 11:16:30	2	1	2	2	6	1	1	3	3	3	3	2	3	1	3	3	3	1	2	2	3	1	4	2	4	3	4	4	4	4	2	3	3	2
687	2023/9/26 11:16:41	1	2	2	3	5	1	1	3	3	1	3	3	3	3	3	3	3	3	3	3	1	1	3	4	3	4	4	3	2	4	3	2	3	2
688	2023/9/26 11:16:49	2	1	2	2	2	1	1	1	1	1	2	1	1	1	1	1	1	1	2	1	1	1	4	5	5	3	4	5	1	4	4	2	4	4
689	2023/9/26 11:16:49	2	1	2	2	2	1	1	1	1	1	1	1	1	1	1	1	1	1	1	1	2	1	4	3	4	4	4	4	2	5	4	2	2	4
690	2023/9/26 11:16:52	2	1	2	2	2	1	1	1	1	1	2	1	1	1	1	1	1	1	1	1	1	1	5	4	4	4	4	5	2	5	4	4	4	4
691	2023/9/26 11:16:55	2	1	2	3	5	1	1	1	1	1	2	2	1	1	2	1	1	2	2	1	2	1	4	3	4	3	4	4	2	4	3	2	2	2
692	2023/9/26 11:16:56	1	1	1	3	5	1	1	1	1	1	2	2	1	1	1	1	1	1	1	1	1	1	4	4	4	4	4	4	1	4	4	3	3	2
693	2023/9/26 11:16:59	2	1	1	2	2	1	1	2	1	1	2	1	1	1	1	1	1	1	1	1	1	1	5	5	5	5	5	5	1	5	5	4	5	4
694	2023/9/26 11:17:08	2	1	1	2	2	1	1	1	3	1	3	1	1	3	1	1	3	1	1	1	1	1	5	4	5	5	4	5	1	5	4	4	2	5
695	2023/9/26 11:17:17	2	1	1	2	2	1	1	2	3	1	2	2	1	1	2	1	3	1	2	2	2	1	4	4	3	3	3	4	1	5	5	3	3	3
696	2023/9/26 11:17:20	2	1	1	3	5	1	1	1	1	1	2	1	1	1	1	1	3	1	1	1	1	1	5	5	5	3	5	5	2	5	3	4	5	3
697	2023/9/26 11:17:25	1	1	1	3	5	1	1	1	3	1	3	3	3	1	3	1	1	3	1	1	2	1	4	3	3	3	4	4	2	3	2	2	3	3
698	2023/9/26 11:17:29	2	1	1	2	2	1	1	3	3	1	3	1	1	1	3	3	1	3	1	1	3	1	1	1	1	1	5	5	1	5	5	5	5	4
699	2023/9/26 11:17:33	2	1	2	3	5	1	1	1	1	1	2	3	1	1	3	1	3	1	1	3	2	1	5	5	5	5	5	5	3	5	4	4	3	4
700	2023/9/26 11:17:41	2	1	1	2	6	1	1	1	1	1	1	1	1	2	1	1	3	1	3	1	2	1	4	4	4	4	4	5	1	4	3	3	4	3
701	2023/9/26 11:17:41	2	1	1	3	2	1	1	1	1	1	3	3	1	1	1	1	1	1	2	1	2	1	4	4	5	5	4	4	2	5	3	3	3	2
702	2023/9/26 11:17:44	2	2	2	2	2	1	1	1	1	1	1	1	1	1	1	1	1	1	1	1	1	1	5	3	5	5	4	5	1	5	5	5	4	3
703	2023/9/26 11:18:11	2	1	1	1	2	1	1	1	1	1	1	2	1	1	1	1	1	3	2	1	2	1	5	5	5	5	5	5	1	5	5	1	1	5
704	2023/9/26 11:18:13	1	1	2	2	5	1	1	1	1	1	1	1	1	1	1	1	1	1	1	1	1	1	4	4	4	4	4	4	4	4	4	4	4	4
705	2023/9/26 11:19:02	2	1	2	2	2	1	1	1	1	1	2	1	1	1	2	1	2	1	1	1	2	1	5	4	5	5	3	4	1	5	3	3	2	3
706	2023/9/26 11:19:03	2	1	2	2	2	1	1	1	1	1	2	1	1	1	2	1	2	1	1	1	2	1	5	3	5	5	5	5	1	5	4	2	2	1
707	2023/9/26 11:19:04	1	1	1	2	2	1	1	1	1	1	2	1	1	1	1	1	1	1	1	1	1	1	5	5	5	5	5	5	1	5	3	3	4	3
708	2023/9/26 11:19:12	2	1	2	3	2	1	1	1	1	1	1	1	1	1	1	1	1	1	2	1	1	1	5	4	4	3	4	4	2	4	4	3	2	2
709	2023/9/26 11:19:12	2	1	1	3	5	1	2	1	1	1	2	2	1	1	1	1	1	1	1	1	1	1	5	5	3	5	5	5	1	5	3	4	4	4
710	2023/9/26 11:19:13	2	1	2	3	5	1	1	1	1	1	2	2	2	2	2	1	1	1	1	2	1	1	5	4	4	4	4	4	3	5	5	5	5	5
711	2023/9/26 11:19:27	2	1	2	3	5	1	1	1	1	1	2	2	1	1	1	1	1	1	1	1	1	1	3	3	3	4	5	5	2	4	4	4	4	4
712	2023/9/26 11:19:42	1	1	1	1	2	3	1	2	3	1	1	3	1	3	1	3	3	2	2	2	3	1	5	3	4	4	4	3	3	4	4	3	2	3
713	2023/9/26 11:19:46	2	1	2	2	2	1	1	2	1	1	3	3	1	3	3	2	2	1	2	1	3	1	5	3	5	2	5	4	3	4	4	2	3	1
714	2023/9/26 11:19:58	2	1	2	3	5	1	1	1	1	1	3	1	1	1	1	1	1	1	1	1	3	1	4	4	5	4	4	5	3	5	4	3	5	4
715	2023/9/26 11:20:24	2	1	1	2	2	1	1	1	1	1	2	2	1	1	2	1	1	1	1	1	1	1	5	4	4	4	4	4	2	4	4	3	4	3
716	2023/9/26 11:20:34	2	1	2	3	5	1	1	1	1	1	1	1	1	1	1	1	1	1	2	1	2	1	4	5	5	4	5	5	3	5	2	4	4	4
717	2023/9/26 11:20:37	2	1	1	2	2	1	1	1	1	1	3	1	1	1	3	1	1	1	1	1	3	1	3	4	4	2	4	4	2	4	4	2	3	3
718	2023/9/26 11:20:40	1	1	1	2	2	1	1	1	3	1	3	1	1	3	1	1	3	1	3	1	3	1	1	5	5	5	3	3	1	5	2	3	4	3
719	2023/9/26 11:20:42	2	1	1	3	2	1	1	1	1	1	2	2	1	1	1	1	1	1	1	1	1	1	1	5	5	4	5	5	1	5	4	1	3	3
720	2023/9/26 11:20:43	1	1	2	2	2	1	1	1	3	1	1	3	1	1	1	1	1	1	1	1	1	1	3	3	4	3	4	4	3	4	4	3	3	3
721	2023/9/26 11:20:52	2	1	2	2	2	1	1	1	1	1	1	1	1	1	1	1	1	1	1	1	2	1	5	4	5	4	4	4	1	4	4	3	3	3
722	2023/9/26 11:20:54	2	1	1	2	2	1	1	1	1	1	1	1	1	1	1	1	1	1	1	1	1	2	5	5	5	4	4	5	2	5	4	3	3	3
723	2023/9/26 11:20:55	2	2	1	2	2	1	1	1	1	1	3	1	1	1	1	1	1	1	1	1	1	1	2	3	4	4	4	4	3	4	4	4	4	4
724	2023/9/26 11:20:58	2	1	2	2	2	1	1	1	1	1	1	1	1	1	1	1	1	1	1	1	2	1	5	4	5	4	5	5	2	4	4	3	3	2
725	2023/9/26 11:21:02	2	1	1	2	2	1	1	1	1	1	1	1	1	1	1	1	1	1	1	1	1	1	5	5	5	5	5	5	1	5	5	5	1	5
726	2023/9/26 11:21:15	2	1	2	2	2	1	1	1	1	1	1	1	1	1	1	1	1	1	1	1	1	1	4	3	5	3	5	4	4	4	2	4	4	4
727	2023/9/26 11:21:20	2	1	1	3	2	1	1	1	1	1	2	1	1	1	1	1	1	1	2	1	1	1	5	4	4	3	3	4	3	4	3	3	3	4
728	2023/9/26 11:21:36	1	1	2	2	2	1	1	1	1	1	1	1	1	1	1	1	1	1	1	1	1	1	1	4	4	3	3	4	3	4	3	2	3	1
729	2023/9/26 11:21:37	1	1	2	1	2	1	1	1	3	3	3	1	2	3	2	3	3	1	1	1	3	1	5	4	4	4	5	4	3	5	4	3	3	2
730	2023/9/26 11:22:13	2	1	2	3	5	1	1	1	1	1	2	2	1	1	1	1	1	1	2	1	1	1	5	4	5	5	5	4	2	3	3	3	3	3
731	2023/9/26 11:22:17	1	1	2	2	2	1	3	3	1	1	3	3	3	3	3	1	1	1	3	1	1	1	4	3	4	3	3	3	3	3	3	3	3	3
732	2023/9/26 11:22:22	2	2	1	1	2	1	3	3	1	1	3	1	1	1	1	1	1	1	1	1	2	1	4	4	3	4	4	4	4	4	4	3	4	4
733	2023/9/26 11:22:35	2	1	1	3	4	1	3	1	3	1	3	3	1	1	3	1	1	3	1	1	1	1	5	5	5	5	5	5	1	5	5	1	1	4
734	2023/9/26 11:22:49	2	1	1	1	2	1	1	1	1	1	3	3	3	1	3	1	1	1	1	1	2	1	5	3	5	3	5	5	2	5	3	5	3	3
735	2023/9/26 11:22:49	2	1	1	2	2	1	1	1	1	1	1	1	1	1	1	1	1	1	1	1	2	1	4	4	2	3	5	4	2	5	5	3	4	3
736	2023/9/26 11:22:53	1	1	2	3	4	1	1	1	1	1	2	1	1	1	1	1	2	1	1	1	1	1	3	3	3	3	3	3	3	3	3	3	3	3
737	2023/9/26 11:22:56	2	1	2	3	5	1	1	1	1	1	2	1	1	1	1	1	1	1	1	1	1	1	3	3	4	4	4	4	3	4	3	2	2	2
738	2023/9/26 11:23:01	2	1	1	3	2	1	1	1	1	1	1	1	1	1	1	1	1	1	1	1	1	1	5	5	5	5	5	5	1	5	4	3	3	4
739	2023/9/26 11:23:06	2	1	2	3	5	1	1	1	1	1	1	1	1	1	1	1	1	1	1	1	1	1	5	5	5	4	4	4	3	5	3	3	4	4
740	2023/9/26 11:23:16	1	1	2	3	4	1	1	1	1	1	3	1	1	1	1	1	1	1	1	1	2	1	5	4	5	3	5	3	2	5	5	5	3	4
741	2023/9/26 11:23:17	2	1	1	2	2	1	1	1	1	1	2	1	1	1	1	1	1	1	2	2	3	1	3	4	4	3	4	4	2	4	4	2	3	2
742	2023/9/26 11:23:19	2	1	2	2	2	1	1	1	1	1	1	1	1	1	1	1	1	1	1	1	3	1	5	3	3	3	4	5	2	4	4	3	3	3
743	2023/9/26 11:23:23	2	1	2	1	2	1	1	1	1	1	3	1	1	1	3	3	3	2	2	1	2	1	5	5	5	5	5	5	1	5	4	3	4	3
744	2023/9/26 11:23:34	2	1	1	2	2	1	1	1	1	1	2	1	1	1	1	1	1	1	1	1	1	1	5	4	5	4	4	5	1	5	4	3	4	4
745	2023/9/26 11:23:44	2	1	2	3	5	1	1	1	1	1	1	1	1	1	1	1	1	1	1	1	1	1	4	4	4	4	4	4	2	4	4	3	4	4
746	2023/9/26 11:23:48	1	2	1	1	4	1	1	1	1	1	2	1	1	1	1	1	1	1	1	1	1	1	5	5	5	5	5	5	1	5	3	1	5	5
747	2023/9/26 11:23:48	1	2	2	2	2	1	1	1	1	1	1	1	1	1	1	1	1	1	1	1	3	1	5	5	5	4	5	5	3	5	1	3	3	4
748	2023/9/26 11:23:48	1	2	2	2	2	1	1	1	1	1	1	1	1	1	1	1	1	1	1	1	1	1	5	5	5	5	5	5	1	5	5	3	3	3
749	2023/9/26 11:23:59	1	2	2	1	2	1	1	1	1	1	3	3	1	3	1	3	3	1	3	1	1	1	3	3	4	5	4	4	1	4	3	4	3	2
750	2023/9/26 11:24:02	2	2	2	2	2	1	1	3	1	1	1	2	2	3	2	1	2	1	2	2	2	1	4	2	5	4	5	5	4	4	4	2	2	2
751	2023/9/26 11:24:06	2	1	2	2	2	1	1	1	1	1	1	1	1	1	1	1	1	1	1	1	1	1	4	4	5	4	5	5	1	5	3	3	3	3
752	2023/9/26 11:24:06	2	1	1	2	2	1	1	1	1	1	1	3	1	1	2	1	1	1	2	1	1	1	5	4	4	3	5	5	2	5	4	2	3	2
753	2023/9/26 11:24:10	2	1	2	3	2	1	1	1	1	1	2	1	1	1	1	2	1	1	2	2	2	1	4	4	4	4	4	4	2	4	4	4	4	4
754	2023/9/26 11:24:10	1	1	2	2	2	1	1	1	1	1	1	1	1	1	1	1	1	1	1	1	1	1	5	5	5	5	5	5	1	5	5	5	5	5
755	2023/9/26 11:24:19	1	1	1	2	2	1	1	1	1	1	2	1	1	1	1	1	1	1	1	1	1	1	4	4	4	5	5	5	2	5	3	3	4	4
756	2023/9/26 11:24:27	2	1	1	3	4	1	3	1	1	1	2	2	1	3	2	3	3	1	2	2	1	1	5	5	5	4	5	5	1	5	5	1	5	5
757	2023/9/26 11:24:30	2	1	2	2	6	1	2	2	3	3	3	2	1	1	2	1	3	3	2	2	3	1	5	4	4	2	4	4	3	4	3	2	4	3
758	2023/9/26 11:24:32	2	1	2	2	2	1	1	3	3	1	3	2	3	1	3	3	3	3	3	1	2	1	3	3	5	5	5	5	1	3	3	3	3	4
759	2023/9/26 11:24:53	2	1	2	3	4	1	1	1	1	1	2	1	2	1	3	1	3	1	3	1	2	1	4	4	5	5	5	5	2	5	3	4	3	3
760	2023/9/26 11:24:54	1	1	2	2	2	1	1	3	1	1	1	3	3	1	1	2	2	1	1	3	3	1	1	4	1	4	5	4	2	4	4	4	3	2
761	2023/9/26 11:25:10	2	2	2	3	5	1	1	1	1	1	2	2	1	1	1	1	1	1	1	1	1	1	5	4	5	3	4	4	4	4	5	4	4	4
762	2023/9/26 11:25:36	2	1	2	1	4	1	3	2	1	1	3	1	1	3	1	1	1	1	1	1	2	1	5	4	4	5	4	4	2	4	5	3	4	4
763	2023/9/26 11:25:59	2	1	2	1	4	1	1	3	1	1	3	2	1	1	1	1	1	1	2	2	2	1	4	4	4	3	4	4	3	4	3	3	3	3
764	2023/9/26 11:26:12	2	1	2	1	4	1	1	1	1	1	3	1	1	1	3	3	3	3	1	1	3	1	4	4	5	5	4	4	1	4	4	4	4	4
765	2023/9/26 11:26:17	2	1	2	1	2	1	1	3	1	1	1	1	1	1	1	1	1	1	1	1	1	1	3	3	4	4	4	4	2	4	4	4	4	4
766	2023/9/26 11:26:18	2	1	2	2	2	1	1	1	1	1	2	1	1	1	1	1	1	1	1	1	1	1	5	4	5	4	5	5	2	4	3	3	4	4
767	2023/9/26 11:26:21	2	1	2	3	5	1	1	1	1	1	1	2	1	1	1	1	1	1	1	1	1	1	4	3	5	3	5	4	3	5	3	4	4	3
768	2023/9/26 11:26:24	1	1	2	3	2	1	1	1	1	1	3	1	1	1	2	1	1	1	2	2	1	1	5	5	5	5	5	5	2	5	5	3	4	4
769	2023/9/26 11:26:39	1	1	1	3	2	1	1	1	3	1	3	2	1	1	2	1	1	2	2	2	1	1	3	3	3	3	4	5	2	4	3	2	4	3
770	2023/9/26 11:26:43	1	2	2	2	2	1	1	1	1	1	3	2	1	1	1	1	1	1	1	1	1	1	4	4	4	4	4	4	3	4	4	3	3	4
771	2023/9/26 11:26:45	1	1	2	2	2	1	1	1	2	1	2	1	1	1	1	1	1	1	1	1	2	1	1	4	1	4	4	4	2	4	3	2	3	2
772	2023/9/26 11:27:01	2	1	1	3	4	1	1	3	1	1	3	2	1	1	3	3	1	1	1	1	1	1	4	4	4	4	4	4	1	4	4	4	3	4
773	2023/9/26 11:27:04	2	1	2	2	1	1	1	2	1	1	2	1	1	1	2	1	1	1	3	1	1	1	5	4	5	5	5	5	1	5	5	3	3	3
774	2023/9/26 11:27:11	2	1	1	1	4	1	1	1	2	1	2	1	1	1	3	1	1	2	1	1	2	1	5	4	5	5	5	5	1	5	4	5	1	1
775	2023/9/26 11:27:12	2	2	2	1	4	1	1	1	1	1	2	2	1	1	3	1	1	3	2	2	1	1	5	4	5	5	5	4	1	5	2	1	4	3
776	2023/9/26 11:27:19	2	1	2	2	2	1	1	1	1	3	3	3	3	1	1	1	1	1	2	1	2	1	4	4	4	3	4	4	2	4	4	3	4	3
777	2023/9/26 11:27:22	2	1	2	1	4	1	3	1	3	3	3	3	3	3	3	3	3	3	3	3	3	1	5	4	4	3	4	4	1	4	3	3	2	3
778	2023/9/26 11:27:26	2	1	1	3	5	1	1	1	1	1	1	2	1	1	1	1	3	1	3	1	3	1	1	4	4	3	5	4	3	4	2	2	3	2
779	2023/9/26 11:27:43	2	1	2	1	4	1	1	1	3	1	1	3	3	3	1	1	3	1	2	3	2	1	5	4	4	4	5	4	2	5	3	2	3	2
780	2023/9/26 11:27:45	2	1	2	3	4	1	1	1	1	1	1	1	1	1	1	1	1	1	1	1	3	1	4	4	5	4	5	5	1	5	5	1	4	5
781	2023/9/26 11:27:47	1	1	2	3	2	1	1	1	1	1	1	1	1	1	1	1	1	1	1	1	1	1	5	5	5	5	5	5	5	5	5	5	5	5
782	2023/9/26 11:27:52	1	2	1	1	4	1	1	1	1	1	3	1	1	3	1	1	1	1	1	1	1	1	5	3	3	3	5	3	1	5	5	3	4	2
783	2023/9/26 11:28:09	2	1	2	1	4	1	1	1	1	1	3	1	1	1	3	1	1	1	1	1	2	1	5	5	5	5	5	4	4	4	4	4	3	4
784	2023/9/26 11:28:12	2	1	2	3	4	1	1	1	1	1	2	1	1	1	1	1	1	1	2	2	2	1	3	3	3	4	4	4	2	4	4	3	3	4
785	2023/9/26 11:28:15	2	1	2	2	2	1	1	3	1	1	3	3	3	3	3	1	3	1	1	1	2	1	2	2	5	3	4	3	4	4	4	3	4	3
786	2023/9/26 11:28:20	2	1	1	1	5	1	1	1	1	1	2	1	1	1	1	1	1	1	2	1	1	1	5	4	5	3	5	5	1	5	5	2	3	3
787	2023/9/26 11:28:36	2	1	1	2	2	1	1	1	1	1	2	1	1	1	1	1	1	1	1	1	1	1	5	5	5	5	5	5	2	5	4	3	3	3
788	2023/9/26 11:28:46	2	1	2	1	4	1	1	1	1	1	1	1	1	1	1	1	1	2	2	2	2	1	4	4	5	3	3	5	1	5	4	2	4	3
789	2023/9/26 11:28:57	1	1	1	1	2	1	1	1	1	1	1	2	1	1	1	1	1	1	1	1	2	1	5	5	5	5	5	5	1	5	4	3	1	4
790	2023/9/26 11:29:00	2	1	1	3	5	1	1	1	1	1	2	2	1	2	1	3	3	1	3	1	1	1	4	4	4	3	4	4	3	4	3	3	3	3
791	2023/9/26 11:29:01	2	1	2	1	4	1	1	1	2	1	2	1	1	1	1	1	1	1	1	1	2	1	1	5	5	5	5	5	1	5	5	3	3	2
792	2023/9/26 11:29:12	2	1	1	3	5	1	1	1	1	1	2	1	1	1	1	1	1	1	1	1	1	1	5	5	5	2	5	5	2	5	5	4	4	2
793	2023/9/26 11:29:23	2	1	2	3	5	1	1	3	3	3	3	3	3	3	3	3	3	3	3	3	3	3	3	3	3	3	3	3	3	5	3	3	3	3
794	2023/9/26 11:29:41	1	1	2	3	2	1	1	1	1	1	2	2	1	1	1	1	1	1	1	2	1	1	4	4	5	3	5	5	3	5	3	3	5	3
795	2023/9/26 11:30:10	1	1	2	1	2	1	1	1	1	1	1	1	1	1	2	1	3	3	1	1	2	1	5	4	5	4	5	5	2	4	5	3	4	2
796	2023/9/26 11:30:14	1	1	1	3	5	1	1	1	1	1	2	3	3	1	1	1	3	1	1	1	1	1	3	4	4	3	3	3	2	4	3	3	4	2
797	2023/9/26 11:30:14	2	1	1	3	2	1	1	1	1	1	2	2	1	1	2	1	1	1	1	1	1	1	4	4	3	3	3	4	2	4	2	2	4	3
798	2023/9/26 11:30:20	2	1	1	1	4	1	1	1	1	1	2	1	1	1	1	1	1	1	3	1	1	1	4	3	4	4	4	4	2	4	4	3	3	4
799	2023/9/26 11:30:52	2	1	2	2	2	1	1	1	1	1	2	3	3	1	1	3	1	1	1	1	3	1	4	4	4	2	4	2	1	4	4	4	4	4
800	2023/9/26 11:31:19	2	1	2	1	4	1	1	1	1	1	1	1	2	1	1	1	2	1	1	1	2	1	1	1	1	1	1	1	2	1	1	2	2	3
801	2023/9/26 11:31:48	1	1	2	3	2	1	3	3	3	1	3	3	3	3	3	3	3	1	1	1	2	1	3	3	3	3	3	3	3	3	3	3	3	3
802	2023/9/26 11:31:50	2	2	1	2	2	1	1	1	1	3	3	1	1	1	1	1	1	1	1	1	2	1	4	4	4	1	5	4	3	4	4	4	3	3
803	2023/9/26 11:31:54	2	1	2	2	4	1	1	2	1	1	2	1	1	1	2	1	1	1	2	2	1	1	4	3	4	3	4	4	2	4	3	3	4	2
804	2023/9/26 11:32:08	2	1	2	1	5	1	1	1	1	1	3	3	1	1	3	1	1	3	2	2	2	1	1	4	5	3	5	5	4	5	3	5	5	5
805	2023/9/26 11:32:10	1	1	1	3	2	1	1	1	1	1	2	1	1	1	1	1	1	1	1	1	1	1	5	5	5	5	5	5	5	5	5	2	5	5
806	2023/9/26 11:32:24	1	1	2	3	2	1	1	3	3	1	3	3	1	1	3	3	3	1	1	1	3	1	4	4	4	4	4	4	1	5	4	2	3	3
807	2023/9/26 11:32:43	2	1	1	1	5	1	1	1	1	1	2	2	1	1	2	1	1	1	2	2	1	1	5	3	5	4	5	5	2	5	5	3	3	3
808	2023/9/26 11:33:56	2	1	2	1	2	1	1	1	1	1	2	1	1	1	1	1	1	1	2	1	2	1	5	5	5	3	5	5	1	5	3	2	3	2
809	2023/9/26 11:34:04	2	1	2	2	2	1	1	1	1	1	2	3	3	3	3	3	3	1	1	3	1	1	4	3	5	3	5	3	3	4	2	3	3	3
810	2023/9/26 11:34:13	2	1	2	1	2	1	1	1	1	1	2	1	1	1	1	3	2	1	1	1	2	1	5	4	5	5	5	5	1	5	4	2	2	2
811	2023/9/26 11:34:19	2	1	2	1	2	1	1	1	1	1	1	1	1	1	1	1	1	1	1	1	1	1	5	4	4	4	5	5	4	3	3	3	4	4
812	2023/9/26 11:34:38	1	1	2	1	4	1	2	1	2	1	1	1	1	1	2	1	1	1	2	1	2	1	5	3	4	3	3	4	3	4	3	2	3	3
813	2023/9/26 11:34:46	2	1	2	3	4	1	1	1	1	1	3	3	1	3	2	1	1	1	1	1	1	1	4	4	4	4	4	4	3	4	4	3	4	3
814	2023/9/26 11:34:46	1	2	2	3	2	1	1	1	1	1	3	3	3	3	3	3	3	3	3	3	3	3	5	5	5	5	5	5	1	5	5	3	3	3
815	2023/9/26 11:34:48	2	1	2	2	2	1	1	1	1	1	2	3	1	3	2	1	1	1	2	3	3	1	4	5	5	4	5	4	2	5	2	2	4	2
816	2023/9/26 11:34:53	2	1	2	2	2	1	2	1	1	1	3	3	1	3	1	1	1	1	1	1	2	1	4	4	4	4	4	4	2	4	4	2	3	2
817	2023/9/26 11:35:01	2	1	2	1	2	1	1	1	1	1	3	3	1	3	1	1	1	1	3	1	2	1	5	5	5	5	4	5	2	5	4	3	5	3
818	2023/9/26 11:35:11	1	1	2	3	2	1	1	1	1	1	1	3	1	1	1	1	1	1	1	1	1	1	5	4	5	5	4	5	1	5	4	3	3	4
819	2023/9/26 11:35:12	2	1	2	1	2	1	1	1	1	1	1	1	1	1	2	1	1	1	2	2	2	1	5	4	5	4	5	5	1	5	5	4	4	4
820	2023/9/26 11:35:21	2	1	2	1	4	2	2	3	1	3	3	1	2	2	2	1	3	3	2	2	2	1	5	3	5	4	4	4	3	5	3	3	3	2
821	2023/9/26 11:35:51	1	1	1	1	2	1	1	1	1	1	3	3	3	1	1	1	3	2	1	1	1	1	5	5	5	5	4	5	2	5	4	4	4	4
822	2023/9/26 11:36:04	2	1	2	3	4	1	1	1	1	1	2	1	1	1	1	1	1	1	1	1	2	1	5	4	4	4	4	4	1	4	3	4	4	4
823	2023/9/26 11:36:19	1	1	2	3	2	1	1	1	1	1	1	1	1	1	1	1	1	1	1	1	1	1	1	5	5	5	5	5	5	5	5	5	5	5
824	2023/9/26 11:36:37	2	1	2	1	2	1	1	1	1	1	1	1	1	1	1	1	1	1	2	1	1	1	5	4	5	5	5	5	1	5	5	5	3	3
825	2023/9/26 11:36:38	2	1	1	1	2	1	1	2	1	1	1	1	1	1	2	1	1	1	1	1	2	1	5	3	5	3	4	4	2	4	4	2	2	2
826	2023/9/26 11:37:06	2	1	2	1	2	1	1	1	1	1	2	1	1	1	1	1	1	1	1	1	2	1	5	4	4	4	4	5	2	5	4	4	3	4
827	2023/9/26 11:37:20	2	1	2	3	5	1	1	1	1	1	1	3	3	3	1	3	3	1	1	1	1	1	4	4	4	3	4	3	3	4	3	3	3	2
828	2023/9/26 11:37:46	2	1	2	2	2	1	1	1	1	1	2	1	3	2	1	1	1	1	1	1	2	1	5	3	5	3	5	5	3	5	4	3	2	3
829	2023/9/26 11:37:53	2	1	2	1	2	3	1	1	1	3	3	2	3	3	3	3	3	3	3	3	2	1	4	4	3	4	3	4	3	4	3	4	3	3
830	2023/9/26 11:38:07	2	1	2	2	2	1	1	1	1	1	2	2	1	1	1	1	1	1	1	1	1	1	4	4	4	4	4	4	3	4	3	3	3	3
831	2023/9/26 11:38:15	2	2	2	2	2	1	1	1	1	1	1	1	1	1	1	1	1	1	1	1	2	1	5	5	3	5	5	5	1	5	5	1	5	4
832	2023/9/26 11:38:30	2	1	2	1	5	1	1	1	1	1	3	3	1	1	1	1	1	1	1	1	1	1	5	5	5	4	5	5	2	5	4	3	3	4
833	2023/9/26 11:39:07	2	1	2	1	2	1	1	1	1	1	1	1	1	1	1	1	1	1	2	1	1	1	5	4	5	3	5	5	2	5	4	3	3	3
834	2023/9/26 11:39:08	2	1	2	1	4	1	1	1	1	1	3	1	3	1	1	1	1	1	1	1	1	1	5	4	5	5	5	5	1	5	5	4	3	4
835	2023/9/26 11:39:42	2	1	2	3	2	1	1	1	1	1	2	1	3	1	1	1	1	1	1	1	2	1	5	3	3	3	3	4	3	4	4	3	3	3
836	2023/9/26 11:39:56	2	2	2	1	2	1	2	1	1	1	2	1	1	1	1	1	1	1	3	1	2	1	5	4	5	5	5	5	2	5	5	3	2	1
837	2023/9/26 11:40:10	1	1	2	2	2	1	1	1	3	3	3	3	3	3	3	3	3	3	3	3	3	3	3	3	3	3	3	3	3	3	3	3	3	3
838	2023/9/26 11:40:14	2	1	1	3	2	1	1	1	1	1	2	1	1	1	1	1	1	1	1	1	2	1	5	4	4	3	4	5	1	4	4	3	3	3
839	2023/9/26 11:40:42	2	2	2	3	2	1	1	1	1	1	3	3	1	1	1	1	1	1	1	1	1	1	5	5	5	5	5	5	1	5	5	3	3	3
840	2023/9/26 11:40:53	2	1	2	2	2	1	1	1	1	1	3	1	1	1	1	1	1	1	1	1	1	1	3	3	3	3	4	3	2	4	4	4	3	4
841	2023/9/26 11:40:55	2	1	1	2	4	1	3	3	3	1	3	3	3	3	1	1	3	1	1	1	1	1	5	5	5	5	5	5	2	5	4	3	4	3
842	2023/9/26 11:40:58	2	1	2	3	4	1	1	1	1	1	1	1	1	1	1	1	1	1	1	1	1	1	4	4	4	4	4	4	3	4	4	2	3	4
843	2023/9/26 11:41:09	1	1	2	1	2	1	1	1	3	1	1	3	3	3	3	1	3	1	1	3	3	1	5	5	5	4	5	5	1	5	4	4	4	4
844	2023/9/26 11:41:16	2	1	2	1	4	1	1	1	1	1	2	2	2	2	2	1	2	2	1	2	2	1	3	4	4	3	4	4	2	4	3	2	3	3
845	2023/9/26 11:42:35	2	1	2	2	5	1	3	2	2	1	3	3	2	3	3	3	3	3	3	1	2	1	4	2	4	2	4	4	2	4	4	3	3	2
846	2023/9/26 11:42:46	1	1	2	2	2	1	1	1	1	1	3	3	1	1	3	3	3	3	1	1	1	1	4	4	4	4	4	4	2	4	2	2	4	2
847	2023/9/26 11:43:13	2	1	1	1	4	1	1	1	1	1	2	1	1	1	2	1	1	1	2	2	2	1	5	5	5	5	5	5	2	1	2	2	2	2
848	2023/9/26 11:43:27	2	1	2	1	2	1	1	1	1	1	2	3	3	1	1	1	1	1	1	1	2	1	5	5	5	4	5	5	2	5	5	5	5	4
849	2023/9/26 11:43:30	2	1	1	3	6	2	1	1	1	1	3	3	1	1	1	1	1	1	1	1	2	2	5	5	5	5	5	5	5	5	5	5	5	5
850	2023/9/26 11:43:52	2	1	2	2	2	1	1	1	1	1	1	1	1	1	1	1	1	1	1	1	2	1	5	5	5	5	3	5	5	5	5	3	5	5
851	2023/9/26 11:44:01	2	1	2	1	4	1	3	3	3	1	3	1	1	1	3	1	3	1	1	1	3	1	5	5	5	5	5	5	1	5	5	1	3	1
852	2023/9/26 11:44:06	2	1	2	2	2	1	1	1	1	1	1	3	3	3	3	1	3	1	1	1	2	1	4	3	4	4	3	4	3	5	3	2	3	2
853	2023/9/26 11:44:15	2	1	2	2	2	1	1	1	3	1	3	3	1	3	3	3	3	3	3	3	3	3	5	3	5	5	5	3	3	3	4	2	4	3
854	2023/9/26 11:44:43	1	1	2	2	2	1	1	3	1	1	3	3	3	3	3	1	1	1	2	1	3	1	1	3	1	4	3	4	3	4	4	2	4	3
855	2023/9/26 11:44:46	2	1	2	3	4	1	3	1	2	1	3	3	3	1	1	1	2	1	1	1	3	1	4	5	5	3	5	5	1	4	4	3	4	3
856	2023/9/26 11:44:48	2	1	1	2	2	1	1	1	1	1	3	2	1	1	1	1	1	1	1	1	1	1	5	4	5	5	5	5	1	4	5	2	5	5
857	2023/9/26 11:45:01	2	1	2	2	2	1	1	3	3	1	3	2	3	3	3	1	3	1	2	1	3	1	4	4	5	4	4	4	2	4	4	2	4	2
858	2023/9/26 11:45:13	2	1	1	2	2	1	1	1	1	1	3	3	3	3	3	3	3	1	1	3	3	3	5	5	5	5	5	5	1	5	5	5	3	5
859	2023/9/26 11:45:39	2	1	1	1	4	1	1	1	1	1	2	1	1	1	2	1	1	2	2	2	2	1	5	5	5	1	5	5	1	5	5	5	5	5
860	2023/9/26 11:45:39	1	1	2	2	2	1	1	1	1	1	2	2	1	1	1	1	1	1	1	1	1	1	4	3	4	3	4	4	2	4	3	3	3	2
861	2023/9/26 11:46:00	2	1	1	2	2	1	1	1	1	1	2	1	2	2	1	1	1	1	1	2	2	1	3	4	4	4	4	4	2	5	3	2	4	3
862	2023/9/26 11:46:22	2	1	1	2	2	1	1	1	1	1	1	1	1	1	1	1	1	1	1	1	1	1	5	3	5	3	3	3	3	3	3	3	3	3
863	2023/9/26 11:46:24	2	1	2	2	2	3	3	3	3	3	3	3	3	3	3	1	1	1	1	1	3	1	5	4	4	4	4	4	3	4	4	4	4	4
864	2023/9/26 11:46:26	2	1	2	1	4	1	1	3	1	1	3	1	1	3	1	1	3	1	1	1	3	1	4	4	5	4	4	4	2	4	4	3	3	3
865	2023/9/26 11:46:29	2	1	2	1	2	1	1	3	1	1	2	2	1	1	1	1	1	1	1	1	2	1	5	4	5	1	5	5	1	5	4	5	2	2
866	2023/9/26 11:46:31	2	1	2	1	2	1	1	1	1	1	1	1	1	1	1	1	1	1	1	1	2	1	5	5	5	5	5	5	2	5	4	4	1	4
867	2023/9/26 11:46:36	2	2	2	1	2	1	1	3	1	1	2	3	1	3	3	1	1	1	1	1	3	2	3	2	4	4	5	5	1	5	5	4	2	4
868	2023/9/26 11:46:38	1	1	2	2	2	1	1	1	1	1	3	1	1	1	1	1	1	1	2	1	3	1	3	4	4	4	4	4	2	4	3	3	4	3
869	2023/9/26 11:46:50	2	1	2	2	1	1	3	3	1	1	2	2	2	1	2	1	3	1	2	1	2	1	5	3	3	3	4	4	1	5	3	2	4	2
870	2023/9/26 11:46:52	2	1	2	2	2	1	1	1	1	1	2	1	1	1	1	1	1	1	1	1	1	1	5	3	5	5	5	5	2	5	4	3	4	4
871	2023/9/26 11:46:59	2	1	2	1	2	1	1	1	1	1	1	2	1	1	1	1	1	1	2	2	1	1	4	4	4	4	4	4	2	4	2	4	4	2
872	2023/9/26 11:47:10	2	1	1	2	2	1	1	1	1	1	3	1	1	1	1	1	1	1	1	1	1	1	5	5	5	5	5	5	1	5	5	3	3	5
873	2023/9/26 11:47:15	2	1	2	2	2	1	1	3	3	3	1	2	3	1	3	3	3	3	2	1	1	1	1	3	4	3	4	4	3	4	3	3	4	3
874	2023/9/26 11:47:18	2	1	2	1	4	1	1	2	1	1	2	2	1	1	1	1	1	2	3	3	3	3	3	3	3	3	3	3	3	3	3	3	3	3
875	2023/9/26 11:47:19	2	1	2	2	2	1	1	1	1	1	1	1	1	1	1	1	1	1	2	1	1	1	5	4	5	3	4	5	2	5	3	4	3	3
876	2023/9/26 11:47:36	2	1	2	2	2	1	1	3	3	1	1	1	1	3	3	3	3	1	2	1	2	1	5	3	5	5	5	5	2	5	5	3	2	1
877	2023/9/26 11:47:38	2	1	2	1	2	1	1	1	1	1	3	2	1	1	2	1	1	1	2	1	3	1	5	4	5	5	5	5	1	5	4	2	3	4
878	2023/9/26 11:47:41	2	1	1	2	2	1	1	3	1	1	2	3	1	1	3	2	3	1	1	1	1	1	5	4	4	4	4	5	3	4	3	2	4	3
879	2023/9/26 11:47:56	2	1	2	2	2	1	1	2	2	1	1	1	1	1	1	1	1	3	1	1	1	1	1	5	1	3	4	5	2	5	4	3	3	3
880	2023/9/26 11:48:07	2	1	2	2	4	1	3	1	1	1	3	2	1	1	2	1	1	2	2	1	2	1	4	4	5	3	4	4	2	5	5	3	3	3
881	2023/9/26 11:48:11	2	2	2	2	1	1	1	1	1	1	3	3	3	3	1	1	3	3	3	3	3	3	1	4	3	3	3	3	3	3	3	3	3	3
882	2023/9/26 11:48:28	2	2	2	3	4	1	1	1	1	1	2	2	1	1	1	1	1	1	1	1	1	1	5	4	5	5	5	5	2	5	4	4	4	4
883	2023/9/26 11:48:33	2	1	1	1	2	1	3	3	1	1	2	2	1	1	2	1	1	1	1	1	1	1	5	3	5	3	5	4	3	5	2	1	3	3
884	2023/9/26 11:48:34	2	2	2	3	2	1	1	1	1	1	2	1	1	1	1	1	1	1	1	1	1	1	5	4	5	5	5	5	1	5	4	4	3	4
885	2023/9/26 11:48:38	2	1	2	1	2	1	1	1	1	1	3	1	1	3	1	1	3	1	1	1	1	1	5	4	5	5	4	5	2	5	5	4	3	3
886	2023/9/26 11:48:39	2	1	2	3	4	1	1	1	1	1	2	2	1	1	1	1	1	1	1	1	1	1	5	5	5	4	5	4	2	5	2	2	3	2
887	2023/9/26 11:48:42	1	1	2	1	2	1	1	1	3	1	2	3	1	1	1	1	1	1	1	1	3	1	3	3	3	3	5	4	2	5	3	3	2	3
888	2023/9/26 11:48:46	2	1	2	1	4	1	1	1	2	2	1	1	2	1	2	1	1	1	1	1	1	1	5	2	5	4	5	5	1	5	5	4	4	4
889	2023/9/26 11:49:02	2	1	1	2	2	1	1	3	1	1	3	1	3	1	1	1	1	1	1	1	1	1	4	3	4	4	4	4	2	4	4	3	3	3
890	2023/9/26 11:50:05	1	1	2	2	2	1	1	1	1	1	1	1	1	1	1	1	1	1	1	1	3	1	5	5	5	5	5	5	3	5	5	5	3	5
891	2023/9/26 11:50:28	2	1	2	2	2	1	1	1	1	1	1	1	1	1	1	1	1	1	1	1	1	1	4	4	4	4	3	4	1	4	3	3	4	4
892	2023/9/26 11:50:45	2	1	1	2	1	1	1	3	1	1	1	3	3	1	1	1	1	1	1	1	3	1	4	3	4	4	4	4	2	4	4	4	4	3
893	2023/9/26 11:50:47	2	1	2	1	4	1	1	1	1	1	1	1	1	3	1	1	1	1	1	1	2	1	5	4	4	4	5	4	1	4	2	4	3	3
894	2023/9/26 11:50:56	2	1	2	1	2	1	1	1	1	1	2	1	1	1	2	1	1	1	1	1	2	1	5	4	5	5	4	5	1	5	5	4	4	4
895	2023/9/26 11:51:00	1	2	2	2	2	1	1	1	1	1	1	2	1	1	2	3	2	1	3	2	1	1	5	5	5	5	5	5	1	5	4	2	2	2
896	2023/9/26 11:51:01	2	1	2	2	2	1	1	1	1	1	2	1	1	1	1	1	1	1	1	1	2	1	4	4	4	4	4	4	1	4	4	4	4	4
897	2023/9/26 11:51:02	2	1	2	1	2	1	1	1	1	1	1	1	1	1	2	1	1	1	1	1	2	1	4	4	5	3	5	4	1	5	4	3	4	3
898	2023/9/26 11:51:08	2	1	2	3	4	1	1	1	1	1	2	2	1	1	2	1	1	1	1	1	1	1	5	4	5	3	4	4	2	4	2	2	4	4
899	2023/9/26 11:51:21	1	2	1	2	2	1	1	1	1	1	1	1	1	1	1	1	1	1	1	1	1	1	5	3	5	5	5	5	5	5	3	2	3	3
900	2023/9/26 11:51:34	1	1	2	3	5	1	1	1	3	1	1	3	1	3	1	1	3	1	1	1	1	1	4	3	4	4	4	4	3	4	3	2	3	4
901	2023/9/26 11:51:45	2	1	2	1	2	1	1	1	1	1	2	1	1	3	1	3	3	1	2	2	3	1	5	5	5	5	5	5	1	5	5	3	5	4
902	2023/9/26 11:52:03	2	1	2	2	2	1	1	1	1	1	1	2	1	1	2	1	1	1	1	2	1	1	5	4	5	4	5	4	4	4	4	3	3	3
903	2023/9/26 11:52:04	2	1	2	3	2	1	1	1	3	1	3	3	1	1	1	1	1	1	1	1	3	1	4	3	4	4	4	4	2	4	3	3	3	3
904	2023/9/26 11:52:25	2	1	2	1	2	1	1	1	1	1	2	2	1	1	1	1	1	1	1	1	1	1	5	5	5	5	5	5	4	5	4	1	5	2
905	2023/9/26 11:52:28	2	1	2	2	2	1	1	3	1	1	2	2	3	1	2	1	3	2	1	1	1	1	5	5	5	5	3	5	3	3	4	1	3	1
906	2023/9/26 11:52:37	1	1	2	2	2	1	1	1	1	1	3	1	1	1	2	1	1	1	2	1	1	1	4	3	5	2	5	3	3	5	4	2	3	3
907	2023/9/26 11:52:50	1	1	1	2	2	1	1	1	1	1	1	2	1	1	1	1	1	1	1	1	1	1	1	3	5	3	4	3	2	5	3	1	3	2
908	2023/9/26 11:53:09	1	1	2	2	2	1	1	1	1	1	2	2	2	1	2	1	1	1	1	1	1	1	4	4	4	3	4	4	2	4	4	4	3	3
909	2023/9/26 11:53:30	2	1	2	1	2	1	1	1	1	1	1	1	1	1	1	1	1	1	1	1	2	1	5	5	5	5	4	5	1	5	5	4	4	4
910	2023/9/26 11:53:30	1	2	1	2	2	1	1	1	1	1	2	3	1	1	1	1	1	1	1	1	1	1	3	4	5	5	4	4	2	4	4	3	3	4
911	2023/9/26 11:53:34	2	2	1	2	2	1	1	1	1	1	1	1	1	1	1	1	1	1	1	1	1	1	3	3	4	4	4	4	4	4	4	4	4	4
912	2023/9/26 11:53:36	1	2	2	3	2	1	1	1	1	1	3	3	3	3	3	3	3	1	1	1	3	1	4	3	4	4	4	4	2	4	3	2	3	4
913	2023/9/26 11:53:39	2	1	2	3	2	1	1	1	1	1	3	1	1	1	1	1	1	1	1	1	2	1	5	3	5	5	5	5	3	5	3	1	3	5
914	2023/9/26 11:53:58	1	1	1	2	2	1	1	1	1	1	2	1	1	1	2	1	1	2	1	1	1	1	5	4	5	5	5	5	1	5	5	3	3	3
915	2023/9/26 11:54:05	2	1	2	1	2	1	1	1	1	1	3	1	1	1	1	1	1	1	1	1	2	1	1	3	5	5	5	5	1	5	3	1	1	3
916	2023/9/26 11:54:19	2	1	2	2	2	1	1	3	1	3	3	3	3	3	3	1	3	3	3	3	3	3	5	3	4	3	5	5	3	3	3	3	3	2
917	2023/9/26 11:54:24	2	1	1	1	2	1	1	1	1	1	2	1	1	1	1	1	1	1	1	1	1	1	5	4	4	4	4	4	2	4	4	3	3	4
918	2023/9/26 11:54:40	2	1	2	3	2	1	1	1	3	1	3	1	1	1	1	1	1	1	1	1	3	1	4	3	4	4	4	4	2	4	3	3	3	3
919	2023/9/26 11:54:43	2	2	2	3	5	1	1	1	1	1	1	1	1	1	1	1	1	1	1	1	1	1	1	3	3	3	3	3	3	3	3	3	3	3
920	2023/9/26 11:54:45	2	1	1	1	2	1	1	1	1	1	3	2	1	1	1	1	2	1	2	1	1	1	5	5	5	4	5	5	1	5	4	3	2	3
921	2023/9/26 11:54:56	2	1	2	3	2	1	1	2	1	1	1	2	1	1	3	1	3	3	2	3	3	1	3	3	3	3	3	3	3	4	2	3	3	3
922	2023/9/26 11:54:58	2	2	2	3	5	1	1	1	1	1	1	1	1	1	1	1	1	1	1	1	1	1	3	3	3	3	3	3	3	3	3	3	3	3
923	2023/9/26 11:55:00	2	2	1	2	2	1	1	1	1	1	3	1	1	1	1	1	1	1	1	1	1	1	5	3	5	5	5	5	1	5	5	4	4	4
924	2023/9/26 11:55:10	2	1	2	1	2	1	1	1	1	1	1	1	1	1	1	1	1	1	1	1	1	1	5	4	5	4	5	5	2	5	4	3	4	3
925	2023/9/26 11:55:20	2	1	1	2	2	1	1	1	1	1	1	3	3	1	1	1	1	1	1	1	3	1	4	4	4	4	2	4	2	4	3	3	3	2
926	2023/9/26 11:55:20	1	1	1	2	2	1	1	1	1	1	1	1	1	1	3	1	1	1	2	1	1	1	4	3	4	4	4	4	2	4	4	3	4	4
927	2023/9/26 11:55:22	2	1	2	1	2	1	1	1	1	1	2	1	1	1	1	1	1	1	1	1	1	1	5	5	5	5	5	5	1	5	4	5	5	5
928	2023/9/26 11:55:24	1	1	2	3	2	1	1	1	1	1	2	1	1	1	1	1	1	1	1	1	1	1	5	4	5	5	5	5	3	5	3	3	3	4
929	2023/9/26 11:56:05	2	1	2	2	2	1	1	1	1	1	1	1	1	1	1	1	1	1	1	1	2	1	5	2	5	4	5	5	1	5	5	4	1	2
930	2023/9/26 11:56:13	2	1	2	3	4	3	1	2	3	1	2	3	1	1	1	3	3	3	3	1	3	1	4	5	4	4	4	4	2	4	3	3	4	3
931	2023/9/26 11:56:17	2	1	2	2	2	1	3	1	1	1	2	1	1	1	3	1	1	3	2	1	1	1	5	4	4	5	4	5	2	4	3	1	3	2
932	2023/9/26 11:56:19	2	1	1	3	2	1	1	3	1	1	3	2	1	1	1	1	1	1	2	2	2	1	4	4	5	4	4	4	3	4	3	3	3	3
933	2023/9/26 11:56:20	2	1	1	2	2	1	1	3	1	3	2	3	3	3	3	1	1	3	2	2	1	1	3	2	4	2	4	3	3	3	4	2	3	3
934	2023/9/26 11:56:26	2	1	1	1	2	1	1	1	1	1	1	1	1	1	1	1	1	1	1	1	1	1	4	4	4	4	4	4	4	5	5	5	5	5
935	2023/9/26 11:56:26	2	1	2	1	2	1	1	1	1	1	2	2	1	1	2	1	1	1	1	1	1	1	5	5	5	4	4	5	1	5	4	3	4	3
936	2023/9/26 11:56:26	2	1	1	2	2	1	1	1	1	1	1	1	1	1	1	1	1	1	1	1	2	1	5	2	5	4	4	5	1	5	5	2	4	2
937	2023/9/26 11:56:33	2	1	2	1	2	1	1	1	1	1	1	1	1	1	1	1	1	1	1	1	2	1	5	2	4	4	4	4	1	5	5	2	4	4
938	2023/9/26 11:56:49	2	1	1	1	4	1	1	1	1	1	2	3	3	3	3	1	3	1	2	3	3	1	5	4	5	4	5	4	1	5	4	3	2	3
939	2023/9/26 11:56:51	2	1	2	1	2	1	1	1	1	1	2	2	1	1	1	1	1	1	1	1	2	1	4	4	4	4	4	4	1	4	4	4	4	4
940	2023/9/26 11:56:59	1	1	2	1	2	1	1	1	1	1	2	2	2	1	1	1	1	1	1	1	1	1	1	1	5	5	5	5	1	5	2	3	2	3
941	2023/9/26 11:57:01	1	1	1	2	2	1	1	1	1	1	3	3	3	3	3	3	3	3	3	3	3	3	4	5	5	5	5	5	5	5	5	5	5	5
942	2023/9/26 11:57:08	2	2	2	2	2	1	1	1	1	1	1	1	1	1	1	1	1	1	1	1	1	1	4	4	4	4	5	5	2	4	5	4	4	4
943	2023/9/26 11:57:19	2	2	1	2	2	1	1	1	1	1	1	1	1	1	1	1	1	1	1	1	1	1	5	4	5	5	5	5	2	5	3	2	2	2
944	2023/9/26 11:57:24	2	1	2	2	2	1	1	1	1	1	2	1	1	1	1	1	1	1	1	1	1	1	4	4	4	4	4	4	3	4	3	3	3	3
945	2023/9/26 11:57:27	2	1	2	1	4	1	1	1	1	1	2	1	1	1	1	1	1	1	2	1	2	1	5	2	5	4	4	5	2	5	4	3	3	3
946	2023/9/26 11:57:35	2	1	2	1	4	1	1	1	3	1	3	1	1	3	1	1	1	1	1	1	2	1	1	1	1	1	1	1	1	5	4	3	3	2
947	2023/9/26 11:57:41	2	1	2	2	2	1	1	1	1	1	1	1	1	1	1	1	1	1	1	1	1	1	4	4	4	4	4	4	3	4	4	2	3	3
948	2023/9/26 11:57:42	2	1	1	2	1	1	1	1	1	1	2	2	1	1	1	1	3	1	2	1	1	1	4	3	5	4	4	5	3	4	3	2	3	2
949	2023/9/26 11:57:52	2	2	2	3	4	1	1	1	1	1	2	1	1	1	1	1	2	1	1	2	2	1	4	3	3	4	4	4	4	4	4	4	3	3
950	2023/9/26 11:57:59	2	1	2	1	2	1	1	1	1	1	2	2	1	1	2	1	1	1	2	1	2	1	5	5	5	4	4	3	1	5	3	2	2	3
951	2023/9/26 11:58:17	2	1	2	1	4	1	1	1	1	1	2	1	1	1	1	1	1	1	1	1	1	1	5	4	5	4	5	4	1	5	5	5	3	3
952	2023/9/26 11:58:19	2	1	2	2	2	1	1	1	1	1	3	3	3	3	3	3	3	1	3	3	2	1	4	3	3	3	4	5	4	4	3	3	3	3
953	2023/9/26 11:58:27	2	2	2	1	4	1	1	2	1	1	2	1	1	1	3	1	1	1	2	2	2	1	5	5	5	5	5	5	1	5	5	5	3	4
954	2023/9/26 11:58:29	2	1	1	1	2	1	1	1	1	1	1	1	1	1	1	1	1	1	1	1	2	1	5	5	5	3	5	5	1	5	5	4	4	3
955	2023/9/26 11:58:34	1	1	2	1	2	1	1	1	1	1	1	1	1	1	3	1	3	1	3	3	1	1	5	3	5	5	5	4	5	5	1	3	3	3
956	2023/9/26 11:58:36	2	1	1	2	2	1	1	3	1	1	3	3	3	1	3	1	3	1	1	1	3	1	4	4	4	4	4	4	2	4	3	3	3	2
957	2023/9/26 11:58:37	2	1	2	2	2	1	1	1	1	1	2	1	1	1	1	1	2	1	2	1	1	1	5	4	5	5	5	5	3	5	2	3	3	3
958	2023/9/26 11:58:44	2	1	1	2	2	1	1	1	1	1	2	3	1	1	1	1	1	1	1	1	2	1	3	4	3	5	5	5	2	4	5	4	4	4
959	2023/9/26 11:59:01	1	1	2	2	4	1	1	1	1	1	2	2	1	3	2	1	3	3	2	2	1	1	5	5	5	4	5	5	1	5	5	2	3	1
960	2023/9/26 11:59:22	2	2	2	3	4	1	1	1	1	1	3	1	1	1	1	1	1	1	1	1	1	1	5	5	5	5	5	5	5	5	5	3	5	5
961	2023/9/26 11:59:26	1	1	1	2	2	1	1	1	1	1	2	3	3	1	2	1	1	1	1	1	3	3	4	4	4	4	4	4	3	4	4	2	3	3
962	2023/9/26 11:59:27	2	2	2	2	2	1	1	1	1	1	2	1	1	1	1	1	1	1	1	1	1	1	4	4	4	4	4	4	2	3	3	3	3	3
963	2023/9/26 11:59:30	2	1	2	2	2	1	1	1	1	1	1	1	1	1	1	1	1	1	1	1	1	1	1	5	5	3	5	4	2	4	5	4	3	4
964	2023/9/26 11:59:35	2	1	2	2	2	1	2	1	1	1	3	1	1	1	2	1	1	1	2	3	1	1	4	3	4	4	4	3	2	4	3	3	3	3
965	2023/9/26 11:59:38	2	1	2	2	2	1	1	1	1	1	3	3	1	1	1	1	1	1	3	1	1	1	5	5	5	3	5	5	2	4	3	3	4	3
966	2023/9/26 11:59:45	2	1	2	2	2	1	1	1	1	1	2	1	1	1	1	1	1	1	2	1	3	1	5	4	4	3	5	4	2	4	3	2	2	4
967	2023/9/26 11:59:45	2	1	2	2	2	1	1	1	1	1	1	1	1	1	1	1	1	1	1	1	1	1	4	4	4	5	4	4	3	4	4	3	3	3
968	2023/9/26 11:59:49	1	1	1	2	5	1	1	1	1	1	3	3	1	1	1	1	1	1	1	1	1	1	4	3	4	4	4	3	4	4	4	3	3	3
969	2023/9/26 11:59:54	2	1	1	2	2	1	1	1	1	1	3	3	3	3	1	1	1	1	1	1	1	1	4	4	4	4	4	4	2	4	4	3	4	3
970	2023/9/26 11:59:59	1	1	2	2	2	1	1	1	1	1	2	1	3	3	1	1	3	1	1	1	1	1	5	4	4	3	5	5	1	4	4	4	3	3
971	2023/9/26 12:00:05	1	1	2	2	2	1	1	3	3	3	3	3	3	3	3	3	3	1	2	1	1	1	3	3	4	4	4	4	1	4	2	2	4	2
972	2023/9/26 12:00:26	2	1	2	1	2	1	3	1	1	1	3	2	3	1	2	1	3	1	1	1	3	1	4	4	4	4	5	5	2	5	5	4	5	3
973	2023/9/26 12:00:27	1	1	2	2	2	1	1	1	1	1	1	2	2	2	1	1	2	1	1	1	2	2	4	3	4	5	4	4	2	4	4	2	1	1
974	2023/9/26 12:00:33	2	2	2	2	2	1	1	3	1	1	3	3	1	1	3	1	1	1	1	1	3	1	5	3	3	3	3	3	3	3	3	3	3	3
975	2023/9/26 12:00:35	2	1	2	2	2	1	1	1	1	1	2	1	1	1	1	1	1	1	1	1	1	1	5	5	5	5	5	5	1	5	5	5	4	4
976	2023/9/26 12:00:36	1	1	2	1	2	1	1	1	1	1	1	1	1	1	1	1	1	1	1	1	1	1	5	1	5	5	5	5	1	5	5	2	1	2
977	2023/9/26 12:00:36	2	1	2	2	2	1	1	1	1	1	1	1	1	1	1	1	1	1	1	1	1	1	5	4	5	5	5	4	2	4	3	4	3	3
978	2023/9/26 12:00:41	2	1	2	1	2	1	1	1	1	2	1	2	1	1	1	1	1	1	1	1	1	1	5	5	5	5	5	5	2	5	5	3	4	4
979	2023/9/26 12:00:41	2	1	2	1	2	1	3	1	1	1	3	2	1	1	1	1	2	1	1	1	1	1	5	5	5	5	5	5	2	5	4	3	4	4
980	2023/9/26 12:00:42	2	1	1	2	2	1	1	3	1	1	3	3	1	1	3	3	3	3	1	1	3	1	4	3	3	3	3	3	3	4	4	4	4	4
981	2023/9/26 12:00:44	2	1	2	2	2	1	1	1	1	1	1	1	1	1	1	1	1	1	1	1	2	1	5	4	5	5	5	5	1	5	5	5	1	1
982	2023/9/26 12:01:01	2	1	1	2	2	1	1	1	1	1	3	2	2	1	1	3	3	1	1	3	2	1	1	3	4	5	2	4	2	4	4	2	3	1
983	2023/9/26 12:01:08	2	1	1	1	4	1	1	1	1	1	1	1	1	1	1	1	1	1	1	1	1	1	5	4	5	5	5	5	2	5	2	2	3	4
984	2023/9/26 12:01:14	1	1	2	2	2	1	1	1	1	1	1	1	1	1	1	1	1	1	1	1	1	1	5	5	5	5	5	5	1	5	5	4	2	3
985	2023/9/26 12:01:19	1	1	1	2	2	1	1	1	1	1	3	3	3	1	1	3	1	1	1	1	1	1	5	5	5	4	4	5	2	5	4	3	2	3
986	2023/9/26 12:01:31	2	1	1	1	2	1	1	3	3	3	2	2	1	1	3	1	3	3	3	2	2	1	5	5	5	3	5	3	3	5	3	4	4	2
987	2023/9/26 12:01:41	1	1	1	1	2	1	1	2	1	1	1	1	1	1	2	1	1	1	1	1	1	1	5	5	5	5	5	4	1	5	5	5	1	5
988	2023/9/26 12:01:42	2	1	2	2	2	1	1	1	3	1	2	1	1	1	1	1	1	1	1	1	1	1	5	3	5	3	5	5	1	5	4	3	4	3
989	2023/9/26 12:01:50	1	2	2	2	2	1	1	3	1	1	1	3	1	1	1	1	1	1	1	1	1	1	5	3	5	4	5	4	2	5	4	4	2	4
990	2023/9/26 12:01:56	2	1	1	1	4	1	1	1	1	1	2	2	1	1	2	1	1	1	3	1	3	1	5	5	5	5	5	5	2	5	4	3	1	3
991	2023/9/26 12:01:57	2	1	1	2	2	1	1	1	1	1	3	2	1	1	1	1	1	1	2	3	3	1	5	5	5	3	5	5	1	5	3	3	3	3
992	2023/9/26 12:02:08	2	1	1	2	2	1	1	1	1	1	1	1	1	1	1	1	1	1	1	1	1	1	5	4	4	4	4	4	1	5	5	4	3	4
993	2023/9/26 12:02:13	1	2	2	2	2	1	1	3	1	1	1	3	3	1	1	1	1	1	1	1	3	3	4	4	4	3	4	4	4	4	4	4	4	4
994	2023/9/26 12:02:20	1	1	2	2	2	1	1	1	1	1	3	2	3	1	3	1	1	1	1	1	3	1	5	3	5	4	5	4	3	4	4	3	3	4
995	2023/9/26 12:02:24	2	1	2	2	2	2	1	2	3	1	3	1	1	1	3	3	3	1	2	1	2	1	5	4	5	1	4	5	1	5	3	4	3	2
996	2023/9/26 12:02:26	2	1	1	2	2	1	1	1	1	1	3	3	3	3	3	1	3	1	1	1	3	1	5	3	4	3	4	4	2	4	2	2	3	2
997	2023/9/26 12:02:30	2	1	2	2	2	1	1	1	1	1	1	1	1	1	1	1	1	1	1	1	1	1	4	5	5	5	4	4	4	4	2	2	5	4
998	2023/9/26 12:02:40	2	1	2	1	2	1	3	1	1	1	2	1	1	1	2	1	1	1	1	1	2	1	3	4	4	3	5	4	2	4	3	2	3	2
999	2023/9/26 12:02:52	2	2	2	2	2	1	1	3	3	1	3	3	1	1	3	1	3	3	3	3	3	1	5	5	4	4	4	4	2	4	3	3	3	3
1000	2023/9/26 12:02:56	2	1	1	2	2	1	1	1	1	1	1	1	1	1	1	1	1	1	1	1	1	1	5	4	5	5	5	5	2	4	3	3	3	4
1001	2023/9/26 12:03:04	2	1	2	1	4	1	1	1	1	1	3	1	2	1	1	1	1	1	2	2	2	1	5	4	5	4	4	5	1	5	5	2	4	3
1002	2023/9/26 12:03:05	2	1	2	1	4	1	3	2	1	1	3	3	3	3	3	3	3	1	1	1	3	1	4	4	4	3	4	3	2	5	3	2	3	2
1003	2023/9/26 12:03:10	2	2	2	1	2	1	3	3	1	1	2	1	1	3	3	1	2	1	2	1	1	1	4	4	4	4	4	4	2	4	4	3	3	2
1004	2023/9/26 12:03:13	2	2	2	2	2	1	1	1	3	1	1	2	1	1	3	1	1	1	1	1	1	1	4	5	5	3	4	4	3	4	3	2	2	2
1005	2023/9/26 12:03:23	2	1	2	3	2	1	1	1	1	1	3	3	3	3	1	1	1	1	1	1	3	1	5	3	5	5	5	5	3	5	3	3	4	3
1006	2023/9/26 12:03:25	2	1	1	1	2	1	1	1	1	1	2	1	1	1	1	1	1	1	1	1	1	1	4	4	4	4	4	4	2	4	4	3	2	4
1007	2023/9/26 12:03:27	2	1	2	1	2	1	1	1	1	1	1	2	1	1	2	1	1	1	2	2	1	1	5	4	5	2	5	4	2	5	3	2	1	1
1008	2023/9/26 12:03:32	2	2	2	1	4	1	1	1	1	1	3	3	3	1	3	1	1	2	2	2	3	1	4	3	4	3	3	4	2	4	3	3	3	3
1009	2023/9/26 12:03:38	1	1	2	2	2	1	1	1	3	1	3	3	3	3	3	3	3	3	1	3	3	1	4	4	5	5	5	5	1	5	4	2	4	3
1010	2023/9/26 12:03:39	2	1	2	1	2	1	1	2	1	1	1	2	1	1	1	1	1	1	1	3	3	1	4	4	4	4	4	4	3	4	3	3	3	2
1011	2023/9/26 12:03:46	2	1	2	1	2	1	1	1	1	1	2	2	1	1	3	1	1	1	1	1	2	1	5	3	5	5	5	5	1	5	5	2	2	3
1012	2023/9/26 12:03:51	1	1	2	1	2	1	1	1	2	1	2	2	2	1	1	1	1	1	1	1	1	1	5	4	5	3	5	5	1	5	3	3	1	3
1013	2023/9/26 12:03:54	2	1	1	1	2	1	1	1	3	1	2	3	3	3	3	3	3	3	2	3	3	1	5	5	5	5	5	5	1	5	4	3	4	3
1014	2023/9/26 12:03:57	1	1	1	3	2	1	1	1	1	1	2	3	1	1	2	1	1	2	2	1	1	1	3	3	5	4	5	5	2	5	2	1	2	3
1015	2023/9/26 12:04:01	2	1	2	2	2	1	1	1	1	1	3	1	3	1	3	1	1	1	1	1	3	1	5	4	5	4	4	4	1	4	4	3	3	3
1016	2023/9/26 12:04:13	2	1	2	3	2	1	1	3	1	1	3	3	1	2	1	1	1	1	2	1	1	1	4	2	3	2	2	3	3	3	2	2	3	2
1017	2023/9/26 12:04:35	2	1	1	1	2	1	2	1	1	1	2	1	1	1	1	1	1	1	1	1	1	1	5	5	5	5	5	5	1	5	5	3	3	5
1018	2023/9/26 12:04:48	2	1	2	1	4	1	1	1	1	1	2	2	1	3	1	2	1	1	2	2	2	1	5	5	5	4	5	5	2	5	3	3	3	2
1019	2023/9/26 12:05:01	2	1	2	2	2	1	1	1	1	1	3	3	3	3	1	1	1	3	3	3	1	1	5	4	4	4	4	4	3	4	3	3	3	3
1020	2023/9/26 12:05:05	2	1	1	2	2	1	1	1	1	1	3	1	1	1	1	1	1	1	1	1	1	1	5	5	5	4	4	4	1	5	4	4	4	4
1021	2023/9/26 12:05:11	2	1	2	1	2	1	1	2	3	1	3	1	3	3	3	1	3	3	1	1	3	3	5	4	5	5	5	5	3	5	5	3	4	4
1022	2023/9/26 12:05:17	1	1	2	1	4	1	1	1	2	1	1	2	1	3	2	1	1	3	1	2	3	1	5	2	5	5	5	5	4	5	3	2	4	3
1023	2023/9/26 12:05:18	2	2	2	2	2	1	1	1	3	1	1	2	1	1	3	1	1	1	1	1	1	1	5	4	4	3	4	4	3	4	3	2	3	1
1024	2023/9/26 12:05:21	2	1	1	2	2	1	1	1	1	1	1	1	1	1	1	1	1	1	1	1	1	1	5	5	5	4	5	5	2	5	5	3	2	4
1025	2023/9/26 12:05:27	2	1	2	1	4	1	1	1	1	1	3	1	1	3	3	1	1	1	1	1	3	1	5	4	5	5	5	4	1	5	4	4	2	4
1026	2023/9/26 12:05:33	2	1	2	1	4	1	1	1	1	1	2	1	1	1	1	1	1	1	1	1	1	1	5	3	5	5	5	5	1	5	2	5	3	5
1027	2023/9/26 12:05:35	2	2	2	3	5	1	1	1	1	1	2	1	1	2	1	1	1	1	1	1	2	1	4	4	4	4	4	4	2	4	4	4	4	4
1028	2023/9/26 12:05:37	2	1	2	2	2	1	1	1	1	1	1	2	1	1	1	2	1	1	2	1	1	1	4	5	4	5	5	5	1	5	3	2	3	3
1029	2023/9/26 12:05:56	2	1	2	2	2	1	1	3	1	1	1	1	1	1	1	1	1	1	1	1	3	1	4	4	4	4	4	4	3	4	4	3	3	3
1030	2023/9/26 12:05:59	2	1	2	1	4	1	1	1	1	1	1	1	1	1	2	1	1	1	2	2	2	1	5	4	5	5	4	4	2	4	4	4	2	4
1031	2023/9/26 12:05:59	2	1	2	1	2	1	2	1	1	2	1	1	2	2	1	1	1	1	2	2	2	1	5	5	5	5	5	5	5	5	5	5	3	2
1032	2023/9/26 12:06:01	1	1	1	3	2	1	1	1	1	1	2	1	1	1	1	1	1	2	2	1	1	1	5	3	5	4	5	4	3	5	2	1	2	3
1033	2023/9/26 12:06:02	2	1	2	1	2	1	1	1	1	1	2	1	1	1	1	1	1	1	1	1	1	1	5	5	5	4	4	5	2	4	4	4	4	4
1034	2023/9/26 12:06:24	1	1	2	1	2	1	2	1	2	1	2	1	2	1	1	1	1	1	1	1	1	1	5	4	5	3	5	4	1	5	3	2	1	2
1035	2023/9/26 12:06:27	1	1	2	1	4	1	1	1	2	1	1	3	1	3	3	3	3	1	1	1	3	1	4	4	4	4	4	4	2	4	4	3	3	3
1036	2023/9/26 12:06:34	1	1	2	1	2	1	1	1	1	1	2	2	1	1	2	1	1	1	1	1	1	1	5	1	5	3	5	5	2	5	2	2	2	2
1037	2023/9/26 12:06:56	2	1	2	1	2	1	1	3	1	1	2	2	1	1	2	2	1	2	1	1	3	1	4	4	4	4	4	4	2	4	4	2	4	2
1038	2023/9/26 12:06:57	1	1	2	1	2	1	1	1	1	2	2	2	1	1	3	3	3	1	2	2	1	2	1	1	3	2	2	2	4	1	2	2	2	4
1039	2023/9/26 12:07:08	2	1	1	2	2	1	1	1	1	1	1	3	1	3	2	1	1	1	1	1	1	1	5	5	5	5	5	5	2	5	4	1	3	1
1040	2023/9/26 12:07:16	2	1	2	1	4	1	1	1	1	1	3	1	1	2	1	2	1	1	1	1	1	1	5	3	5	4	5	4	2	5	4	4	2	4
1041	2023/9/26 12:07:17	2	1	2	1	2	1	1	1	1	1	2	1	1	1	2	1	1	1	1	1	2	1	4	5	5	4	5	5	1	5	4	3	3	3
1042	2023/9/26 12:07:18	2	2	2	1	2	1	1	1	1	1	2	2	1	2	2	1	1	1	2	1	2	1	5	5	5	5	5	5	1	5	5	3	3	3
1043	2023/9/26 12:07:23	1	1	2	2	5	1	1	1	1	1	1	1	1	1	1	1	1	1	1	1	1	1	4	1	5	1	3	5	1	5	2	1	1	1
1044	2023/9/26 12:07:35	2	1	1	1	2	1	1	1	3	1	2	2	1	1	2	1	1	1	2	1	2	1	5	4	5	3	5	5	1	5	5	4	4	4
1045	2023/9/26 12:07:41	2	1	1	2	2	1	1	1	1	1	1	1	1	1	1	1	1	1	1	1	1	1	5	4	4	5	4	4	1	5	5	5	3	5
1046	2023/9/26 12:07:50	2	1	2	1	4	1	1	3	1	1	3	1	1	3	3	1	1	3	1	1	1	1	1	4	4	3	4	4	2	4	4	3	3	3
1047	2023/9/26 12:07:57	2	1	1	2	2	1	1	1	1	1	3	3	3	3	3	3	3	3	3	3	3	3	4	4	4	4	3	4	4	4	4	4	4	4
1048	2023/9/26 12:08:26	2	2	2	1	2	1	1	1	1	1	1	1	1	3	1	1	1	1	2	1	3	3	3	3	5	5	5	5	1	5	5	4	3	3
1049	2023/9/26 12:08:26	2	1	2	1	4	1	1	1	1	1	1	1	1	1	1	1	1	1	1	1	2	1	5	5	5	4	3	4	2	4	4	3	4	4
1050	2023/9/26 12:08:27	2	2	2	2	2	1	1	1	1	1	1	1	1	1	1	1	1	1	1	1	1	1	5	4	5	4	4	5	3	5	4	4	4	4
1051	2023/9/26 12:08:32	2	2	2	1	4	1	3	1	1	1	1	1	1	3	1	1	1	1	3	1	3	1	5	5	5	4	3	5	2	4	4	3	4	4
1052	2023/9/26 12:08:39	2	2	2	1	4	1	1	1	1	1	3	1	1	1	3	1	1	3	3	1	2	1	5	5	5	4	3	5	2	5	4	3	4	3
1053	2023/9/26 12:08:47	2	1	2	1	4	1	2	1	1	1	1	2	1	1	1	1	1	1	1	1	2	1	4	4	4	4	4	4	2	4	3	3	3	3
1054	2023/9/26 12:08:55	2	2	2	1	4	1	1	1	1	1	2	1	1	1	1	1	1	3	2	1	2	1	5	4	5	3	5	4	2	5	3	2	3	2
1055	2023/9/26 12:09:06	2	2	1	2	4	1	1	3	1	1	3	2	2	1	1	1	1	1	1	1	1	1	5	5	5	5	5	5	3	5	5	2	3	3
1056	2023/9/26 12:09:17	2	1	2	1	4	1	3	1	3	1	2	3	1	1	1	3	3	1	2	1	1	1	5	5	5	4	4	5	3	5	3	3	5	2
1057	2023/9/26 12:09:32	2	1	2	2	2	1	1	1	1	2	2	3	1	1	1	3	1	1	1	1	1	1	5	5	5	5	5	5	1	5	5	4	4	4
1058	2023/9/26 12:09:37	2	1	2	1	4	1	1	2	2	1	2	2	2	2	1	1	1	1	2	2	2	1	5	5	5	4	5	4	4	5	2	4	2	4
1059	2023/9/26 12:10:02	2	1	2	2	2	1	1	1	1	1	3	1	1	3	2	1	1	1	2	2	3	1	4	4	4	4	4	4	3	4	3	4	4	4
1060	2023/9/26 12:10:03	2	1	2	3	2	1	1	1	1	1	1	1	1	1	1	1	1	1	1	1	1	1	5	5	5	5	5	5	1	5	5	4	3	3
1061	2023/9/26 12:10:36	2	1	2	3	4	1	2	1	1	1	2	1	1	1	1	1	1	2	3	1	1	1	3	4	5	3	5	5	2	5	4	3	3	3
1062	2023/9/26 12:10:41	2	1	2	2	2	1	1	1	1	1	1	2	1	1	1	1	1	2	2	2	1	1	5	5	5	5	5	5	4	5	4	3	4	4
1063	2023/9/26 12:10:52	2	1	1	1	4	1	1	1	3	1	3	3	1	1	1	3	2	1	1	1	3	1	5	4	4	3	5	5	1	5	5	3	4	3
1064	2023/9/26 12:10:53	1	1	2	3	2	2	1	3	3	1	3	2	3	3	3	1	3	1	1	1	3	1	5	5	5	3	4	5	1	5	3	3	3	3
1065	2023/9/26 12:11:06	2	1	2	2	4	1	1	3	3	1	3	3	1	1	3	3	3	3	2	1	1	2	5	4	5	4	5	5	3	5	4	3	2	2
1066	2023/9/26 12:11:18	2	1	1	3	2	1	1	1	1	1	1	1	1	1	1	1	1	1	1	1	2	1	4	4	4	4	4	4	3	4	3	4	4	3
1067	2023/9/26 12:11:22	2	1	2	2	4	1	1	1	1	1	3	3	1	1	1	3	3	3	1	1	2	1	4	4	4	4	4	4	2	4	3	3	3	3
1068	2023/9/26 12:11:28	2	1	2	1	2	1	1	1	1	1	1	1	1	1	1	1	1	1	1	1	3	1	5	4	5	4	5	5	2	5	4	3	3	4
1069	2023/9/26 12:11:33	2	1	1	1	4	1	1	3	1	1	2	1	1	3	3	3	3	3	1	1	2	1	5	5	5	2	5	4	3	5	4	1	4	3
1070	2023/9/26 12:11:42	2	1	1	3	2	1	1	1	1	1	2	2	1	1	1	3	1	1	1	1	1	1	5	4	5	5	4	5	2	5	5	3	5	2
1071	2023/9/26 12:11:42	2	1	2	2	2	1	1	1	1	1	2	2	1	1	1	1	1	1	1	1	3	1	5	4	5	4	4	5	1	5	4	3	4	4
1072	2023/9/26 12:12:05	2	1	1	1	4	1	1	1	1	1	2	2	1	1	1	1	1	1	2	1	2	1	5	3	5	4	5	5	4	5	3	3	3	2
1073	2023/9/26 12:12:09	1	1	2	2	2	1	1	1	1	1	3	2	1	1	2	1	1	1	2	1	1	1	5	4	5	5	5	4	1	4	3	2	5	2
1074	2023/9/26 12:12:21	1	1	2	2	2	1	1	1	1	1	1	1	1	1	1	1	1	1	2	2	1	1	5	3	5	3	4	4	3	4	3	3	3	3
1075	2023/9/26 12:12:21	2	1	2	2	2	1	1	1	1	1	3	1	1	1	1	1	1	1	1	1	1	1	1	3	5	5	5	5	4	5	4	4	4	4
1076	2023/9/26 12:12:26	2	1	2	2	2	1	1	1	1	1	3	3	1	1	1	1	1	1	2	1	2	1	4	4	4	3	4	4	2	4	4	4	2	4
1077	2023/9/26 12:12:45	2	1	2	1	2	1	1	1	1	1	1	1	1	1	1	1	1	1	1	1	1	1	4	4	4	4	4	5	2	4	4	4	2	2
1078	2023/9/26 12:12:58	1	1	2	2	2	1	1	1	1	1	1	2	1	1	2	1	1	1	1	1	2	1	3	5	2	5	5	5	1	5	5	5	5	5
1079	2023/9/26 12:13:04	2	2	1	2	2	1	1	1	1	1	1	2	1	1	1	1	1	1	1	1	1	1	3	3	4	3	4	3	2	4	3	3	3	3
1080	2023/9/26 12:13:05	2	1	2	2	5	1	1	1	1	1	2	3	1	1	1	1	3	1	2	1	1	1	5	3	5	5	4	4	3	5	3	2	4	2
1081	2023/9/26 12:13:24	2	1	2	1	4	1	2	1	1	1	2	1	1	1	1	1	1	1	1	2	2	1	3	3	3	3	3	4	3	4	3	3	3	3
1082	2023/9/26 12:13:42	2	1	2	2	4	1	1	1	1	1	2	3	1	1	1	1	1	1	1	1	3	3	4	5	5	4	3	5	4	4	3	3	3	3
1083	2023/9/26 12:13:46	2	1	2	1	4	1	2	1	1	1	2	1	1	1	2	1	1	2	2	1	2	1	5	3	4	3	4	4	2	4	3	2	3	3
1084	2023/9/26 12:13:51	2	1	2	1	4	1	1	1	1	1	1	1	1	1	1	1	1	1	1	2	2	1	4	2	4	3	4	4	2	4	3	2	2	2
1085	2023/9/26 12:13:54	1	1	2	1	4	1	1	1	1	1	1	1	1	1	1	3	1	2	2	3	3	1	5	4	5	5	5	4	1	5	3	4	3	4
1086	2023/9/26 12:14:05	2	1	1	2	2	1	1	1	1	1	3	3	1	1	3	1	1	2	2	1	1	2	5	5	5	5	5	5	2	5	4	3	3	4
1087	2023/9/26 12:14:14	1	1	2	1	2	1	1	3	3	1	3	3	3	3	3	1	1	1	1	1	3	1	5	4	5	5	5	5	1	5	5	5	3	4
1088	2023/9/26 12:14:17	1	1	1	1	2	1	1	1	1	1	1	1	1	1	1	1	1	1	1	1	2	1	5	5	5	4	4	4	1	5	2	4	4	4
1089	2023/9/26 12:14:44	1	1	1	1	2	1	1	1	1	1	1	1	1	1	1	2	1	1	1	1	1	1	5	5	5	5	5	5	1	5	1	5	1	5
1090	2023/9/26 12:14:49	2	2	2	1	2	1	1	1	1	1	1	2	1	1	2	1	1	1	1	1	1	1	1	4	5	3	5	5	1	5	3	2	2	2
1091	2023/9/26 12:14:56	2	1	2	1	4	1	1	1	1	1	2	1	1	1	1	1	1	1	2	1	2	1	5	4	5	4	5	5	1	4	3	3	3	4
1092	2023/9/26 12:15:01	2	2	2	3	2	1	1	3	1	1	2	1	1	1	1	1	1	1	1	1	1	1	5	5	5	5	5	5	5	5	5	5	5	5
1093	2023/9/26 12:15:18	2	2	2	2	2	1	1	1	1	1	1	1	1	1	1	1	1	1	1	1	1	1	2	5	5	5	5	5	2	5	5	5	3	5
1094	2023/9/26 12:15:37	1	1	2	2	2	1	1	1	1	1	1	1	1	1	1	1	1	1	1	1	1	1	5	3	5	5	5	5	2	5	5	3	1	3
1095	2023/9/26 12:16:01	2	1	1	2	2	1	1	1	1	1	2	1	1	2	1	1	1	2	1	2	1	1	5	4	4	2	4	5	2	4	4	3	3	3
1096	2023/9/26 12:16:04	2	1	2	2	2	1	1	2	3	1	3	1	1	1	3	1	1	1	2	1	2	1	5	3	3	3	3	3	3	3	3	3	3	3
1097	2023/9/26 12:16:42	2	1	1	1	4	1	1	1	3	1	3	3	3	3	3	3	3	1	2	1	2	1	5	3	5	5	5	5	2	5	5	5	5	5
1098	2023/9/26 12:17:11	1	1	2	2	2	1	1	1	1	1	3	2	1	1	1	1	3	2	2	1	3	1	5	3	4	3	4	5	2	4	3	2	4	2
1099	2023/9/26 12:17:16	1	1	2	1	2	1	1	1	1	1	3	3	3	3	1	3	3	1	1	1	3	1	1	4	5	5	5	5	2	5	5	5	3	4
1100	2023/9/26 12:17:21	1	1	2	2	2	1	1	1	1	1	3	3	1	1	1	1	1	1	1	1	1	1	4	4	4	5	4	4	2	5	4	5	4	3
1101	2023/9/26 12:17:36	2	2	2	1	2	1	1	1	1	1	2	3	3	1	1	1	1	1	1	1	3	1	5	4	5	5	5	5	1	5	4	4	3	4
1102	2023/9/26 12:17:52	2	2	2	2	2	1	1	1	1	1	2	1	1	1	1	1	1	1	1	1	1	1	5	5	5	5	5	5	1	5	5	5	3	5
1103	2023/9/26 12:17:55	1	1	2	2	2	1	1	1	1	1	1	1	2	1	1	1	1	1	1	1	1	1	4	3	4	4	4	4	3	4	4	3	3	3
1104	2023/9/26 12:18:00	1	1	1	2	2	1	1	1	1	1	3	1	3	3	3	3	3	3	3	3	3	1	4	3	4	4	5	4	1	4	4	3	3	4
1105	2023/9/26 12:18:19	2	1	1	1	2	1	1	1	1	1	1	1	1	1	1	1	1	1	1	1	1	1	5	5	5	5	5	5	1	5	5	5	3	4
1106	2023/9/26 12:18:25	2	1	1	2	2	1	2	3	3	1	3	3	3	3	3	3	3	3	3	3	3	3	5	4	5	5	5	5	1	5	5	5	3	5
1107	2023/9/26 12:18:30	2	1	1	3	2	1	1	1	1	1	2	1	1	1	1	1	1	1	1	1	1	1	5	3	5	5	5	5	1	5	4	3	4	3
1108	2023/9/26 12:18:33	1	1	2	2	2	1	1	1	1	2	1	3	1	1	1	1	1	2	1	1	1	1	5	5	5	5	5	5	3	5	5	5	5	5
1109	2023/9/26 12:18:39	2	1	2	1	4	1	3	3	3	3	3	3	3	3	3	3	3	3	3	3	3	1	4	4	4	4	3	3	3	4	3	3	3	3
1110	2023/9/26 12:19:13	1	1	2	2	2	1	1	1	1	1	2	1	2	1	1	1	1	1	2	1	2	1	4	4	4	5	5	5	2	4	2	5	4	3
1111	2023/9/26 12:19:18	2	1	1	2	2	1	1	1	1	1	3	3	3	3	3	3	3	1	3	1	3	3	5	5	5	3	5	5	3	5	5	3	3	3
1112	2023/9/26 12:19:53	1	1	2	2	2	1	1	1	1	1	2	2	1	2	1	1	1	1	1	1	1	1	4	3	5	4	4	4	3	4	3	3	3	3
1113	2023/9/26 12:19:55	2	1	2	2	2	1	1	1	1	1	2	2	1	1	1	1	1	1	1	1	1	1	5	4	5	5	5	5	2	5	3	5	4	5
1114	2023/9/26 12:19:58	2	2	2	2	2	1	1	1	1	1	3	3	1	1	1	3	3	1	1	1	3	1	4	3	4	3	4	4	3	4	3	3	4	3
1115	2023/9/26 12:20:34	1	1	1	1	2	1	1	1	1	1	1	1	1	1	1	1	1	1	1	1	1	1	3	1	5	5	5	5	1	5	3	5	1	5
1116	2023/9/26 12:20:41	1	1	2	1	2	3	3	1	1	1	3	2	1	1	1	3	1	1	2	1	3	1	5	4	5	4	4	4	2	4	3	2	4	3
1117	2023/9/26 12:21:17	2	1	2	2	2	1	1	1	1	1	2	2	1	1	1	1	1	1	1	1	1	1	1	1	5	5	5	5	1	5	5	5	5	3
1118	2023/9/26 12:21:21	2	2	2	3	4	1	1	1	1	1	2	2	1	1	1	1	1	1	1	1	2	1	5	4	5	4	5	5	2	5	4	3	4	3
1119	2023/9/26 12:21:25	2	1	2	2	2	1	1	1	1	1	2	3	3	1	3	1	3	1	3	3	1	1	5	5	3	3	5	3	3	3	4	3	3	3
1120	2023/9/26 12:21:36	2	1	2	2	2	1	3	1	1	3	3	2	1	1	1	3	3	3	3	3	3	3	4	3	4	2	4	3	3	4	2	2	3	3
1121	2023/9/26 12:21:50	2	1	1	2	2	1	1	1	1	1	3	3	3	3	3	3	3	3	3	3	3	3	1	4	5	5	5	5	1	3	3	3	3	3
1122	2023/9/26 12:21:54	2	2	2	3	2	1	1	1	1	1	3	2	2	2	2	1	1	1	2	1	3	3	4	4	4	4	4	3	4	4	4	2	4	4
1123	2023/9/26 12:22:16	1	1	1	2	2	1	1	1	1	1	3	3	1	3	3	1	1	1	3	3	1	1	4	4	5	5	5	4	2	4	4	2	3	2
1124	2023/9/26 12:22:19	2	1	2	2	2	1	1	1	1	1	2	2	1	1	1	1	1	1	2	2	2	1	4	5	5	4	4	5	1	5	4	4	4	3
1125	2023/9/26 12:22:25	2	2	2	2	2	1	1	1	1	1	2	1	1	1	1	1	1	1	1	1	2	1	4	4	4	3	4	4	2	4	4	4	3	3
1126	2023/9/26 12:22:38	2	1	2	3	5	1	1	3	3	1	3	3	3	3	3	3	3	1	1	1	3	1	4	4	4	4	4	4	2	4	4	4	4	4
1127	2023/9/26 12:22:44	2	2	1	2	2	1	1	1	3	1	3	3	1	3	1	1	3	1	1	3	1	1	5	4	4	3	5	4	2	5	4	4	3	3
1128	2023/9/26 12:22:54	2	1	2	1	2	1	1	1	1	1	1	1	1	1	1	1	2	1	1	1	2	1	5	3	4	3	5	4	4	5	3	4	4	4
1129	2023/9/26 12:23:02	2	1	2	1	4	1	1	1	1	3	3	3	1	1	1	1	3	1	1	1	2	1	3	4	4	2	4	4	2	4	2	3	2	3
1130	2023/9/26 12:23:11	1	1	1	3	4	1	1	1	1	1	2	1	1	1	1	1	1	1	1	1	2	1	5	4	5	5	5	5	1	5	3	4	4	4
1131	2023/9/26 12:23:35	1	1	2	1	2	1	2	1	1	1	1	1	1	1	2	1	1	1	1	2	2	1	1	2	4	4	4	4	3	4	4	2	3	3
1132	2023/9/26 12:23:36	1	1	2	1	2	1	2	1	1	1	2	1	1	1	1	1	1	1	1	1	2	1	4	4	3	3	3	4	3	4	3	3	3	3
1133	2023/9/26 12:23:47	2	1	2	2	2	1	1	1	1	1	1	1	1	1	1	1	1	1	1	1	1	1	5	4	5	3	4	4	2	4	4	3	2	4
1134	2023/9/26 12:23:55	2	1	2	3	4	1	1	1	1	1	1	2	1	1	1	1	1	1	1	1	1	1	4	4	5	5	5	5	3	5	5	4	4	4
1135	2023/9/26 12:24:03	2	1	1	1	2	1	1	1	1	1	1	1	1	1	1	1	1	1	1	1	1	1	5	4	5	1	5	5	1	5	5	5	1	3
1136	2023/9/26 12:24:08	1	1	2	1	4	1	3	3	3	1	3	3	3	3	3	3	3	3	3	3	3	1	1	5	3	3	5	5	3	5	3	3	5	3
1137	2023/9/26 12:24:25	1	1	2	2	2	1	1	1	3	1	3	3	3	1	3	3	3	3	3	3	3	3	4	4	4	4	4	4	2	4	3	3	3	3
1138	2023/9/26 12:24:40	2	1	2	2	2	1	1	1	1	1	3	3	1	3	1	3	3	1	1	1	3	1	4	4	4	3	4	3	2	4	3	2	2	3
1139	2023/9/26 12:25:06	2	1	2	2	2	1	1	1	1	1	1	1	1	1	1	1	1	1	1	1	1	1	1	1	1	1	1	1	1	1	1	1	1	1
1140	2023/9/26 12:25:37	1	1	1	2	2	1	1	1	1	1	2	2	3	1	1	1	1	1	1	1	3	1	4	3	3	4	3	4	1	4	3	2	4	2
1141	2023/9/26 12:25:54	2	1	2	3	2	1	1	1	1	1	2	2	1	1	1	1	1	1	1	1	1	1	5	4	5	4	4	4	2	4	4	3	3	3
1142	2023/9/26 12:26:02	1	1	1	2	2	1	1	1	1	1	2	3	1	1	1	1	1	1	1	1	1	1	4	4	4	4	4	4	4	4	4	4	4	4
1143	2023/9/26 12:26:04	2	1	2	1	2	1	1	1	1	1	1	1	1	1	1	1	1	1	1	1	2	1	5	5	5	3	4	4	4	4	3	4	4	4
1144	2023/9/26 12:26:18	2	1	2	2	2	1	1	1	1	1	2	3	1	1	1	1	1	1	1	1	3	1	5	4	4	4	5	4	2	4	4	2	3	3
1145	2023/9/26 12:26:43	1	1	1	1	2	1	1	1	1	1	1	1	1	1	1	1	1	1	1	1	2	1	5	3	4	2	4	4	1	5	5	5	3	3
1146	2023/9/26 12:26:46	2	2	1	1	4	1	3	1	1	1	3	1	1	1	1	1	1	1	1	1	1	1	5	5	5	5	5	5	1	5	4	3	4	3
1147	2023/9/26 12:26:50	2	1	2	2	2	1	1	1	1	1	1	2	2	1	1	1	1	1	3	1	2	1	4	4	4	4	4	4	2	4	3	3	3	3
1148	2023/9/26 12:27:16	1	1	2	2	2	1	1	1	1	1	1	3	1	1	1	3	3	1	1	1	1	1	4	4	4	4	4	4	2	4	3	2	3	3
1149	2023/9/26 12:27:24	1	1	1	2	2	1	1	3	3	1	3	3	3	1	3	3	3	2	2	3	1	1	4	4	4	3	3	4	3	3	3	3	3	3
1150	2023/9/26 12:27:50	1	1	2	2	2	1	1	1	3	1	3	3	1	1	1	1	1	1	1	1	3	3	3	3	5	3	4	4	3	5	3	2	3	2
1151	2023/9/26 12:27:56	2	1	1	1	4	1	1	1	1	1	2	1	1	1	1	1	1	1	1	1	2	1	5	3	5	5	5	5	1	5	5	2	4	5
1152	2023/9/26 12:28:29	2	1	2	3	2	1	1	1	1	1	1	1	1	1	1	1	1	1	1	1	1	1	5	4	5	5	5	5	1	5	5	5	5	5
1153	2023/9/26 12:28:52	2	1	2	2	2	1	1	1	1	1	2	1	1	1	1	1	1	1	1	1	2	1	5	3	5	2	5	5	3	5	5	3	4	3
1154	2023/9/26 12:29:28	2	1	1	2	1	1	1	1	1	1	3	3	1	1	1	1	1	1	1	1	1	1	5	5	3	5	5	5	1	5	5	4	5	5
1155	2023/9/26 12:29:48	1	1	2	1	2	1	3	1	1	1	3	3	1	1	3	1	1	1	1	1	1	1	5	4	5	5	5	4	3	4	4	3	3	2
1156	2023/9/26 12:29:51	2	1	1	2	2	1	1	1	1	1	2	1	3	3	1	3	1	2	2	2	2	1	5	5	5	5	4	5	2	5	2	3	3	3
1157	2023/9/26 12:29:55	2	1	2	2	2	1	1	1	1	1	2	3	3	1	1	1	3	3	3	1	1	1	3	4	4	4	5	5	2	3	3	3	4	3
1158	2023/9/26 12:30:07	2	1	1	1	2	1	1	1	1	1	2	2	1	1	2	1	1	1	1	1	2	1	5	5	5	5	4	5	3	5	5	2	5	4
1159	2023/9/26 12:30:15	2	1	2	2	2	1	1	1	1	1	1	1	1	1	1	1	1	1	2	1	1	2	4	4	4	4	4	4	2	4	4	3	3	4
1160	2023/9/26 12:30:23	2	1	1	2	2	1	1	1	3	3	3	3	3	3	3	3	3	1	3	3	1	3	4	4	4	4	4	4	3	4	4	3	3	3
1161	2023/9/26 12:30:30	2	1	2	1	4	1	1	1	1	1	1	1	1	1	1	1	1	1	1	1	1	1	1	1	1	1	4	1	1	1	1	4	4	4
1162	2023/9/26 12:30:30	1	1	2	3	5	1	1	2	1	1	2	2	1	1	1	1	2	1	1	1	1	1	4	3	4	4	4	4	2	4	4	3	3	3
1163	2023/9/26 12:31:02	2	1	1	1	2	1	1	2	1	1	2	1	1	1	2	1	1	1	1	1	2	1	5	5	5	5	5	5	1	5	5	5	2	5
1164	2023/9/26 12:31:03	2	1	1	1	2	1	1	1	1	1	3	1	1	3	3	2	1	1	2	1	2	1	5	5	5	5	5	5	1	5	5	4	3	2
1165	2023/9/26 12:31:07	2	1	2	2	2	1	1	1	1	1	3	3	3	1	2	1	3	1	1	1	1	1	5	4	4	4	4	5	1	4	4	3	4	3
1166	2023/9/26 12:31:12	2	2	1	2	2	1	3	1	3	3	1	3	3	1	1	1	1	1	3	1	1	1	5	4	5	3	4	5	2	5	4	4	3	3
1167	2023/9/26 12:31:14	1	1	2	2	2	1	1	1	1	1	1	1	1	1	1	1	1	1	1	1	1	1	1	1	5	4	5	5	1	4	4	4	4	5
1168	2023/9/26 12:31:47	1	1	1	2	2	1	1	1	1	1	3	1	1	1	1	1	1	1	1	1	1	1	5	5	5	5	5	5	1	5	5	4	5	5
1169	2023/9/26 12:32:05	2	1	1	1	2	1	1	1	1	1	1	1	1	1	1	1	1	1	1	1	1	1	5	5	5	5	5	5	1	5	5	5	5	5
1170	2023/9/26 12:32:05	2	1	2	1	2	1	1	1	1	1	3	3	3	3	3	3	3	3	3	1	3	1	5	3	5	5	5	5	3	3	3	3	3	3
1171	2023/9/26 12:32:15	2	1	2	2	2	1	1	2	3	1	3	3	1	1	3	3	3	3	3	3	2	1	4	4	4	4	4	4	4	4	5	3	4	2
1172	2023/9/26 12:32:26	2	1	2	2	2	1	1	1	1	1	3	3	3	3	1	3	2	3	3	3	3	3	4	3	4	4	5	4	2	4	3	3	3	3
1173	2023/9/26 12:32:39	2	1	2	1	4	1	3	2	3	1	2	3	1	1	3	2	3	3	2	2	2	1	5	5	5	2	4	4	2	5	3	2	4	3
1174	2023/9/26 12:32:51	2	1	2	1	2	1	1	1	1	1	1	1	1	1	1	1	1	1	1	1	1	1	4	3	4	4	4	4	3	4	4	4	4	4
1175	2023/9/26 12:33:10	2	1	1	2	2	1	1	1	1	1	2	2	3	1	1	1	1	1	1	1	1	1	4	3	4	5	5	5	2	5	4	4	4	4
1176	2023/9/26 12:33:16	1	1	2	1	2	1	1	1	1	1	3	3	3	3	1	1	1	1	1	1	3	1	4	3	4	3	4	4	2	4	2	3	2	3
1177	2023/9/26 12:33:16	1	1	1	1	4	1	1	1	2	1	1	1	1	2	1	3	3	3	3	1	3	1	5	2	4	4	4	4	1	4	4	3	3	3
1178	2023/9/26 12:33:23	2	1	2	1	2	1	1	2	1	1	2	3	1	1	3	1	1	3	1	1	2	1	5	3	4	4	4	4	2	4	3	3	4	3
1179	2023/9/26 12:33:27	2	1	1	2	2	1	2	1	3	1	3	3	1	3	2	1	3	1	1	1	1	1	5	5	5	5	5	5	1	5	4	3	3	3
1180	2023/9/26 12:33:35	2	2	2	1	4	1	1	1	3	1	2	1	1	1	1	3	3	1	1	1	3	1	5	5	5	5	5	5	1	5	4	3	2	3
1181	2023/9/26 12:33:36	1	1	2	2	2	1	1	1	1	1	2	2	1	1	3	1	1	1	1	1	1	1	4	4	4	3	4	3	3	4	2	2	3	3
1182	2023/9/26 12:33:45	2	1	2	2	2	1	1	1	1	1	3	3	3	3	1	1	3	1	1	1	3	1	4	4	4	4	4	4	2	4	2	4	3	3
1183	2023/9/26 12:34:09	1	1	1	1	2	1	1	1	1	1	2	1	1	1	2	1	1	1	2	1	1	1	5	4	5	4	4	5	2	5	4	4	2	3
1184	2023/9/26 12:34:12	2	1	2	2	2	1	1	1	1	1	3	1	1	1	3	1	1	1	1	1	3	1	4	5	5	5	4	5	1	5	3	2	4	1
1185	2023/9/26 12:34:31	2	1	2	2	1	1	1	1	1	1	2	1	1	1	1	1	1	1	1	1	2	1	4	4	4	4	4	4	2	4	2	2	2	4
1186	2023/9/26 12:34:43	2	1	2	1	6	1	1	1	1	1	3	1	1	1	3	1	1	1	1	1	1	1	5	3	5	3	5	5	2	5	5	1	4	3
1187	2023/9/26 12:34:51	1	1	2	2	4	1	1	1	1	1	3	3	3	1	1	1	1	1	2	1	3	1	4	4	5	5	4	4	1	4	5	4	3	4
1188	2023/9/26 12:34:59	2	1	2	1	4	1	1	1	1	1	2	1	1	1	1	1	2	1	1	1	1	1	5	5	5	4	4	5	1	5	4	3	3	3
1189	2023/9/26 12:35:02	1	1	1	2	2	1	1	1	1	1	2	2	1	1	2	1	1	1	1	1	1	1	5	4	4	4	5	4	1	5	4	2	3	1
1190	2023/9/26 12:35:03	2	1	2	2	2	1	1	3	1	1	3	3	1	1	1	3	3	1	3	3	3	1	5	5	4	5	4	5	2	4	4	4	3	4
1191	2023/9/26 12:35:07	1	1	2	2	2	1	3	1	1	1	2	1	1	2	1	1	1	1	1	1	1	3	5	5	5	5	5	5	5	5	5	5	3	2
1192	2023/9/26 12:35:18	2	2	2	3	2	1	3	3	1	2	3	3	3	3	3	3	3	3	1	1	2	1	4	2	4	2	4	3	3	3	3	3	3	3
1193	2023/9/26 12:35:18	2	1	1	2	2	1	1	1	3	1	3	3	3	3	3	3	3	3	3	3	1	1	5	4	5	5	5	4	1	5	4	3	3	3
1194	2023/9/26 12:35:28	2	1	1	1	2	1	1	1	1	1	3	1	1	2	1	1	1	1	2	2	2	1	4	4	4	4	4	4	2	4	3	4	3	2
1195	2023/9/26 12:35:45	2	1	2	2	2	1	1	1	3	1	1	3	1	2	1	3	1	1	2	3	1	2	5	3	5	2	5	5	3	5	2	3	5	2
1196	2023/9/26 12:35:50	2	1	2	2	2	1	3	3	1	1	1	3	3	3	3	1	1	1	1	1	1	1	1	5	4	4	5	5	1	5	4	4	3	4
1197	2023/9/26 12:35:56	2	1	1	2	2	1	3	1	1	1	3	3	3	3	1	3	1	1	3	3	3	1	4	4	4	4	4	4	2	4	3	3	3	3
1198	2023/9/26 12:36:01	2	1	2	2	2	1	1	1	1	1	1	2	1	1	1	1	1	1	1	1	1	1	4	3	1	3	5	1	2	4	4	3	3	2
1199	2023/9/26 12:36:24	2	1	2	1	4	1	1	1	1	1	3	3	1	1	1	1	1	1	1	1	1	1	3	3	4	4	4	4	4	4	3	3	4	4
1200	2023/9/26 12:36:32	2	2	2	2	2	1	1	3	3	1	1	1	1	3	3	3	3	3	3	3	3	3	5	4	4	4	4	4	2	4	4	4	3	3
1201	2023/9/26 12:36:53	2	2	2	2	2	1	1	1	1	1	2	2	1	1	2	1	1	3	1	3	3	1	4	4	5	4	5	4	3	5	2	2	3	4
1202	2023/9/26 12:37:00	2	1	1	2	2	1	1	1	1	1	1	3	1	1	3	1	3	1	1	1	1	1	5	5	5	5	5	5	1	5	5	5	1	5
1203	2023/9/26 12:37:05	2	1	1	1	2	1	1	1	1	1	3	1	1	1	1	1	1	1	1	1	1	1	5	3	5	4	4	5	1	5	2	3	3	2
1204	2023/9/26 12:37:20	2	1	1	2	2	1	1	2	1	1	2	1	1	2	1	1	1	1	1	1	1	1	5	5	5	5	5	5	1	5	3	3	3	3
1205	2023/9/26 12:37:23	1	1	1	1	2	1	1	1	1	1	3	3	1	1	3	2	2	1	1	1	2	1	5	5	5	5	5	5	4	5	5	5	3	5
1206	2023/9/26 12:37:59	2	1	1	2	2	1	1	1	1	1	3	1	1	1	1	1	1	1	1	1	1	1	4	4	4	4	5	4	4	4	4	3	3	4
1207	2023/9/26 12:38:37	2	1	2	2	2	1	1	1	1	1	2	2	1	1	1	1	1	1	1	1	1	1	5	5	5	5	5	5	1	5	5	5	5	5
1208	2023/9/26 12:38:58	1	1	2	2	4	1	1	2	1	2	1	1	3	1	1	1	1	1	1	1	1	1	4	5	5	3	5	5	2	4	5	4	4	3
1209	2023/9/26 12:39:09	2	1	1	2	2	1	1	1	1	1	1	1	1	1	1	1	1	1	1	1	1	1	5	5	4	5	5	5	1	5	3	4	3	4
1210	2023/9/26 12:39:13	1	1	2	2	4	1	1	1	3	1	3	1	1	1	3	1	3	1	3	1	3	1	5	5	5	5	5	5	1	5	5	1	3	3
1211	2023/9/26 12:39:18	2	1	1	2	2	1	1	1	1	1	2	1	1	1	1	1	1	1	1	1	1	1	1	4	3	4	4	4	2	5	3	3	3	3
1212	2023/9/26 12:40:08	2	1	2	2	2	1	1	1	1	1	3	2	1	1	2	1	1	1	2	2	1	1	5	4	5	5	4	4	2	5	4	3	4	3
1213	2023/9/26 12:40:17	2	1	2	2	2	1	1	1	1	1	1	2	1	1	1	1	1	1	1	1	2	1	5	4	4	4	5	4	1	5	4	3	2	2
1214	2023/9/26 12:40:23	1	1	2	1	2	1	1	3	1	1	3	1	1	1	3	1	1	1	2	2	3	1	4	4	4	4	4	4	3	5	3	3	4	4
1215	2023/9/26 12:40:30	2	1	1	2	2	1	1	1	1	1	3	1	1	1	2	1	1	1	1	1	1	1	5	4	5	4	4	4	1	5	4	4	4	4
1216	2023/9/26 12:41:12	2	1	2	2	2	1	1	1	1	1	1	2	2	1	2	1	1	1	2	1	1	1	5	5	5	4	5	5	1	5	5	2	3	3
1217	2023/9/26 12:41:28	2	1	1	3	2	1	1	3	1	1	3	3	1	3	1	1	1	1	1	1	3	1	5	2	5	5	4	5	1	5	4	3	3	3
1218	2023/9/26 12:41:34	1	2	2	2	2	1	1	1	1	1	2	2	1	1	2	1	1	1	1	1	2	1	4	3	5	3	5	4	2	5	3	2	3	2
1219	2023/9/26 12:43:07	2	1	2	2	2	1	1	1	1	1	1	1	1	1	1	1	1	1	1	1	2	1	4	4	5	5	4	4	1	5	4	4	3	4
1220	2023/9/26 12:43:12	1	1	2	1	2	1	1	1	1	1	1	1	1	1	1	2	1	1	2	1	1	1	5	5	5	4	5	5	1	5	1	3	1	1
1221	2023/9/26 12:43:15	2	1	2	1	2	1	3	1	1	1	1	1	1	1	1	1	1	1	2	1	2	1	4	3	4	3	4	4	2	5	3	3	3	3
1222	2023/9/26 12:43:15	2	1	2	3	2	1	1	1	1	1	3	1	1	2	1	1	1	1	1	1	1	1	4	4	4	4	4	4	4	4	3	3	4	4
1223	2023/9/26 12:43:32	2	1	2	1	4	1	1	1	1	1	1	1	1	1	2	1	1	2	2	2	2	1	5	5	5	4	5	4	3	4	4	3	3	3
1224	2023/9/26 12:43:43	2	2	2	2	2	1	1	1	1	1	3	3	3	3	3	1	3	1	1	1	2	1	4	4	5	4	4	4	2	4	4	4	3	4
1225	2023/9/26 12:43:53	2	1	2	1	2	1	1	1	1	1	2	1	1	1	1	1	1	1	1	2	2	1	5	4	5	3	5	4	2	5	3	3	4	3
1226	2023/9/26 12:44:01	2	2	2	1	4	1	1	1	1	1	1	1	1	1	1	1	1	1	1	1	3	1	5	4	5	3	5	5	3	4	4	4	2	4
1227	2023/9/26 12:44:31	2	1	2	1	2	1	1	1	1	1	1	1	1	1	1	1	1	1	1	1	2	1	4	3	5	4	5	5	1	5	4	3	3	3
1228	2023/9/26 12:45:35	2	1	2	2	2	1	1	1	1	1	1	1	1	1	1	1	1	1	1	1	1	1	4	3	4	4	4	3	3	3	3	3	3	3
1229	2023/9/26 12:45:48	1	1	2	1	2	1	1	1	1	1	1	1	1	1	1	2	1	1	2	1	1	1	5	5	5	4	5	5	1	5	3	3	1	1
1230	2023/9/26 12:45:50	1	1	2	1	5	1	1	1	1	1	2	2	3	1	3	1	1	1	1	3	3	1	3	3	4	4	3	3	2	4	4	3	3	3
1231	2023/9/26 12:45:59	2	1	2	1	2	1	1	1	1	1	2	1	1	1	1	1	1	1	1	1	2	1	5	4	5	3	5	4	2	5	4	3	4	3
1232	2023/9/26 12:46:05	2	1	2	2	2	1	1	2	3	2	1	2	1	1	1	1	1	1	2	2	1	1	4	3	1	3	3	4	2	2	2	3	3	3
1233	2023/9/26 12:46:23	1	1	2	1	5	1	1	1	1	1	3	2	1	1	3	1	1	1	3	1	1	1	5	3	4	3	4	2	4	5	3	2	3	3
1234	2023/9/26 12:46:35	2	1	2	2	2	1	1	1	1	1	1	1	1	1	1	1	1	1	1	1	1	1	4	4	4	4	4	4	2	4	3	2	4	4
1235	2023/9/26 12:46:49	2	1	2	1	4	1	1	2	1	1	2	2	2	1	2	3	1	2	2	1	2	1	4	4	4	4	4	5	1	5	3	1	5	1
1236	2023/9/26 12:46:51	2	1	2	2	2	1	1	3	1	1	2	3	3	1	1	1	1	1	2	2	1	1	5	5	5	5	5	5	2	5	5	2	4	3
1237	2023/9/26 12:46:51	1	1	2	2	2	1	2	1	1	1	2	3	3	3	1	1	3	1	1	1	1	1	3	3	3	3	3	3	3	3	3	3	3	3
1238	2023/9/26 12:47:08	2	1	2	2	2	1	1	1	1	1	2	1	1	1	1	1	1	1	1	1	1	1	5	5	5	5	5	5	1	5	5	5	4	5
1239	2023/9/26 12:47:14	1	1	1	2	4	1	1	1	1	1	2	1	1	1	1	1	1	1	1	1	2	1	4	4	4	4	4	4	1	4	4	2	3	2
1240	2023/9/26 12:47:21	2	1	1	2	2	1	1	1	1	1	2	2	1	1	1	1	1	1	1	1	1	1	5	4	5	5	5	5	3	3	3	3	3	2
1241	2023/9/26 12:47:26	2	1	2	2	2	1	1	1	1	1	2	3	1	1	1	1	3	1	1	1	1	1	5	5	5	5	5	5	1	5	5	5	4	5
1242	2023/9/26 12:47:32	2	1	2	2	2	1	1	1	1	1	1	1	1	1	1	1	1	1	1	1	1	1	4	4	3	5	4	5	1	5	4	3	4	3
1243	2023/9/26 12:47:32	2	1	2	1	2	1	1	2	1	1	2	1	1	1	1	1	2	2	1	2	2	1	4	3	3	4	4	4	3	4	4	4	4	4
1244	2023/9/26 12:47:56	2	1	1	2	2	1	2	2	1	1	2	1	1	1	3	1	3	2	3	3	3	1	4	4	4	4	4	4	2	4	2	2	3	2
1245	2023/9/26 12:48:10	1	1	2	1	4	1	1	1	1	1	3	1	1	1	1	1	1	1	1	1	1	1	5	4	5	5	5	5	3	5	5	4	4	2
1246	2023/9/26 12:48:33	1	1	1	2	2	1	1	1	1	1	3	3	1	1	1	1	1	1	1	1	1	1	4	4	5	3	2	4	2	4	3	2	3	2
1247	2023/9/26 12:48:35	2	2	2	3	2	1	1	1	1	1	3	1	1	1	1	1	1	1	1	1	1	1	5	5	5	5	3	5	1	5	5	5	5	5
1248	2023/9/26 12:48:41	1	2	2	2	2	1	1	3	1	1	2	1	1	1	1	1	1	1	1	1	1	1	4	5	5	5	4	5	2	5	4	4	2	3
1249	2023/9/26 12:48:42	2	1	1	2	2	1	1	2	1	1	2	2	1	1	2	1	3	1	1	2	1	1	5	5	5	5	5	5	5	5	5	5	5	1
1250	2023/9/26 12:48:54	2	1	2	1	2	1	1	1	1	1	2	2	1	1	3	3	3	1	1	1	1	1	3	3	4	5	4	4	2	4	4	3	3	3
1251	2023/9/26 12:48:58	2	2	2	2	2	1	1	1	1	1	3	3	3	1	3	1	1	1	1	1	1	1	4	4	4	4	5	5	2	5	4	3	3	3
1252	2023/9/26 12:49:02	2	1	2	2	2	1	1	1	1	1	3	2	1	1	1	1	1	1	1	1	2	1	5	4	4	3	4	4	3	5	3	3	3	4
1253	2023/9/26 12:49:08	2	2	1	2	2	1	1	2	1	1	3	3	3	1	3	3	3	3	3	3	1	1	1	1	1	1	4	4	2	5	5	3	5	5
1254	2023/9/26 12:49:12	2	2	2	2	2	1	3	1	3	1	3	3	1	1	1	1	1	1	1	1	1	1	5	5	5	5	5	5	2	5	4	3	5	3
1255	2023/9/26 12:49:17	2	1	1	1	2	1	1	1	1	1	2	2	1	1	1	1	2	1	1	1	1	1	1	5	5	4	3	4	1	5	4	1	4	3
1256	2023/9/26 12:49:22	2	1	2	1	5	1	1	1	1	1	1	1	1	1	1	1	1	1	1	1	2	1	5	4	3	3	5	5	2	5	3	2	4	3
1257	2023/9/26 12:49:26	1	1	1	1	5	1	1	1	1	1	1	1	1	1	1	1	1	1	1	1	2	1	5	4	5	4	5	5	1	5	4	1	1	1
1258	2023/9/26 12:49:33	2	1	2	3	4	1	1	1	1	1	1	1	1	1	1	1	1	1	1	1	1	1	4	4	4	4	4	4	1	4	3	3	4	3
1259	2023/9/26 12:49:35	2	1	2	2	2	1	1	1	1	1	1	1	1	1	1	1	3	1	1	1	2	1	5	4	5	5	5	5	2	5	3	5	3	4
1260	2023/9/26 12:49:45	2	1	1	2	2	1	1	1	1	1	1	2	1	1	1	1	1	1	2	1	1	1	4	4	4	4	4	4	2	4	4	2	2	3
1261	2023/9/26 12:49:46	2	1	2	3	4	1	1	1	1	1	1	1	1	1	1	1	1	1	1	1	1	1	5	5	5	5	5	5	5	5	3	1	1	1
1262	2023/9/26 12:50:10	1	1	2	2	2	1	1	1	1	1	1	1	1	1	1	1	1	1	1	1	1	1	5	5	5	5	5	5	5	5	5	5	5	5
1263	2023/9/26 12:50:12	2	1	2	2	2	1	1	2	1	1	2	2	1	1	1	1	1	1	2	1	2	1	3	4	3	3	4	3	4	5	4	3	3	3
1264	2023/9/26 12:50:23	2	1	1	2	2	1	3	3	3	1	2	3	1	1	1	3	3	1	2	1	3	1	5	5	5	5	5	5	2	5	4	3	3	3
1265	2023/9/26 12:50:29	2	1	1	2	2	1	3	1	1	1	3	3	1	1	3	1	3	1	1	1	1	1	5	5	5	5	4	5	1	5	4	3	3	3
1266	2023/9/26 12:50:31	2	1	2	2	2	1	2	1	1	1	2	1	1	1	1	1	1	1	2	1	1	1	4	3	4	5	3	4	1	4	2	2	4	1
1267	2023/9/26 12:50:35	2	1	2	2	5	1	1	1	1	1	1	1	1	1	3	1	1	1	2	1	2	1	5	4	5	4	5	5	1	4	3	4	4	4
1268	2023/9/26 12:50:35	2	1	2	2	2	1	3	1	1	1	3	2	1	1	1	1	3	1	2	1	3	1	5	5	5	3	1	4	3	5	3	3	3	3
1269	2023/9/26 12:50:37	2	1	1	2	2	1	3	3	1	1	3	3	1	1	3	1	3	1	1	1	1	1	5	3	5	5	5	5	3	5	3	2	3	3
1270	2023/9/26 12:50:39	2	1	2	2	2	1	1	1	1	1	2	3	1	1	1	1	1	1	1	1	1	1	4	4	4	4	4	4	2	4	4	2	2	1
1271	2023/9/26 12:50:40	2	1	2	2	2	1	1	1	1	1	3	1	1	1	1	1	1	1	1	1	1	1	4	4	5	4	5	5	1	5	4	3	3	3
1272	2023/9/26 12:51:05	1	1	2	2	2	1	3	1	3	3	3	2	3	3	1	3	1	1	1	2	1	1	4	3	4	3	4	4	2	4	3	3	3	3
1273	2023/9/26 12:51:12	1	1	2	2	2	1	1	2	1	1	2	1	1	1	3	1	1	2	1	1	3	1	5	5	5	3	5	5	2	5	4	2	4	1
1274	2023/9/26 12:51:13	2	1	2	2	2	1	1	2	1	1	2	2	1	1	1	1	1	1	2	2	1	1	5	4	5	3	5	4	4	5	4	2	3	3
1275	2023/9/26 12:51:19	2	1	2	2	2	1	1	1	1	1	2	2	1	1	1	1	1	1	2	1	2	1	4	4	4	4	4	4	2	4	3	4	3	3
1276	2023/9/26 12:51:20	2	1	1	2	2	1	1	1	1	1	1	1	2	1	1	1	1	1	1	1	1	1	5	5	5	5	5	5	1	5	3	3	2	2
1277	2023/9/26 12:51:26	2	1	2	2	2	1	1	1	1	1	2	1	1	1	1	1	1	1	1	1	1	1	5	4	5	4	5	5	1	5	4	1	2	2
1278	2023/9/26 12:51:31	2	1	2	2	5	1	1	1	1	1	2	3	1	1	2	1	3	3	1	2	1	1	5	5	5	5	3	5	1	5	3	5	3	3
1279	2023/9/26 12:51:33	1	1	1	1	4	1	1	1	1	1	1	1	1	1	1	1	1	1	1	1	1	1	5	5	5	3	5	2	1	5	4	3	3	3
1280	2023/9/26 12:51:36	1	1	2	1	4	1	1	2	1	1	2	3	1	1	3	1	3	3	2	2	3	3	4	4	4	4	4	4	3	3	4	3	4	4
1281	2023/9/26 12:51:37	2	1	2	1	5	1	1	1	1	1	2	1	1	1	1	1	1	1	1	1	1	1	1	4	5	5	4	4	3	4	3	4	3	4
1282	2023/9/26 12:51:39	1	1	2	1	4	1	1	1	1	1	1	1	1	1	1	1	1	1	1	1	1	1	1	3	1	1	1	1	5	1	1	3	3	3
1283	2023/9/26 12:51:42	1	1	2	1	5	1	1	1	1	1	1	2	1	1	2	1	1	1	1	1	1	1	4	4	4	5	4	4	2	4	4	3	2	3
1284	2023/9/26 12:51:43	2	1	2	2	2	1	1	1	1	1	1	1	1	1	1	3	2	1	2	1	1	1	5	4	5	4	5	4	2	5	3	2	2	2
1285	2023/9/26 12:51:44	2	1	1	2	2	1	1	1	1	1	2	1	1	1	1	1	1	1	1	1	1	1	3	5	5	5	5	5	1	5	5	1	5	5
1286	2023/9/26 12:51:46	2	1	1	1	2	1	1	1	1	1	2	2	1	1	1	1	1	1	1	1	1	1	5	5	5	4	3	4	1	5	4	3	4	3
1287	2023/9/26 12:51:48	2	1	2	2	1	1	1	1	1	1	1	1	1	1	1	1	1	1	2	1	1	1	4	4	4	4	4	4	4	4	3	2	4	4
1288	2023/9/26 12:51:50	1	1	2	1	2	1	1	1	1	1	1	2	1	2	2	1	2	1	2	1	1	1	5	3	5	3	5	5	1	5	5	1	1	3
1289	2023/9/26 12:51:58	1	1	2	2	2	1	1	1	3	1	3	1	1	3	3	1	3	3	1	1	1	1	4	3	4	4	4	4	4	4	3	2	2	3
1290	2023/9/26 12:52:00	2	1	2	2	2	1	1	1	1	2	2	2	1	1	1	1	1	1	1	1	1	1	4	3	4	4	4	4	4	4	4	2	4	3
1291	2023/9/26 12:52:01	2	1	2	1	2	1	2	1	3	1	3	3	3	3	1	1	3	1	3	3	3	1	5	4	5	3	4	3	3	4	3	3	3	3
1292	2023/9/26 12:52:03	2	1	2	1	5	1	1	1	1	1	3	1	3	1	1	1	1	1	1	1	1	1	5	4	5	5	5	5	5	5	3	3	5	3
1293	2023/9/26 12:52:38	2	1	2	2	2	1	2	1	1	1	2	2	1	1	1	1	1	1	1	1	2	1	3	3	3	3	3	3	3	3	3	3	3	3
1294	2023/9/26 12:52:48	2	1	2	2	2	1	1	1	1	1	2	1	1	1	1	1	1	1	1	1	1	1	4	4	4	4	5	5	1	5	5	1	3	4
1295	2023/9/26 12:53:18	1	1	2	2	2	2	1	2	1	2	2	2	1	1	1	2	2	1	2	1	1	1	4	3	3	3	3	3	3	3	3	3	3	3
1296	2023/9/26 12:53:25	2	1	2	1	5	1	2	2	1	1	1	3	3	3	3	1	3	1	1	2	2	1	4	3	4	3	4	4	4	4	4	4	4	4
1297	2023/9/26 12:53:35	2	2	2	2	2	1	1	1	1	1	2	1	1	1	1	1	1	1	1	1	1	1	3	4	4	4	4	3	1	4	3	3	3	3
1298	2023/9/26 12:53:37	2	1	2	1	5	1	1	1	1	1	2	1	1	3	1	1	1	1	1	3	3	1	4	4	4	4	4	4	1	4	4	4	3	3
1299	2023/9/26 12:53:48	2	1	2	2	2	2	1	1	1	1	3	3	3	1	1	1	1	1	1	1	1	1	1	4	4	3	4	4	2	1	1	1	3	3
1300	2023/9/26 12:53:52	1	1	2	1	2	1	1	1	1	1	1	2	1	1	1	1	1	1	2	1	1	1	5	3	5	5	5	5	1	5	3	1	1	3
1301	2023/9/26 12:54:02	1	1	2	2	2	1	2	1	1	1	1	1	1	1	1	1	1	1	1	1	1	1	5	2	4	3	4	4	3	4	3	2	4	2
1302	2023/9/26 12:54:09	2	1	2	2	2	1	1	1	1	1	2	2	1	1	1	3	1	1	1	1	1	1	4	4	4	4	4	4	4	4	1	4	4	4
1303	2023/9/26 12:54:16	2	1	2	2	2	1	3	1	3	1	3	1	1	1	1	1	1	1	1	1	2	1	4	4	4	3	4	4	4	4	4	2	3	2
1304	2023/9/26 12:54:25	2	1	1	3	2	1	1	1	1	1	1	3	1	1	1	1	3	1	1	1	2	1	5	4	5	5	5	5	1	5	5	2	3	3
1305	2023/9/26 12:54:35	2	1	2	3	2	1	1	2	1	1	1	2	1	1	2	1	1	1	2	1	1	1	5	5	5	5	5	5	5	5	5	5	5	5
1306	2023/9/26 12:54:42	2	1	1	1	6	1	1	1	1	1	2	1	1	1	1	1	1	1	1	1	1	1	5	4	4	4	4	4	3	4	4	4	4	4
1307	2023/9/26 12:55:13	2	1	2	1	5	1	1	1	1	1	3	2	1	1	1	1	1	1	1	1	2	1	5	3	5	5	5	5	1	5	4	1	2	2
1308	2023/9/26 12:55:28	1	1	2	2	2	1	1	3	2	1	3	3	3	3	3	3	3	3	3	3	3	1	3	5	3	4	4	4	4	4	4	3	3	4
1309	2023/9/26 12:55:29	2	1	2	3	2	1	1	1	1	1	2	2	1	1	1	1	1	1	1	1	1	1	4	3	5	4	5	4	2	5	3	3	4	3
1310	2023/9/26 12:55:32	2	1	1	2	2	1	1	1	1	1	2	1	1	1	1	1	1	1	1	1	1	1	3	5	5	5	4	4	2	5	4	1	4	4
1311	2023/9/26 12:55:57	2	1	2	2	2	1	1	1	1	1	3	1	1	1	1	2	2	1	1	1	1	1	3	4	4	4	3	3	3	5	5	2	3	3
1312	2023/9/26 12:56:00	2	1	2	1	5	1	1	1	1	1	1	1	1	1	1	1	1	1	1	1	2	1	5	5	5	5	5	5	1	5	3	3	5	5
1313	2023/9/26 12:56:22	2	1	2	2	2	1	1	2	1	2	3	3	1	1	1	1	1	1	2	1	1	1	3	3	3	3	3	3	3	3	4	4	3	3
1314	2023/9/26 12:56:28	1	1	2	2	2	1	1	1	1	1	2	1	1	1	1	1	1	1	1	1	1	1	5	3	4	1	4	4	4	4	3	2	2	3
1315	2023/9/26 12:56:33	2	1	2	2	2	1	1	1	1	1	2	1	1	1	1	1	1	1	1	1	1	1	5	3	4	4	3	4	2	5	3	2	4	3
1316	2023/9/26 12:56:35	2	1	2	2	2	1	1	1	1	1	1	1	1	1	1	1	1	1	1	1	1	1	5	3	5	3	5	5	3	5	5	1	1	1
1317	2023/9/26 12:56:40	1	1	2	2	2	1	1	1	2	1	2	1	1	1	1	1	1	1	2	1	2	1	4	4	4	3	4	4	3	4	3	2	3	2
1318	2023/9/26 12:56:48	1	1	2	1	2	1	1	1	1	1	1	1	1	1	2	1	1	1	2	1	1	1	5	1	3	2	5	5	1	5	4	1	1	1
1319	2023/9/26 12:56:49	2	1	1	1	2	1	3	1	1	1	3	3	3	1	1	1	1	1	1	3	2	1	4	4	4	5	4	4	2	5	5	5	5	4
1320	2023/9/26 12:57:14	2	1	2	1	2	1	1	1	1	1	1	1	1	1	1	1	1	1	1	1	2	1	5	4	5	4	4	5	1	5	4	4	2	3
1321	2023/9/26 12:57:15	1	1	2	1	6	1	1	1	1	1	1	1	1	1	1	1	1	1	1	1	1	1	3	3	5	3	5	4	3	5	3	2	2	3
1322	2023/9/26 12:57:16	2	1	1	2	2	1	1	1	1	1	1	1	1	1	1	1	1	1	1	1	1	1	5	4	5	4	5	5	1	5	5	3	2	4
1323	2023/9/26 12:57:35	2	1	1	2	2	1	1	1	1	1	3	1	1	1	1	1	1	1	1	1	1	1	5	3	5	4	5	5	1	5	4	3	2	4
1324	2023/9/26 12:57:39	2	1	1	2	2	1	1	1	1	1	2	3	1	1	3	1	1	1	1	1	1	1	5	5	5	5	5	5	1	5	2	3	4	4
1325	2023/9/26 12:57:43	2	1	2	1	2	1	1	1	1	1	2	3	1	1	1	1	3	1	2	1	2	1	5	5	5	5	4	5	1	5	3	2	4	3
1326	2023/9/26 12:57:57	2	1	1	1	2	1	1	1	1	1	2	1	1	1	2	1	1	2	2	1	2	2	5	5	5	4	5	5	4	5	4	3	4	3
1327	2023/9/26 12:58:11	2	1	2	1	2	1	1	1	1	1	1	2	1	1	1	1	3	1	1	1	3	1	5	5	5	2	5	5	1	5	5	3	3	4
1328	2023/9/26 12:58:20	2	1	1	1	2	1	1	1	1	1	1	1	1	1	1	1	1	1	1	1	1	1	5	4	5	5	5	5	1	4	4	3	4	4
1329	2023/9/26 12:58:30	2	1	1	1	2	1	1	1	1	1	1	3	3	1	1	1	1	1	1	3	2	1	5	5	5	5	5	5	1	5	5	3	5	3
1330	2023/9/26 12:58:33	2	1	2	1	2	1	1	1	1	1	2	1	1	1	2	1	1	1	1	1	1	1	5	5	5	5	5	5	1	5	4	4	3	2
1331	2023/9/26 12:58:35	2	1	2	3	4	1	1	3	1	1	2	3	1	1	2	3	3	1	1	1	3	1	4	4	5	3	4	5	1	5	4	2	4	3
1332	2023/9/26 12:58:39	2	1	2	2	2	1	1	1	1	1	1	1	1	1	1	1	1	1	2	1	1	1	5	4	5	5	5	5	2	5	3	1	3	3
1333	2023/9/26 12:58:40	2	1	1	2	2	1	1	1	1	1	2	1	1	1	1	1	2	1	1	1	1	1	4	5	5	2	3	3	3	5	3	1	2	1
1334	2023/9/26 12:58:46	2	1	1	2	2	1	1	1	1	1	2	1	1	1	1	1	2	1	1	1	1	1	5	5	5	3	5	5	2	4	3	3	3	3
1335	2023/9/26 12:58:59	1	1	2	2	2	1	1	1	1	1	2	2	1	1	2	1	1	1	2	1	3	1	4	4	4	4	4	4	4	4	4	4	4	4
1336	2023/9/26 12:59:20	2	1	2	1	5	1	1	1	1	1	1	3	3	1	1	1	3	1	1	1	1	1	5	5	5	5	5	5	1	5	5	1	1	5
1337	2023/9/26 12:59:29	2	1	2	2	2	1	1	1	1	1	2	2	1	1	1	1	1	1	1	1	2	1	4	3	4	4	4	4	2	4	4	3	2	3
1338	2023/9/26 12:59:38	1	1	2	2	4	1	3	1	3	1	3	3	1	1	1	3	3	1	1	1	1	1	3	4	4	5	4	4	2	4	3	4	3	3
1339	2023/9/26 13:00:00	2	1	2	1	5	1	3	2	2	1	3	2	1	3	3	3	3	3	2	2	3	1	5	5	5	5	5	5	1	5	4	1	4	2
1340	2023/9/26 13:00:02	2	1	2	1	5	1	1	1	1	1	1	2	1	1	1	1	1	1	1	1	2	1	5	4	4	4	4	5	1	5	5	5	3	2
1341	2023/9/26 13:00:07	2	1	1	2	2	1	1	1	1	1	3	1	1	1	1	1	1	1	1	1	1	1	4	4	4	3	4	4	2	4	4	4	3	2
1342	2023/9/26 13:00:10	2	1	2	1	5	1	1	1	1	1	1	1	1	1	1	1	1	1	1	1	2	1	5	4	5	4	4	4	2	4	4	3	2	3
1343	2023/9/26 13:00:21	2	1	2	1	5	1	1	1	1	1	1	1	1	1	1	1	1	1	1	1	1	1	5	4	5	3	4	4	1	5	4	3	3	3
1344	2023/9/26 13:00:28	2	1	1	1	2	1	1	1	1	1	1	1	1	1	1	1	1	1	1	1	1	1	1	1	1	4	5	5	1	4	4	4	3	4
1345	2023/9/26 13:00:42	1	1	2	2	2	1	1	1	1	1	3	1	1	1	1	1	1	1	1	1	1	1	4	3	3	3	3	4	2	5	3	4	3	3
1346	2023/9/26 13:00:42	1	1	2	1	2	1	1	1	1	1	1	1	1	1	1	1	1	1	1	1	1	1	5	3	3	3	5	3	1	5	1	1	3	3
1347	2023/9/26 13:00:46	2	1	2	1	4	1	3	1	1	1	3	2	1	1	1	1	1	1	2	1	3	1	4	4	4	4	3	4	2	4	4	3	4	2
1348	2023/9/26 13:00:59	2	1	2	1	2	1	1	1	1	1	1	1	1	1	2	1	1	1	1	1	1	1	5	5	5	5	5	5	1	5	5	3	3	3
1349	2023/9/26 13:01:11	1	1	2	3	2	1	1	1	1	1	2	1	1	1	1	1	1	1	1	1	1	1	4	4	4	4	4	4	4	4	4	2	4	3
1350	2023/9/26 13:01:20	2	1	1	3	2	1	1	1	1	1	2	2	1	1	1	1	1	1	2	1	1	1	5	5	5	5	5	5	5	5	4	4	4	4
1351	2023/9/26 13:01:31	2	1	1	1	5	1	1	1	2	1	1	1	1	1	2	1	1	1	1	1	2	1	4	4	5	4	4	4	2	5	4	2	3	3
1352	2023/9/26 13:01:42	2	1	2	3	2	1	1	1	1	1	3	3	3	3	3	1	3	3	1	1	3	1	5	4	5	5	5	5	3	4	4	3	5	4
1353	2023/9/26 13:02:00	2	1	1	1	2	1	1	1	1	1	2	1	1	1	1	1	1	1	2	1	3	1	5	5	5	4	5	5	1	5	4	3	3	3
1354	2023/9/26 13:02:23	2	1	2	3	2	1	1	1	1	1	3	3	1	1	1	1	3	1	1	1	3	1	4	4	5	5	4	4	2	4	4	3	4	3
1355	2023/9/26 13:02:27	2	1	2	2	2	1	1	1	1	1	2	2	1	1	1	1	1	1	1	1	2	1	4	3	4	4	4	4	2	4	3	3	3	4
1356	2023/9/26 13:02:32	2	1	2	2	2	1	1	1	1	1	2	2	1	1	3	1	1	1	3	1	3	3	5	5	5	5	5	5	1	5	3	1	4	4
1357	2023/9/26 13:02:33	2	1	2	1	5	1	1	1	1	1	2	3	1	1	1	1	1	1	1	1	1	1	4	4	4	4	4	4	2	4	3	3	3	3
1358	2023/9/26 13:02:40	2	1	1	1	5	1	3	1	1	3	1	2	1	1	3	1	1	1	2	2	1	1	5	4	5	5	5	5	3	5	2	2	3	3
1359	2023/9/26 13:03:12	2	1	1	1	2	1	1	1	1	1	2	1	1	1	1	1	2	1	1	1	2	1	4	4	4	4	4	4	4	4	4	4	4	4
1360	2023/9/26 13:03:12	2	1	2	3	2	1	1	1	2	1	2	1	1	1	1	1	1	1	1	1	1	1	5	5	5	4	5	5	2	5	3	3	4	4
1361	2023/9/26 13:03:13	2	1	2	1	5	1	1	1	1	1	3	3	1	1	1	3	3	1	2	3	2	1	4	4	4	4	4	4	2	4	3	3	2	2
1362	2023/9/26 13:03:17	2	1	1	3	2	1	1	1	2	2	2	1	1	1	1	1	1	1	2	2	1	1	5	5	5	2	5	1	4	5	2	2	4	4
1363	2023/9/26 13:03:24	2	1	2	1	2	1	1	1	3	1	1	2	1	1	1	1	3	1	3	1	1	1	5	4	4	5	5	5	2	5	4	3	3	3
1364	2023/9/26 13:03:38	2	1	2	1	6	1	3	1	1	1	1	1	1	1	1	1	1	1	1	1	2	1	4	4	4	4	4	4	2	4	3	3	3	3
1365	2023/9/26 13:03:40	2	1	1	2	2	1	1	3	3	1	3	3	3	3	3	3	3	3	1	1	2	1	4	4	4	4	2	5	2	5	5	3	3	3
1366	2023/9/26 13:03:42	1	1	2	1	4	1	1	1	1	1	1	1	1	1	1	1	1	1	1	1	1	1	5	5	5	5	5	5	5	5	5	5	5	5
1367	2023/9/26 13:04:08	2	1	2	3	2	1	1	1	1	1	3	3	3	3	3	3	3	1	2	2	2	1	2	4	2	3	3	4	2	4	4	2	4	2
1368	2023/9/26 13:04:15	1	1	1	2	6	1	1	1	1	1	1	1	1	1	1	1	1	1	1	1	1	1	5	5	5	5	5	5	1	5	5	5	5	5
1369	2023/9/26 13:04:34	2	1	2	1	4	1	3	3	3	1	3	3	3	3	1	2	3	1	2	1	2	1	3	2	4	4	4	5	1	4	1	1	3	1
1370	2023/9/26 13:04:44	2	1	2	1	5	1	1	1	1	1	3	2	3	3	1	1	2	1	1	1	2	1	4	3	4	3	5	4	2	4	4	4	2	4
1371	2023/9/26 13:05:10	2	1	2	1	5	1	1	1	1	1	3	2	3	3	1	1	2	1	1	1	3	1	4	4	4	4	4	4	2	4	3	4	3	2
1372	2023/9/26 13:05:12	1	2	2	1	4	1	1	1	1	1	2	2	1	1	1	1	1	1	1	1	1	3	5	5	5	5	5	4	1	5	4	1	1	2
1373	2023/9/26 13:05:17	2	1	1	3	2	1	1	1	1	1	1	1	1	1	1	1	1	1	1	1	1	1	5	2	5	5	5	5	5	5	2	2	2	2
1374	2023/9/26 13:05:35	2	1	2	1	2	1	1	1	1	1	2	2	1	1	1	1	1	1	1	1	1	1	5	4	5	1	5	5	1	5	4	4	3	1
1375	2023/9/26 13:06:25	2	1	2	2	2	1	1	1	1	1	1	1	1	1	1	1	3	3	1	2	2	1	3	4	4	4	4	4	1	4	4	3	4	3
1376	2023/9/26 13:06:29	2	1	2	2	2	1	1	1	1	1	2	1	1	1	1	1	1	1	1	1	2	1	5	4	5	5	5	5	1	5	5	4	3	4
1377	2023/9/26 13:07:09	1	1	2	2	2	1	1	1	3	3	2	2	1	1	1	2	1	1	1	1	3	1	1	1	5	3	5	5	1	5	3	2	2	1
1378	2023/9/26 13:07:57	2	1	2	1	5	1	1	1	1	1	2	2	2	1	1	1	1	1	1	1	2	1	5	4	5	5	4	5	3	5	5	2	3	2
1379	2023/9/26 13:08:17	1	1	2	1	5	1	1	1	1	1	3	1	1	3	1	1	1	1	1	1	1	1	5	5	5	5	5	5	1	5	5	4	2	5
1380	2023/9/26 13:08:19	1	1	2	1	2	1	1	1	1	1	1	1	1	1	1	1	1	1	1	1	2	1	5	5	5	5	5	5	1	5	5	2	1	1
1381	2023/9/26 13:08:39	2	1	2	1	6	1	1	1	1	1	3	2	1	1	3	1	2	1	1	1	2	1	5	3	4	5	4	5	3	4	4	2	3	3
1382	2023/9/26 13:08:46	1	1	2	1	5	1	2	1	3	3	3	1	1	1	2	3	3	1	3	3	1	1	4	3	3	5	3	3	1	4	2	3	3	3
1383	2023/9/26 13:08:54	2	1	2	1	6	1	1	1	1	1	3	3	3	3	1	1	1	1	1	1	1	1	5	3	4	4	4	4	1	4	4	4	3	4
1384	2023/9/26 13:09:10	1	1	2	1	5	1	1	1	1	1	1	2	1	3	1	1	1	1	2	3	3	1	4	3	4	3	4	4	2	5	3	2	3	3
1385	2023/9/26 13:09:21	2	1	2	2	5	1	1	1	1	1	1	1	1	3	1	1	1	1	1	1	1	1	5	4	5	5	4	5	1	5	5	4	2	4
1386	2023/9/26 13:09:39	2	1	2	3	4	1	1	1	1	1	3	3	1	1	3	2	1	1	1	1	1	1	1	4	4	2	4	4	4	4	4	4	4	2
1387	2023/9/26 13:09:48	2	1	2	2	2	1	1	1	1	1	2	3	1	1	1	1	1	3	1	1	2	1	5	3	3	3	3	3	3	3	3	3	3	3
1388	2023/9/26 13:10:06	2	1	2	1	5	1	1	1	1	1	1	1	1	1	1	1	1	1	1	1	1	1	5	5	5	5	5	5	1	5	5	5	5	5
1389	2023/9/26 13:10:12	2	1	1	1	6	1	1	1	1	1	1	1	1	1	1	1	1	1	1	1	1	1	5	5	5	5	5	5	1	5	4	1	1	1
1390	2023/9/26 13:10:17	2	1	1	1	2	1	1	1	1	1	1	1	1	1	1	1	1	1	1	1	2	1	5	1	5	5	5	2	3	5	4	1	4	1
1391	2023/9/26 13:10:18	2	1	2	2	2	1	1	1	1	1	1	1	1	3	3	3	3	1	1	1	3	1	4	4	4	5	4	4	1	4	4	3	3	3
1392	2023/9/26 13:10:27	1	1	1	2	2	1	1	1	1	1	3	2	1	3	3	1	1	1	2	2	1	1	5	5	5	5	5	5	5	5	5	3	5	5
1393	2023/9/26 13:10:27	2	1	2	1	6	1	1	1	3	1	3	3	3	1	3	3	3	3	3	1	2	3	4	4	4	4	3	4	1	4	4	4	3	2
1394	2023/9/26 13:10:28	2	1	2	3	2	1	1	3	3	3	3	3	3	3	3	3	3	3	3	3	3	1	5	4	5	3	5	4	3	5	3	2	2	3
1395	2023/9/26 13:10:34	2	1	2	1	2	1	1	1	1	1	1	1	1	1	1	1	1	1	1	1	1	1	1	4	5	5	5	5	2	5	4	1	3	2
1396	2023/9/26 13:10:51	2	1	2	1	6	1	1	1	1	1	2	2	1	1	2	3	1	3	3	2	3	3	5	2	4	2	4	2	3	4	3	2	2	2
1397	2023/9/26 13:11:11	2	1	2	1	5	1	1	1	1	1	2	2	1	1	1	1	3	1	2	1	2	1	5	4	4	4	5	5	1	5	3	2	3	3
1398	2023/9/26 13:11:15	2	1	1	1	6	1	1	1	1	1	1	1	1	1	1	1	1	1	1	1	1	1	5	4	4	5	4	4	2	4	4	4	4	4
1399	2023/9/26 13:11:15	2	1	2	1	6	1	3	1	1	1	3	3	1	1	1	1	3	1	1	1	1	1	5	5	5	4	5	5	2	5	5	5	4	4
1400	2023/9/26 13:11:17	2	1	2	2	2	1	1	1	1	1	3	1	1	1	2	1	3	1	1	1	1	1	5	3	5	3	4	4	3	4	3	3	4	3
1401	2023/9/26 13:11:19	2	1	2	1	4	1	1	1	1	1	2	3	1	1	1	1	1	1	1	1	1	1	5	4	5	5	5	4	3	4	3	2	2	3
1402	2023/9/26 13:11:43	2	1	1	1	5	1	1	1	1	1	2	2	1	1	1	1	1	1	2	1	3	1	5	5	5	5	5	5	2	5	5	3	3	2
1403	2023/9/26 13:11:43	2	1	2	1	6	1	3	1	1	3	3	3	1	1	3	1	3	1	1	1	3	1	5	4	5	5	5	5	2	5	5	5	5	5
1404	2023/9/26 13:11:51	2	1	2	2	2	1	1	1	1	1	2	1	1	3	1	1	1	1	2	2	2	1	5	3	5	2	5	5	2	5	3	4	4	4
1405	2023/9/26 13:12:02	2	1	2	1	2	1	1	1	1	1	2	2	1	1	1	1	1	1	1	1	1	1	5	4	5	5	5	5	1	5	5	3	4	4
1406	2023/9/26 13:12:45	2	1	2	1	2	1	1	1	1	1	1	1	1	1	1	1	1	1	1	1	1	1	5	4	5	5	5	5	2	5	3	1	3	2
1407	2023/9/26 13:12:53	2	2	2	1	5	1	1	1	1	1	1	1	2	1	1	1	1	1	1	1	1	1	5	5	5	5	5	5	5	5	5	5	5	1
1408	2023/9/26 13:13:19	2	1	2	1	6	1	1	1	1	1	1	1	1	1	1	1	1	1	1	1	1	1	5	2	4	5	5	5	1	5	5	4	4	4
1409	2023/9/26 13:13:21	1	2	2	2	2	1	1	1	1	1	1	1	1	1	1	1	1	1	1	1	1	1	1	5	5	5	5	5	2	5	5	5	4	5
1410	2023/9/26 13:13:34	2	1	2	2	2	1	1	1	1	1	1	2	1	1	1	1	1	1	1	1	2	1	5	4	4	4	5	4	3	5	5	2	2	4
1411	2023/9/26 13:13:45	2	1	2	1	6	1	1	1	1	1	1	1	1	1	1	1	1	1	1	1	1	1	5	4	5	4	4	4	4	4	3	3	3	3
1412	2023/9/26 13:14:38	1	1	1	1	6	1	1	1	1	1	2	2	1	2	1	2	3	1	2	1	1	1	4	4	5	4	5	4	1	5	4	3	2	4
1413	2023/9/26 13:15:23	2	1	2	1	2	1	1	1	1	1	1	1	1	1	1	1	1	1	1	1	1	1	5	3	5	5	5	5	1	5	5	5	2	2
1414	2023/9/26 13:16:02	2	1	2	1	5	1	1	1	2	1	1	1	1	1	1	1	1	1	1	1	1	1	5	1	5	4	5	5	1	5	5	1	2	2
1415	2023/9/26 13:16:03	2	2	1	1	5	1	1	1	1	1	2	2	1	1	1	1	1	1	2	1	2	1	5	3	5	5	5	5	1	5	5	3	5	3
1416	2023/9/26 13:16:09	2	1	1	2	2	1	1	1	1	1	1	1	1	1	1	1	1	1	1	1	1	1	5	5	5	5	5	5	5	5	5	5	5	5
1417	2023/9/26 13:16:11	2	1	2	1	6	1	1	1	1	1	2	1	1	1	1	1	1	1	1	1	2	1	5	4	5	5	5	5	1	5	5	5	5	5
1418	2023/9/26 13:16:17	2	1	2	2	2	1	1	1	1	1	1	1	1	1	1	1	1	1	2	2	1	1	4	4	4	4	4	5	2	4	3	3	3	4
1419	2023/9/26 13:16:20	2	1	2	1	5	1	1	1	3	1	3	3	3	1	3	3	3	3	3	1	3	1	5	5	5	5	5	5	1	5	5	5	5	5
1420	2023/9/26 13:16:20	2	1	2	1	5	1	1	1	3	1	2	1	1	1	1	1	1	1	1	1	1	1	5	5	5	5	5	5	1	5	5	4	1	4
1421	2023/9/26 13:16:25	2	1	2	1	5	1	1	1	1	1	1	1	1	1	1	1	1	1	1	1	2	1	4	4	4	4	4	4	4	4	4	4	4	4
1422	2023/9/26 13:17:01	2	1	2	1	5	1	1	1	1	1	3	1	1	1	1	1	1	1	1	1	3	1	4	4	5	5	5	5	1	5	5	5	4	4
1423	2023/9/26 13:17:08	2	1	2	1	2	1	1	1	1	1	1	1	1	1	2	1	1	3	2	1	2	1	5	2	5	2	4	5	4	5	4	2	2	2
1424	2023/9/26 13:17:12	2	1	1	1	2	1	1	1	1	1	1	1	1	1	1	1	1	1	1	1	1	1	4	4	5	5	5	5	2	5	4	4	3	3
1425	2023/9/26 13:17:20	2	1	2	1	5	1	1	3	1	1	3	1	1	1	2	3	1	1	1	2	2	1	5	4	5	4	5	5	1	5	4	3	3	3
1426	2023/9/26 13:17:30	2	1	2	1	5	1	1	1	1	1	2	2	1	1	1	1	1	1	1	1	1	1	5	5	5	5	4	4	2	4	3	4	3	4
1427	2023/9/26 13:17:37	2	1	2	1	5	1	1	1	1	1	1	1	1	1	1	1	1	1	2	1	2	1	3	3	4	3	5	4	2	4	3	4	3	2
1428	2023/9/26 13:17:52	2	1	2	1	6	1	1	1	1	1	3	2	1	1	1	1	1	1	1	1	1	1	5	5	5	3	5	5	3	5	5	5	3	4
1429	2023/9/26 13:18:17	2	1	2	1	6	1	1	2	1	1	2	1	1	1	1	1	1	1	2	1	2	1	1	1	5	4	5	5	3	5	2	5	2	4
1430	2023/9/26 13:18:19	2	1	2	1	5	1	1	1	3	1	2	1	1	1	1	1	1	1	1	1	1	1	5	5	5	5	4	5	1	5	2	4	1	4
1431	2023/9/26 13:18:24	2	1	2	1	5	1	1	1	3	1	2	1	1	1	1	1	1	1	1	1	1	1	5	5	5	5	4	5	1	5	2	4	1	4
1432	2023/9/26 13:18:24	2	1	2	1	6	1	1	1	1	1	3	1	1	1	1	1	1	1	1	1	1	1	4	1	5	4	4	4	2	4	5	2	4	3
1433	2023/9/26 13:18:26	2	1	2	1	4	1	1	3	1	3	2	2	1	1	2	1	1	2	2	2	1	1	4	3	4	4	4	4	2	4	4	3	3	3
1434	2023/9/26 13:18:27	1	1	1	1	2	1	1	1	1	1	2	1	1	1	1	1	1	1	1	1	1	1	5	5	5	5	5	5	5	5	5	5	5	5
1435	2023/9/26 13:18:40	2	1	2	1	4	1	3	3	1	1	3	1	1	3	1	3	3	3	2	2	2	2	4	4	4	3	4	3	3	4	4	3	3	3
1436	2023/9/26 13:19:06	2	1	2	1	2	1	3	2	1	1	2	2	2	1	2	1	2	2	2	2	3	2	5	1	5	3	5	4	1	5	5	2	5	2
1437	2023/9/26 13:19:20	2	1	1	1	5	1	1	2	1	1	2	2	1	3	2	1	1	1	1	2	2	1	5	4	5	5	5	5	3	5	3	3	4	3
1438	2023/9/26 13:19:28	2	1	2	2	2	1	1	1	1	1	3	1	1	1	1	1	1	1	1	1	3	1	5	5	5	5	5	5	2	5	5	5	3	5
1439	2023/9/26 13:19:43	1	1	1	2	2	1	1	1	1	1	2	3	1	3	3	1	1	2	3	2	1	1	4	2	4	3	4	4	2	4	3	2	4	1
1440	2023/9/26 13:19:55	2	1	2	3	2	1	1	1	1	1	2	2	1	1	2	1	1	1	2	1	1	1	1	4	4	3	4	4	2	4	4	4	4	2
1441	2023/9/26 13:20:00	2	1	2	2	1	1	1	1	1	1	1	2	2	2	1	3	3	1	1	1	1	1	4	4	4	4	4	4	2	4	3	4	4	4
1442	2023/9/26 13:20:09	2	1	2	2	2	1	1	3	3	3	3	3	3	3	3	1	3	1	3	3	3	1	5	5	4	3	4	3	3	4	3	2	3	2
1443	2023/9/26 13:20:26	1	1	2	1	6	1	1	2	1	1	2	1	1	1	1	1	1	1	1	1	2	1	5	4	5	4	5	5	2	5	5	1	3	5
1444	2023/9/26 13:20:33	2	2	2	1	5	1	1	1	3	1	2	1	1	1	1	1	1	1	1	1	1	1	5	5	5	5	4	5	2	5	4	3	3	2
1445	2023/9/26 13:20:40	1	1	2	1	5	1	3	3	3	1	3	3	3	3	3	3	1	1	1	1	3	1	5	3	5	1	5	4	1	5	3	1	1	1
1446	2023/9/26 13:21:11	2	1	2	1	2	1	1	1	1	1	1	1	1	1	1	1	1	1	1	1	2	1	5	1	5	4	3	3	1	5	2	3	3	4
1447	2023/9/26 13:21:30	2	1	2	1	2	1	1	1	1	1	1	1	1	1	1	1	1	1	1	1	1	1	5	5	5	5	5	5	1	5	5	3	5	2
1448	2023/9/26 13:21:32	2	1	1	1	5	1	1	1	1	1	1	1	1	1	1	1	1	1	1	1	2	1	5	3	5	3	5	4	1	5	5	3	3	3
1449	2023/9/26 13:21:38	2	2	1	2	2	1	3	1	3	1	3	1	1	1	1	1	1	1	1	1	2	1	5	4	4	2	3	5	3	5	4	3	3	2
1450	2023/9/26 13:21:52	2	1	2	1	5	1	1	1	1	1	2	1	1	1	1	1	1	1	2	2	1	1	1	4	5	2	5	5	2	5	2	3	1	3
1451	2023/9/26 13:21:54	2	1	1	1	2	1	1	1	1	1	1	1	1	1	1	1	2	1	1	1	1	1	3	3	5	4	5	4	1	5	4	3	3	3
1452	2023/9/26 13:22:48	1	1	1	1	2	1	3	2	1	1	3	2	2	1	2	1	1	1	2	2	1	1	4	4	5	4	5	5	4	5	4	2	3	2
1453	2023/9/26 13:23:26	2	1	1	1	4	1	1	1	1	1	3	1	1	1	1	1	1	1	1	1	3	1	5	3	5	3	4	4	1	4	4	3	3	3
1454	2023/9/26 13:24:38	2	1	2	1	4	1	3	1	3	1	1	3	3	3	1	3	3	1	2	1	2	1	4	4	4	4	2	5	1	4	2	2	4	2
1455	2023/9/26 13:24:45	2	1	2	2	2	1	1	1	3	1	3	3	3	1	3	1	1	2	3	1	2	1	5	3	5	5	5	5	2	4	4	4	4	2
1456	2023/9/26 13:24:57	1	1	2	1	6	1	1	1	3	1	3	1	1	3	3	1	3	1	3	1	3	1	5	5	5	5	4	4	1	4	3	3	4	3
1457	2023/9/26 13:25:47	2	1	2	1	4	1	1	1	3	1	3	3	3	3	3	3	3	1	3	3	3	1	5	4	3	3	5	4	3	4	3	3	3	4
1458	2023/9/26 13:26:01	2	1	2	1	2	1	1	1	1	1	1	1	1	1	2	1	1	1	1	1	1	1	5	3	4	3	4	3	2	4	4	3	3	3
1459	2023/9/26 13:26:55	1	2	1	3	5	1	1	1	1	1	2	2	2	1	1	1	1	1	1	1	1	2	3	3	3	3	3	3	3	3	3	3	3	3
1460	2023/9/26 13:27:17	1	1	1	1	2	1	1	1	1	1	2	2	2	1	2	1	1	1	1	2	1	1	5	3	5	4	5	5	2	5	3	2	2	2
1461	2023/9/26 13:27:24	2	1	2	1	2	1	1	1	1	1	2	3	1	3	1	1	1	1	1	1	1	1	4	4	4	4	4	4	4	4	4	4	4	3
1462	2023/9/26 13:27:52	2	1	2	1	6	1	1	1	1	1	3	3	3	3	3	1	3	2	1	1	2	1	3	5	5	5	5	4	1	5	3	5	4	4
1463	2023/9/26 13:28:03	2	1	2	2	2	1	1	1	1	1	3	1	1	1	1	1	1	1	1	1	1	1	4	4	4	3	4	4	2	4	3	2	2	2
1464	2023/9/26 13:28:36	2	1	2	1	2	1	1	2	1	2	2	2	1	1	1	1	1	2	2	2	1	1	5	4	5	4	5	5	1	5	5	3	2	4
1465	2023/9/26 13:29:33	2	1	2	2	2	1	1	3	3	1	3	3	3	3	3	3	1	1	3	1	3	1	5	4	4	3	4	4	1	4	2	2	4	3
1466	2023/9/26 13:29:48	2	1	2	1	5	1	1	1	1	1	1	1	1	1	1	1	3	3	1	1	3	1	5	4	5	4	4	4	2	4	3	5	2	5
1467	2023/9/26 13:29:53	2	1	2	1	4	1	3	3	1	3	1	3	3	1	2	1	1	2	2	2	2	1	4	2	4	3	4	3	3	4	2	2	3	2
1468	2023/9/26 13:30:47	2	1	2	2	2	1	1	1	2	1	2	1	1	1	1	1	1	1	1	1	1	1	5	5	5	5	5	5	1	5	2	1	3	4
1469	2023/9/26 13:31:50	1	1	2	1	2	1	1	3	1	1	3	3	1	3	3	1	1	1	1	1	1	1	5	3	5	5	5	5	1	5	5	5	5	5
1470	2023/9/26 13:31:50	2	1	2	2	2	1	1	1	1	1	3	3	3	3	3	1	3	3	3	3	3	3	5	5	5	5	4	5	1	4	3	3	4	3
1471	2023/9/26 13:32:18	2	1	2	2	2	1	1	1	1	1	1	2	1	1	1	1	1	1	2	1	1	1	3	3	5	4	4	5	1	5	4	1	2	2
1472	2023/9/26 13:32:24	2	2	2	1	4	1	1	1	1	2	2	1	1	1	1	3	2	1	2	2	2	1	1	3	5	3	5	4	4	5	2	2	4	3
1473	2023/9/26 13:33:09	2	1	1	2	2	1	1	1	1	1	1	1	3	3	3	3	3	3	1	1	3	1	4	4	5	5	4	4	2	4	4	2	3	2
1474	2023/9/26 13:33:19	2	1	2	1	2	1	1	1	1	1	1	2	1	1	2	1	1	1	1	2	2	1	3	2	3	2	5	4	2	5	4	2	3	2
1475	2023/9/26 13:33:44	2	1	2	1	6	1	1	2	1	1	3	3	3	3	2	3	1	3	2	1	2	1	5	5	5	2	5	5	2	5	4	3	3	2
1476	2023/9/26 13:33:50	2	1	2	1	5	1	1	1	1	1	1	1	1	1	2	1	1	1	2	1	1	1	5	4	5	3	5	5	2	5	3	4	2	2
1477	2023/9/26 13:34:48	1	1	2	2	2	1	1	1	1	1	2	1	1	3	1	1	1	1	1	1	3	1	5	3	5	5	5	5	1	5	5	5	1	5
1478	2023/9/26 13:35:14	1	1	1	2	2	1	3	3	3	1	2	3	3	3	3	3	3	3	3	1	2	1	5	5	5	4	4	4	4	4	3	3	3	3
1479	2023/9/26 13:35:29	1	1	2	2	2	1	1	1	1	1	2	1	1	1	1	1	1	1	1	1	2	1	2	5	1	5	1	3	3	5	3	5	5	5
1480	2023/9/26 13:36:01	1	1	1	2	2	1	2	3	3	3	3	3	3	3	3	1	3	3	1	3	3	3	4	4	4	5	4	5	1	5	3	2	3	2
1481	2023/9/26 13:36:01	1	1	2	2	2	1	2	1	1	1	3	1	1	1	1	1	2	1	1	1	1	1	5	5	4	4	4	4	1	4	4	3	4	2
1482	2023/9/26 13:36:11	2	1	2	3	2	1	1	3	3	3	3	2	3	3	3	1	3	2	3	3	2	1	4	4	4	4	4	4	3	4	3	3	3	2
1483	2023/9/26 13:36:26	1	1	1	2	2	1	3	3	3	1	3	3	1	3	3	3	3	3	3	1	3	1	4	4	4	4	4	4	2	4	4	2	2	2
1484	2023/9/26 13:36:53	2	1	1	3	4	1	1	1	1	1	1	1	1	1	1	1	1	1	1	1	3	3	4	4	4	4	4	4	2	4	4	4	3	3
1485	2023/9/26 13:37:08	2	1	2	1	5	1	1	1	1	1	1	2	1	2	2	1	1	1	1	1	2	1	5	4	5	4	5	5	1	5	2	1	2	2
1486	2023/9/26 13:37:16	1	1	2	3	2	1	1	1	3	1	3	3	3	1	2	1	3	1	1	1	1	1	5	4	4	4	4	4	2	4	4	2	3	2
1487	2023/9/26 13:37:18	2	1	2	2	5	1	1	1	1	1	1	1	1	1	1	1	1	1	1	1	1	1	5	1	5	4	5	4	2	5	4	3	2	3
1488	2023/9/26 13:37:27	1	1	1	2	2	1	1	1	1	1	2	3	1	1	1	2	3	1	1	1	1	1	4	4	5	4	5	5	1	5	4	4	4	4
1489	2023/9/26 13:37:34	2	1	1	3	6	1	1	2	1	1	2	2	1	1	1	1	1	1	1	1	1	1	5	4	4	3	5	5	1	5	3	3	2	3
1490	2023/9/26 13:38:11	2	1	2	3	6	1	3	3	3	1	3	3	1	1	3	1	1	1	3	1	2	1	4	4	4	4	4	4	3	4	4	4	3	4
1491	2023/9/26 13:39:11	2	1	2	3	6	1	1	1	1	1	2	3	1	1	1	1	1	1	2	2	2	1	4	4	4	4	4	4	2	5	4	4	4	3
1492	2023/9/26 13:39:36	1	2	1	1	5	1	1	1	3	1	1	1	3	3	2	2	3	1	2	2	3	1	5	4	5	5	5	5	3	5	5	4	4	3
1493	2023/9/26 13:39:59	1	1	1	1	6	1	1	1	1	1	3	1	1	1	1	3	3	1	3	3	3	1	5	4	5	4	4	4	2	5	2	3	3	2
1494	2023/9/26 13:40:06	2	1	2	1	5	1	1	3	1	1	3	1	1	1	2	3	3	3	3	3	1	1	5	1	5	1	5	5	1	5	5	3	3	1
1495	2023/9/26 13:40:09	2	1	1	1	5	1	1	1	1	1	1	1	1	1	1	1	1	1	1	1	1	1	5	4	5	5	5	5	1	5	5	3	3	4
1496	2023/9/26 13:40:19	1	1	1	2	2	1	3	3	3	1	3	3	3	1	1	3	3	1	1	1	3	1	5	5	5	5	5	5	1	5	5	5	5	5
1497	2023/9/26 13:40:20	1	2	2	1	5	1	1	1	1	1	1	1	1	2	2	1	1	1	1	1	1	1	5	3	3	3	3	3	1	5	5	3	3	3
1498	2023/9/26 13:40:39	2	1	2	1	5	1	1	1	1	1	3	1	1	1	1	1	1	1	1	1	3	1	5	5	5	5	5	5	1	5	5	5	4	4
1499	2023/9/26 13:40:45	2	1	2	1	5	1	2	1	1	1	2	2	1	1	1	1	1	2	2	1	2	1	4	4	5	4	5	4	2	5	3	4	4	4
1500	2023/9/26 13:40:47	2	1	1	1	5	1	1	1	1	1	1	1	1	2	1	1	1	2	2	1	1	1	5	1	5	5	5	5	1	5	5	2	3	1
1501	2023/9/26 13:40:53	1	1	2	1	2	1	1	1	1	1	1	1	1	1	1	1	1	2	1	1	1	1	5	4	4	4	5	3	4	4	4	1	3	2
1502	2023/9/26 13:40:54	2	2	2	3	2	1	1	1	1	1	2	1	1	1	1	1	1	1	1	1	1	1	5	5	5	5	5	5	2	4	4	2	4	4
1503	2023/9/26 13:41:09	2	1	1	1	6	1	1	1	1	1	2	1	1	1	1	1	1	1	1	1	2	1	5	5	4	5	5	5	2	5	4	4	4	4
1504	2023/9/26 13:41:28	2	2	1	1	2	1	2	1	1	1	1	1	1	1	1	1	1	1	1	1	2	1	4	4	4	4	4	4	2	4	4	3	3	3
1505	2023/9/26 13:41:33	2	1	2	1	5	1	1	1	1	1	2	3	1	1	2	2	3	2	1	1	1	1	5	4	5	4	5	4	2	5	3	3	3	4
1506	2023/9/26 13:41:33	2	1	2	1	5	1	1	1	3	1	2	1	3	1	3	3	3	3	3	3	3	3	5	3	4	3	5	5	2	4	4	2	4	3
1507	2023/9/26 13:41:58	2	1	2	1	5	1	1	1	1	1	1	1	1	1	2	3	1	1	2	3	1	1	5	4	5	3	5	4	4	5	3	3	3	2
1508	2023/9/26 13:42:01	2	1	2	1	2	1	1	1	1	1	3	3	1	1	1	1	1	1	1	1	1	1	1	4	4	3	4	5	1	5	4	3	3	4
1509	2023/9/26 13:42:08	2	1	1	1	5	1	3	3	3	1	3	3	3	3	3	3	3	3	3	3	3	3	1	3	5	1	1	1	1	5	5	3	3	3
1510	2023/9/26 13:42:09	2	1	2	1	6	1	1	1	1	1	3	1	1	1	1	1	1	1	1	1	2	1	5	5	5	5	5	5	5	5	5	5	3	4
1511	2023/9/26 13:42:16	1	1	2	2	4	1	1	1	1	1	3	3	1	1	2	1	1	1	2	2	1	1	5	3	5	3	4	4	3	5	3	3	3	2
1512	2023/9/26 13:43:02	2	1	1	1	4	1	1	1	1	1	2	1	1	1	1	1	1	1	1	1	1	1	1	3	4	4	4	4	1	4	4	3	3	3
1513	2023/9/26 13:43:04	2	1	2	1	6	1	1	1	1	1	1	1	1	1	1	1	1	1	2	2	2	1	5	5	5	5	5	5	1	5	5	2	3	2
1514	2023/9/26 13:43:08	2	1	2	1	5	1	1	3	3	1	3	3	3	3	3	3	3	3	1	1	3	3	5	5	5	5	5	5	2	5	4	3	3	3
1515	2023/9/26 13:43:27	2	1	2	1	5	1	1	1	1	1	1	3	3	3	3	1	3	3	1	1	3	1	5	4	5	5	5	5	1	5	4	2	1	1
1516	2023/9/26 13:43:37	2	1	2	1	5	1	1	1	3	1	3	3	3	1	3	3	3	3	3	1	2	1	4	3	4	4	3	3	3	3	3	3	3	3
1517	2023/9/26 13:43:37	2	2	2	1	5	1	1	1	1	1	3	3	3	1	3	3	3	3	3	3	3	3	5	5	5	4	5	5	1	5	3	3	3	4
1518	2023/9/26 13:43:40	2	1	2	1	6	1	1	1	1	1	1	1	1	1	1	1	1	1	2	2	2	1	5	5	5	5	5	5	1	5	5	5	3	3
1519	2023/9/26 13:44:01	2	1	1	1	5	1	1	2	1	1	2	2	2	1	2	2	1	2	2	1	2	1	5	4	5	4	4	4	2	5	5	4	3	4
1520	2023/9/26 13:44:28	2	1	2	1	5	1	1	1	1	1	2	2	1	1	2	1	2	1	2	1	2	1	5	4	5	4	5	5	1	5	3	2	3	3
1521	2023/9/26 13:44:44	2	1	2	1	6	1	1	1	1	1	1	1	1	1	1	1	1	1	1	1	2	1	5	5	5	5	5	5	1	5	4	5	5	1
1522	2023/9/26 13:44:45	1	1	2	3	2	1	1	3	3	1	3	2	1	1	1	1	1	1	2	1	1	1	4	3	3	3	3	4	4	4	3	2	3	2
1523	2023/9/26 13:44:59	2	1	2	1	5	1	1	1	1	1	2	1	1	1	1	1	3	1	1	1	2	1	5	4	5	5	5	5	2	5	4	4	3	4
1524	2023/9/26 13:45:07	1	1	1	2	2	1	1	1	1	1	1	1	1	3	3	3	3	1	3	1	1	1	3	3	3	3	3	3	3	3	3	3	3	3
1525	2023/9/26 13:45:10	2	1	2	1	5	1	1	1	1	1	2	2	1	1	1	1	2	1	2	2	2	1	5	4	4	4	4	4	2	4	3	2	3	3
1526	2023/9/26 13:45:14	2	1	1	1	5	1	3	2	1	1	3	3	3	3	3	3	1	2	1	2	3	1	4	4	5	4	4	4	2	4	4	3	2	2
1527	2023/9/26 13:45:15	2	1	1	1	5	1	1	1	1	1	2	2	1	1	1	1	3	3	3	3	3	1	5	3	3	3	3	3	1	5	3	4	4	4
1528	2023/9/26 13:45:37	1	1	1	1	5	1	2	1	1	1	1	2	1	1	2	2	1	1	1	2	2	1	5	3	5	2	5	4	4	5	2	1	1	2
1529	2023/9/26 13:45:39	2	2	1	1	5	1	1	1	1	1	2	1	1	1	2	1	1	1	2	1	3	1	4	5	5	3	4	5	1	5	3	3	4	3
1530	2023/9/26 13:45:46	2	1	2	1	5	1	3	1	3	1	3	1	1	2	1	1	3	3	3	3	2	1	4	3	4	3	4	4	2	4	4	3	5	3
1531	2023/9/26 13:45:55	1	1	2	1	5	1	2	1	1	1	2	1	2	1	2	1	1	1	1	1	2	1	4	4	5	4	4	4	2	4	3	4	3	3
1532	2023/9/26 13:45:58	2	1	1	3	2	1	1	1	1	1	1	1	1	1	1	1	1	1	1	1	1	1	5	4	4	4	5	5	3	5	3	3	3	3
1533	2023/9/26 13:46:12	2	1	2	2	6	1	1	1	1	1	2	3	1	1	1	1	1	1	1	1	1	1	4	4	4	4	4	4	2	4	4	3	3	3
1534	2023/9/26 13:46:17	2	2	1	1	5	1	1	1	1	1	3	1	1	1	1	1	1	1	1	1	1	1	4	4	4	4	4	4	3	4	4	4	3	4
1535	2023/9/26 13:46:23	2	2	2	1	6	1	1	1	1	1	1	1	1	1	1	1	1	1	2	1	2	1	5	3	4	3	4	4	1	4	4	3	3	3
1536	2023/9/26 13:46:31	2	1	2	3	2	1	1	2	3	1	3	3	3	3	3	1	1	1	2	2	1	1	5	4	5	3	5	4	1	5	1	4	4	1
1537	2023/9/26 13:46:56	2	1	1	1	5	1	1	1	1	1	1	2	1	1	1	1	1	1	1	1	1	1	5	5	5	5	5	5	1	5	5	2	2	1
1538	2023/9/26 13:47:10	2	1	2	1	5	1	1	1	1	1	3	3	1	1	1	1	1	1	1	1	2	1	5	5	5	5	5	5	1	5	5	5	4	3
1539	2023/9/26 13:47:15	2	1	2	1	5	1	1	1	1	1	1	2	1	1	1	1	1	1	1	1	1	1	5	5	5	5	5	5	2	5	4	5	2	2
1540	2023/9/26 13:47:17	2	1	2	3	2	1	1	1	3	1	3	1	1	3	3	1	3	1	1	1	3	1	4	4	5	4	4	4	2	4	3	3	3	2
1541	2023/9/26 13:47:24	2	1	2	1	5	1	1	1	3	1	3	3	1	1	3	1	3	1	1	1	3	1	5	3	5	5	5	5	1	5	5	3	3	3
1542	2023/9/26 13:47:41	2	1	1	2	2	1	1	2	1	1	2	2	1	2	1	1	1	1	1	1	1	1	4	4	4	4	5	5	2	4	5	3	2	2
1543	2023/9/26 13:47:56	2	1	2	1	5	1	2	2	1	3	2	2	1	3	1	1	1	1	1	1	1	1	5	4	5	4	5	5	1	5	5	4	4	4
1544	2023/9/26 13:47:59	2	1	2	1	5	1	1	1	1	2	3	2	1	1	1	1	1	1	1	1	2	1	5	3	5	3	5	5	1	5	5	4	4	3
1545	2023/9/26 13:48:25	2	1	2	1	5	1	1	1	1	1	3	3	3	1	2	1	1	2	1	1	2	1	5	1	5	2	5	5	1	5	3	1	3	1
1546	2023/9/26 13:48:53	2	1	1	1	5	1	1	1	1	1	1	1	1	1	1	1	1	1	1	1	1	1	5	3	5	5	5	5	1	5	5	5	2	5
1547	2023/9/26 13:49:45	2	1	2	1	5	1	1	2	1	1	1	3	1	1	2	3	3	1	1	1	1	1	5	4	5	3	5	5	2	5	4	4	3	3
1548	2023/9/26 13:50:10	2	1	2	1	5	1	3	2	2	1	3	2	1	1	3	1	2	2	2	2	2	1	5	1	5	5	4	4	2	4	3	1	3	1
1549	2023/9/26 13:50:14	1	2	2	1	5	1	1	1	1	1	2	1	1	1	1	1	1	1	2	2	2	1	1	3	1	1	1	1	1	1	1	1	1	1
1550	2023/9/26 13:50:25	2	1	2	1	4	1	1	1	1	1	2	2	1	1	1	1	1	1	1	1	1	1	1	3	3	3	4	4	3	4	4	3	2	3
1551	2023/9/26 13:50:43	2	1	2	3	2	1	1	1	1	1	2	2	1	1	1	1	1	1	2	1	1	1	3	3	4	2	4	4	4	4	2	2	3	2
1552	2023/9/26 13:50:49	2	1	1	1	4	1	3	1	1	1	3	2	1	1	2	1	1	2	2	1	1	1	5	4	4	4	4	5	3	5	2	3	3	3
1553	2023/9/26 13:50:59	2	1	2	1	6	1	1	1	1	1	1	1	1	1	1	1	1	1	1	2	2	1	5	5	5	5	5	5	1	5	5	5	3	3
1554	2023/9/26 13:51:12	2	1	2	3	2	1	3	3	3	1	3	2	1	1	2	1	1	3	1	2	3	1	4	4	4	2	4	4	4	4	3	3	4	3
1555	2023/9/26 13:51:15	1	1	2	1	2	1	3	2	3	1	2	1	1	2	1	2	1	1	1	1	1	1	5	5	5	5	5	5	1	5	2	5	3	5
1556	2023/9/26 13:51:30	2	1	2	1	2	1	1	3	3	1	2	3	1	1	1	3	1	1	2	1	2	1	5	4	5	4	5	5	2	5	3	2	4	4
1557	2023/9/26 13:51:36	2	1	2	1	5	1	1	1	1	1	1	1	1	1	2	1	1	1	2	1	1	1	5	4	5	4	4	4	2	5	3	4	2	4
1558	2023/9/26 13:51:40	2	1	2	1	5	1	1	1	1	1	1	1	1	1	1	1	1	1	1	1	1	1	5	5	5	5	5	5	5	5	5	5	5	5
1559	2023/9/26 13:52:01	2	1	2	1	2	1	2	1	1	1	1	2	2	2	1	1	2	1	2	1	2	1	5	3	5	4	4	4	2	4	4	2	1	2
1560	2023/9/26 13:52:17	2	1	2	1	4	1	1	1	1	1	1	1	1	1	2	1	2	1	1	1	1	1	4	3	5	4	5	5	1	5	4	3	1	1
1561	2023/9/26 13:52:47	2	1	2	2	2	1	1	1	1	1	1	1	1	1	1	1	1	1	1	1	1	1	5	4	5	5	5	5	2	5	4	5	4	5
1562	2023/9/26 13:52:57	1	1	1	1	2	1	1	1	1	1	1	1	1	1	1	1	1	1	1	1	1	1	5	3	5	4	5	5	2	5	3	2	4	3
1563	2023/9/26 13:53:08	1	1	1	1	2	1	1	1	1	1	2	1	1	3	3	1	1	1	1	1	3	1	5	4	5	5	5	5	2	5	2	3	3	3
1564	2023/9/26 13:53:12	2	1	2	1	2	1	1	1	1	1	1	1	1	3	2	1	3	1	1	1	3	1	5	5	5	5	4	5	1	5	5	4	3	4
1565	2023/9/26 13:53:22	2	1	2	1	2	1	1	1	1	1	2	1	3	1	3	1	1	2	2	2	2	1	5	4	5	3	5	5	2	5	4	5	3	5
1566	2023/9/26 13:53:31	2	1	1	1	2	1	1	1	1	1	2	1	1	3	2	1	1	1	2	1	1	1	5	4	5	3	5	5	1	5	4	2	3	2
1567	2023/9/26 13:53:36	1	1	2	1	5	1	3	3	3	3	1	3	3	3	3	3	3	3	3	3	3	3	4	4	4	4	4	4	1	5	5	4	4	4
1568	2023/9/26 13:53:54	2	2	2	1	2	1	1	1	1	1	1	1	3	3	1	1	1	1	1	1	3	1	4	3	4	4	3	4	2	4	4	3	4	2
1569	2023/9/26 13:53:55	1	1	2	1	2	1	1	1	1	1	1	1	1	1	1	1	1	1	1	1	1	1	5	4	5	4	5	5	2	5	4	3	2	2
1570	2023/9/26 13:53:56	2	1	2	1	5	1	1	1	1	1	2	1	2	1	1	1	1	1	1	1	3	1	5	4	5	4	5	5	1	5	4	3	3	3
1571	2023/9/26 13:54:09	2	1	1	1	2	1	1	1	1	1	2	1	1	1	1	1	2	1	1	1	2	1	5	4	5	4	5	5	2	5	3	2	1	3
1572	2023/9/26 13:54:17	2	1	2	1	2	1	1	1	1	1	3	3	1	1	3	1	1	1	1	1	1	1	5	4	4	5	5	5	1	5	5	5	5	4
1573	2023/9/26 13:54:18	1	1	2	1	2	1	1	1	1	1	1	2	1	1	1	1	1	1	1	1	1	1	5	2	5	4	5	5	2	5	5	2	1	1
1574	2023/9/26 13:54:24	2	1	2	1	2	1	1	1	1	1	3	2	1	1	1	1	1	1	1	1	2	1	5	3	5	4	5	4	1	5	4	2	3	4
1575	2023/9/26 13:54:29	1	1	1	1	2	1	1	1	1	1	1	1	1	1	1	1	1	1	1	1	1	1	4	3	4	4	4	4	2	4	4	4	2	2
1576	2023/9/26 13:54:30	2	1	2	1	2	1	1	1	1	1	1	1	1	1	1	1	1	1	1	1	1	1	5	5	5	4	3	5	2	1	3	2	1	4
1577	2023/9/26 13:54:46	1	1	2	1	2	1	1	1	1	1	3	1	1	3	1	3	3	1	3	1	1	1	5	3	4	3	5	4	4	5	4	4	3	3
1578	2023/9/26 13:54:59	2	1	1	1	2	1	1	1	1	1	2	1	1	1	1	1	1	1	1	1	1	1	5	5	5	5	5	5	1	5	5	3	3	3
1579	2023/9/26 13:55:11	2	1	1	1	2	1	1	1	1	1	3	1	1	1	1	1	1	1	1	1	2	1	5	5	5	4	5	5	1	5	4	3	3	3
1580	2023/9/26 13:55:11	2	1	1	1	2	1	1	1	1	1	1	2	1	1	1	1	1	1	1	1	1	1	3	4	4	4	4	4	3	4	4	2	4	4
1581	2023/9/26 13:55:21	1	1	2	1	5	1	3	1	1	3	1	2	2	3	1	3	3	1	3	1	3	1	4	4	4	3	4	4	3	4	4	2	3	2
1582	2023/9/26 13:55:24	2	1	2	1	2	1	1	2	2	1	2	1	1	1	1	1	2	1	1	2	2	1	4	3	4	4	5	4	2	4	4	4	3	3
1583	2023/9/26 13:55:25	2	1	1	3	2	1	1	1	1	1	1	1	1	1	1	1	1	1	1	1	1	1	5	5	5	5	5	5	5	5	5	5	5	5
1584	2023/9/26 13:55:42	1	1	1	1	5	1	1	1	1	1	1	3	1	1	1	1	1	3	3	1	3	1	5	5	5	5	5	5	1	5	5	4	4	4
1585	2023/9/26 13:55:45	1	1	2	1	5	1	1	1	1	1	3	2	1	3	1	1	1	1	1	1	1	1	4	4	4	4	4	4	2	4	2	3	3	2
1586	2023/9/26 13:55:54	2	1	1	1	2	1	1	1	1	1	3	3	3	1	1	1	1	1	2	2	2	1	5	4	4	3	4	4	2	4	4	3	3	3
1587	2023/9/26 13:55:55	2	1	2	1	2	1	1	1	1	1	1	1	1	1	1	1	1	1	1	1	1	1	5	3	5	4	5	5	2	5	3	1	3	1
1588	2023/9/26 13:56:03	2	1	2	1	2	1	1	1	1	1	1	1	1	1	1	1	1	1	1	1	2	1	5	5	5	5	5	5	1	5	4	4	4	3
1589	2023/9/26 13:56:05	2	1	1	3	2	1	1	1	1	1	2	1	1	1	1	1	1	1	1	1	1	1	5	4	5	4	4	4	2	5	4	3	3	3
1590	2023/9/26 13:56:20	1	1	1	1	2	1	1	1	3	1	2	1	1	3	3	1	3	1	1	1	3	1	5	4	5	5	5	5	2	5	2	3	3	3
1591	2023/9/26 13:56:22	2	1	2	1	2	1	1	1	1	1	1	3	1	1	3	1	1	1	1	1	2	1	5	5	5	4	5	4	2	5	4	3	4	4
1592	2023/9/26 13:57:14	2	1	2	1	5	1	1	1	1	1	1	2	1	2	2	1	1	1	1	2	2	1	5	5	5	5	5	5	5	5	5	5	5	5
1593	2023/9/26 13:57:52	1	1	2	1	2	1	1	1	1	3	3	2	1	1	1	1	1	1	1	1	2	1	4	4	4	4	4	4	2	4	4	3	3	3
1594	2023/9/26 13:58:10	2	1	2	1	2	1	1	1	1	1	2	1	1	1	1	1	3	1	2	3	2	1	5	4	5	4	3	4	1	4	3	2	3	3
1595	2023/9/26 13:58:11	1	1	1	1	5	1	1	2	2	2	1	3	1	2	3	1	1	2	2	2	2	1	3	3	4	3	4	4	3	4	3	3	3	2
1596	2023/9/26 13:58:13	2	1	2	1	2	1	1	1	1	1	1	2	1	1	1	1	2	1	1	1	2	1	5	5	5	4	4	5	1	5	4	4	1	4
1597	2023/9/26 13:58:41	1	1	1	1	2	1	1	1	1	1	2	1	1	1	1	1	2	1	1	1	1	1	5	5	5	5	5	5	1	5	5	5	5	5
1598	2023/9/26 13:58:42	2	1	2	1	2	1	1	1	1	1	1	1	1	1	1	1	1	1	1	1	1	1	5	5	5	5	3	5	1	5	5	3	4	4
1599	2023/9/26 13:58:49	1	1	2	1	2	1	1	1	1	1	3	2	1	1	1	1	3	1	1	1	3	1	5	4	5	5	5	5	1	5	3	3	3	2
1600	2023/9/26 13:58:53	2	1	2	1	2	1	1	1	2	1	1	1	1	1	1	1	1	1	2	1	2	1	5	4	5	3	5	5	1	5	4	4	2	1
1601	2023/9/26 13:59:00	2	1	2	1	4	1	3	1	1	1	2	2	1	1	1	1	1	1	1	1	2	1	5	5	5	5	5	5	1	5	5	5	3	5
1602	2023/9/26 13:59:12	2	1	2	1	2	1	1	1	1	1	2	1	1	1	1	1	1	1	1	1	2	1	5	3	5	5	5	5	1	5	5	5	3	4
1603	2023/9/26 13:59:14	2	1	1	3	2	1	1	1	1	1	3	2	1	1	1	1	1	1	1	1	1	1	5	4	4	4	4	3	2	5	3	2	4	2
1604	2023/9/26 13:59:25	2	1	2	3	2	1	1	1	1	1	1	2	1	1	1	1	1	1	1	1	1	1	4	3	4	3	4	5	2	5	3	2	4	2
1605	2023/9/26 13:59:28	2	1	1	1	2	1	1	1	1	1	1	1	1	1	1	1	1	1	1	1	3	1	5	4	5	5	5	5	1	5	4	4	2	4
1606	2023/9/26 14:00:07	2	1	2	3	2	1	1	1	1	1	2	1	1	1	1	1	1	1	1	1	1	1	4	4	4	4	4	4	1	4	4	2	2	2
1607	2023/9/26 14:00:21	2	1	2	1	5	1	3	1	3	1	2	2	1	1	2	1	1	1	2	2	3	1	4	3	3	3	3	4	2	3	3	3	3	3
1608	2023/9/26 14:00:25	2	1	2	1	2	1	1	1	1	1	1	1	1	1	1	1	1	1	1	1	2	1	5	4	5	5	5	5	1	5	3	3	1	3
1609	2023/9/26 14:00:34	2	1	2	3	4	1	1	1	3	1	3	3	3	3	1	1	3	1	1	1	1	1	1	5	5	5	5	5	1	5	5	5	5	5
1610	2023/9/26 14:00:41	2	1	2	1	2	1	1	1	1	1	1	1	1	1	2	1	1	1	1	1	1	1	5	4	4	3	5	5	4	5	3	2	3	2
1611	2023/9/26 14:00:48	1	1	2	1	2	1	1	1	1	1	1	1	1	1	1	1	1	3	3	1	3	1	5	5	2	3	5	5	3	5	3	3	3	2
1612	2023/9/26 14:01:07	2	1	2	1	2	1	1	1	1	1	1	1	1	1	1	1	1	1	1	1	1	1	5	4	4	2	5	5	5	5	4	4	2	4
1613	2023/9/26 14:01:21	1	1	2	1	2	1	1	1	1	1	1	1	1	1	1	1	1	1	1	1	1	1	1	3	5	3	3	5	2	5	3	2	3	3
1614	2023/9/26 14:01:32	2	2	2	3	2	1	1	3	3	1	2	2	3	3	1	1	2	1	1	1	3	1	4	4	4	4	5	2	3	4	3	2	4	2
1615	2023/9/26 14:02:15	2	1	2	1	2	1	1	1	1	1	1	1	1	1	1	1	1	1	1	1	2	1	5	5	5	5	5	5	1	5	5	4	2	4
1616	2023/9/26 14:02:20	1	1	2	1	5	1	1	1	1	1	2	2	1	1	2	1	1	1	1	1	1	1	5	5	5	1	5	5	1	5	2	4	5	3
1617	2023/9/26 14:02:25	2	1	2	1	2	1	1	3	3	3	1	2	2	1	3	2	1	1	2	2	2	2	4	4	5	4	4	4	2	4	5	2	4	4
1618	2023/9/26 14:02:37	1	1	1	1	5	1	1	1	1	1	1	1	2	1	1	1	1	1	1	1	2	1	1	4	5	2	5	5	3	5	3	4	2	3
1619	2023/9/26 14:02:52	2	1	2	1	2	1	1	1	1	1	3	2	1	1	1	1	1	1	1	1	1	1	5	5	5	4	4	4	2	5	3	3	4	4
1620	2023/9/26 14:02:55	2	1	2	2	5	1	1	1	1	1	2	3	3	3	1	3	3	1	1	1	3	1	1	5	5	5	5	5	3	5	5	5	5	5
1621	2023/9/26 14:03:17	2	1	2	1	2	1	1	1	1	1	1	1	1	2	2	1	2	1	1	1	2	1	4	3	5	3	5	4	2	5	3	3	3	2
1622	2023/9/26 14:03:20	2	1	1	1	4	1	1	3	1	1	2	1	1	1	1	1	2	1	2	2	2	1	4	4	4	3	4	4	1	5	1	2	3	2
1623	2023/9/26 14:03:34	2	1	2	1	5	1	1	1	1	1	3	1	1	1	1	1	1	1	1	1	1	1	1	5	5	5	5	5	2	5	3	3	4	3
1624	2023/9/26 14:03:34	1	2	2	3	6	3	1	1	1	2	1	1	3	3	3	3	3	3	2	1	3	3	5	3	3	3	5	3	3	4	3	3	3	3
1625	2023/9/26 14:03:35	2	1	2	1	2	1	1	1	2	1	2	2	1	2	2	1	1	1	1	1	1	1	5	4	5	5	4	4	1	5	5	4	4	4
1626	2023/9/26 14:03:47	2	2	2	1	5	1	1	1	1	1	3	3	3	1	2	1	3	1	2	2	2	1	4	4	4	4	4	4	1	5	4	3	2	2
1627	2023/9/26 14:04:02	2	1	2	1	2	1	1	1	1	1	1	1	1	1	1	1	1	1	1	1	3	1	1	4	5	4	5	5	1	5	3	3	2	4
1628	2023/9/26 14:04:29	2	1	2	1	2	1	1	1	1	1	3	1	1	1	3	3	3	3	2	3	3	3	5	3	5	3	5	3	1	5	2	3	5	3
1629	2023/9/26 14:04:37	2	1	2	1	2	1	1	1	1	1	3	3	3	3	1	1	1	2	1	3	3	3	5	5	5	5	5	5	5	5	5	5	5	5
1630	2023/9/26 14:04:50	2	1	2	1	2	1	1	1	3	1	3	3	3	1	3	1	3	3	1	1	1	1	5	5	5	5	5	5	2	5	5	5	5	5
1631	2023/9/26 14:04:55	2	1	2	3	2	1	1	1	1	1	3	1	1	1	1	1	1	1	2	2	2	1	4	4	5	4	4	4	2	4	2	2	3	2
1632	2023/9/26 14:04:58	2	2	2	1	2	1	1	1	1	1	1	3	3	3	1	1	1	1	1	1	2	2	4	4	4	4	4	4	2	4	4	4	3	3
1633	2023/9/26 14:05:09	2	1	2	1	5	1	1	3	1	1	2	3	1	3	3	1	2	1	2	1	1	1	5	3	4	3	4	4	3	4	2	3	4	4
1634	2023/9/26 14:05:11	2	1	2	3	6	3	3	3	3	1	3	3	3	3	3	3	3	3	3	3	3	3	4	4	3	4	4	4	3	4	4	3	4	2
1635	2023/9/26 14:05:14	2	1	1	1	2	1	1	1	1	1	1	1	1	1	1	1	1	1	1	1	1	1	5	3	4	3	4	4	2	4	4	2	3	2
1636	2023/9/26 14:05:21	1	1	1	1	2	1	1	1	1	1	2	1	1	1	1	1	1	1	1	1	1	1	5	4	4	3	5	3	3	4	3	4	3	5
1637	2023/9/26 14:05:27	2	1	2	1	5	1	1	2	1	2	1	2	1	1	2	1	1	1	2	2	2	1	5	2	5	3	4	4	2	4	3	2	2	2
1638	2023/9/26 14:05:37	2	1	2	1	2	1	1	1	1	1	2	2	1	1	1	1	1	1	1	1	2	1	5	3	5	5	5	5	1	5	3	3	3	3
1639	2023/9/26 14:05:37	2	2	2	1	2	1	1	2	1	1	1	1	1	1	2	2	1	1	2	1	2	1	5	4	5	4	5	5	4	5	2	2	2	2
1640	2023/9/26 14:05:39	2	1	1	1	2	1	1	1	3	1	2	3	3	3	2	3	3	3	2	3	2	1	5	4	4	5	5	5	1	5	4	3	3	3
1641	2023/9/26 14:05:41	1	1	2	1	2	1	3	1	1	1	2	3	3	3	2	1	1	1	1	1	1	1	5	4	5	5	5	5	1	5	3	3	2	3
1642	2023/9/26 14:05:53	2	1	2	1	2	1	1	1	1	1	2	2	1	1	1	1	1	1	1	1	2	2	5	3	3	5	5	5	3	5	3	1	3	1
1643	2023/9/26 14:05:57	2	1	1	1	2	1	1	1	1	1	1	1	1	1	1	1	1	1	1	1	1	1	5	4	5	5	5	5	1	5	4	5	3	4
1644	2023/9/26 14:05:58	2	1	1	1	2	1	1	3	1	1	2	3	3	1	1	1	3	2	2	1	2	1	5	4	5	3	5	5	2	5	5	4	3	3
1645	2023/9/26 14:06:10	2	1	2	1	2	1	1	1	1	1	2	3	3	3	1	1	1	1	1	1	2	1	1	1	5	5	4	4	1	5	3	4	5	3
1646	2023/9/26 14:06:16	2	1	1	3	2	1	1	1	1	1	3	3	3	3	1	1	3	3	3	1	3	2	3	2	4	3	4	3	3	4	3	3	3	3
1647	2023/9/26 14:06:33	2	1	2	1	2	1	1	1	3	1	1	1	1	1	3	1	1	2	1	1	1	1	5	4	5	4	4	4	2	4	4	3	3	3
1648	2023/9/26 14:06:37	2	1	2	3	6	1	1	1	1	1	1	1	1	1	1	1	1	1	1	1	1	1	5	4	4	5	4	5	2	4	4	3	4	4
1649	2023/9/26 14:06:41	2	1	2	1	2	1	1	1	1	1	1	3	1	1	1	1	1	1	1	1	3	1	5	4	5	3	5	4	2	5	4	4	2	4
1650	2023/9/26 14:06:53	2	2	1	3	2	1	1	1	3	1	3	3	1	1	3	1	1	2	2	2	1	1	5	3	5	5	5	5	2	5	5	5	5	3
1651	2023/9/26 14:06:59	2	1	2	1	5	1	3	1	1	1	2	1	1	1	2	1	1	1	2	2	2	1	5	4	5	4	5	5	1	5	5	4	3	2
1652	2023/9/26 14:07:01	1	1	1	1	2	1	1	1	1	1	1	2	1	3	1	1	1	1	1	1	1	1	3	3	5	4	5	5	4	5	4	3	3	1
1653	2023/9/26 14:07:05	1	1	1	1	2	1	1	3	1	1	3	3	3	1	1	1	1	1	2	1	1	1	5	4	5	4	4	5	4	4	5	2	4	3
1654	2023/9/26 14:07:08	2	1	2	1	2	1	1	3	3	1	3	3	3	3	3	1	3	3	2	2	2	1	5	3	5	5	5	4	1	5	5	3	2	5
1655	2023/9/26 14:07:10	2	1	2	1	2	1	1	1	2	3	3	1	1	1	1	3	3	2	2	1	2	1	5	5	5	5	5	4	2	5	4	4	3	2
1656	2023/9/26 14:07:11	1	1	2	1	2	1	1	3	3	1	1	3	3	3	3	3	1	1	1	1	2	1	4	2	4	3	4	4	3	5	4	3	2	3
1657	2023/9/26 14:07:15	2	1	1	1	2	1	3	1	1	1	1	1	1	1	2	1	1	2	2	2	2	1	5	3	5	3	5	5	3	5	3	4	2	5
1658	2023/9/26 14:07:16	2	1	2	1	2	1	1	1	1	1	2	3	2	1	1	1	3	1	1	2	2	1	5	3	4	4	4	3	1	4	3	3	2	3
1659	2023/9/26 14:07:25	1	1	2	1	2	1	1	1	1	1	2	1	1	1	1	1	1	1	1	1	1	1	5	5	5	5	5	5	1	5	4	5	1	1
1660	2023/9/26 14:07:27	2	1	2	1	2	1	1	1	1	1	2	2	1	1	2	2	3	3	2	1	3	1	3	5	5	3	5	5	1	5	5	4	4	4
1661	2023/9/26 14:07:31	1	1	2	1	2	1	1	1	1	1	1	1	1	1	1	1	1	1	1	1	1	1	5	5	5	5	5	5	1	5	5	5	3	5
1662	2023/9/26 14:07:33	2	1	2	1	2	1	1	1	1	1	1	3	1	1	2	1	1	1	1	1	1	1	5	4	5	4	5	5	2	4	4	2	3	4
1663	2023/9/26 14:07:39	2	2	2	1	2	1	1	1	1	1	1	1	1	1	1	1	1	1	1	1	2	1	5	5	5	5	5	5	1	5	5	5	5	5
1664	2023/9/26 14:07:40	2	1	1	1	2	1	3	3	3	1	3	1	1	1	1	1	3	1	3	1	1	1	5	4	4	4	4	4	2	4	4	4	4	3
1665	2023/9/26 14:07:40	1	1	2	1	2	1	1	1	1	1	1	1	1	1	1	1	1	1	1	1	1	1	4	4	4	4	4	4	3	4	4	3	4	4
1666	2023/9/26 14:08:07	2	1	2	1	2	1	1	1	1	1	1	2	1	1	2	1	1	1	1	2	2	1	4	4	4	4	4	4	4	4	4	2	3	2
1667	2023/9/26 14:08:11	2	1	2	1	2	1	1	1	1	1	1	1	1	1	3	1	1	2	1	1	2	1	3	3	3	1	3	3	3	3	3	3	3	3
1668	2023/9/26 14:08:14	2	1	1	2	4	1	1	1	1	1	1	1	1	1	1	1	1	1	1	1	1	1	5	2	5	5	5	5	1	5	5	5	2	5
1669	2023/9/26 14:08:21	2	1	1	1	2	1	1	1	1	1	1	1	1	1	1	1	1	1	1	1	2	1	3	3	3	5	4	4	1	4	4	4	3	3
1670	2023/9/26 14:08:29	1	2	2	1	2	1	1	3	3	1	3	3	1	1	3	3	3	1	1	1	1	1	5	4	5	3	4	5	2	5	4	3	3	3
1671	2023/9/26 14:08:33	2	1	2	1	2	1	1	1	1	1	1	1	1	1	1	1	1	1	1	1	1	1	5	3	5	3	5	5	1	5	4	4	1	3
1672	2023/9/26 14:08:34	2	1	2	1	2	1	1	1	1	1	1	1	1	1	1	1	1	1	1	1	1	1	5	5	5	5	5	5	1	5	5	5	3	5
1673	2023/9/26 14:08:38	2	1	1	2	2	1	1	1	1	1	1	1	1	1	1	1	1	1	2	1	1	1	5	3	5	4	4	4	2	4	3	4	2	3
1674	2023/9/26 14:08:40	1	1	2	3	5	1	1	1	1	1	1	1	2	1	1	1	3	1	1	1	1	1	4	3	5	3	4	4	4	4	4	1	3	1
1675	2023/9/26 14:08:49	2	1	2	1	2	1	1	1	1	1	2	1	1	1	2	1	1	1	1	1	1	1	1	1	1	1	1	1	1	1	5	3	1	3
1676	2023/9/26 14:08:54	2	1	2	1	2	1	1	1	1	1	3	3	3	1	1	1	1	1	1	1	2	1	4	4	5	5	4	2	3	4	3	4	2	4
1677	2023/9/26 14:08:58	2	1	1	1	2	1	1	1	1	1	1	3	1	3	2	1	1	1	2	2	3	1	4	3	5	4	4	4	2	4	3	3	4	3
1678	2023/9/26 14:08:59	2	1	1	1	2	1	1	1	1	1	2	1	1	1	1	1	1	1	1	1	3	3	5	5	5	5	5	5	1	5	5	2	3	4
1679	2023/9/26 14:09:16	2	1	2	1	2	1	1	1	2	1	1	1	1	1	1	1	1	2	2	2	1	1	5	4	4	3	4	5	1	4	4	3	3	3
1680	2023/9/26 14:09:22	2	1	2	1	2	1	1	1	1	1	1	1	1	1	1	1	1	1	2	1	3	1	4	4	5	3	4	4	3	5	4	4	4	4
1681	2023/9/26 14:09:23	2	2	2	1	2	1	1	2	3	1	3	2	2	3	3	1	1	3	1	1	3	1	4	4	4	5	5	4	1	5	4	3	3	3
1682	2023/9/26 14:09:25	2	1	2	1	2	1	1	1	1	1	3	1	1	1	1	1	1	1	1	1	2	1	5	4	5	5	5	2	3	5	4	2	4	4
1683	2023/9/26 14:09:29	1	1	2	1	2	1	1	1	3	1	2	3	3	2	1	1	3	1	1	1	1	1	5	4	4	4	4	4	2	4	4	4	4	3
1684	2023/9/26 14:09:33	2	1	1	1	2	1	1	1	1	2	1	2	1	1	1	1	3	1	1	2	1	1	4	4	4	3	3	4	2	4	3	2	2	2
1685	2023/9/26 14:09:36	2	1	2	1	2	1	1	1	1	1	3	1	1	1	1	3	3	1	1	1	3	1	5	4	5	5	5	5	2	5	4	4	3	4
1686	2023/9/26 14:09:46	2	1	2	1	5	1	1	1	1	1	1	1	1	1	1	1	1	1	1	1	1	1	5	5	5	5	5	3	1	5	4	2	4	1
1687	2023/9/26 14:09:51	2	1	2	1	2	1	1	1	1	1	1	1	1	1	2	1	1	1	2	1	1	1	5	5	5	4	5	5	2	5	4	3	2	4
1688	2023/9/26 14:09:58	2	1	1	3	2	1	1	1	1	2	2	2	1	1	1	1	3	1	1	1	2	1	5	5	5	3	4	4	2	4	3	2	4	4
1689	2023/9/26 14:10:03	2	1	1	1	2	1	1	1	1	1	3	1	1	1	3	3	3	1	1	1	1	1	5	4	4	4	4	4	2	4	4	4	4	3
1690	2023/9/26 14:10:06	2	1	1	1	2	1	3	3	3	1	2	3	3	3	3	3	3	3	3	3	3	3	5	4	5	5	4	4	1	4	4	3	3	3
1691	2023/9/26 14:10:36	2	1	2	1	2	1	1	1	1	1	1	1	1	1	1	1	1	1	1	1	3	1	5	5	5	5	5	4	2	5	4	5	3	4
1692	2023/9/26 14:10:45	2	1	2	1	2	1	1	2	3	1	3	2	1	2	3	1	3	3	1	1	1	1	5	4	5	5	5	5	3	5	4	2	4	2
1693	2023/9/26 14:10:56	2	1	2	1	2	1	1	1	1	1	1	2	2	1	2	1	3	1	2	2	2	1	5	4	5	3	5	5	1	5	3	2	3	2
1694	2023/9/26 14:10:59	2	1	2	1	2	1	1	1	1	1	1	1	1	3	1	1	1	2	2	1	2	1	5	5	5	5	5	5	1	5	4	5	2	3
1695	2023/9/26 14:11:17	2	1	2	1	2	1	1	1	1	1	2	1	1	1	1	1	1	1	1	1	1	1	5	5	5	5	5	5	2	5	5	5	5	5
1696	2023/9/26 14:11:22	2	1	1	1	5	1	1	1	2	1	2	1	1	1	1	1	1	1	2	1	3	1	5	5	5	5	5	5	1	5	4	3	3	4
1697	2023/9/26 14:11:58	2	1	1	1	2	1	1	1	1	1	1	1	1	1	1	1	1	1	1	1	2	1	5	5	5	5	4	5	2	5	4	3	1	4
1698	2023/9/26 14:12:04	2	1	1	3	2	1	1	1	1	2	2	2	1	1	1	1	3	1	1	1	2	1	5	5	5	3	4	4	2	4	3	2	5	4
1699	2023/9/26 14:12:08	2	1	2	1	2	1	1	1	1	1	3	3	1	3	1	1	3	1	1	1	3	1	5	5	3	3	4	4	1	5	4	1	3	2
1700	2023/9/26 14:12:17	2	1	2	1	2	1	1	1	1	1	3	3	3	1	3	1	2	1	1	1	3	1	5	4	4	4	5	3	3	3	2	2	3	1
1701	2023/9/26 14:12:19	1	1	2	2	2	1	1	1	1	1	3	1	1	1	1	1	1	1	1	1	1	1	5	4	4	4	4	4	1	4	4	1	4	3
1702	2023/9/26 14:12:20	2	1	2	1	2	1	1	3	3	1	3	1	1	3	1	1	3	1	1	1	3	1	5	4	5	4	5	4	2	5	4	4	4	4
1703	2023/9/26 14:12:28	2	2	1	1	2	1	2	1	3	1	2	2	1	1	2	1	3	1	2	1	2	1	5	5	5	4	5	5	3	5	5	3	4	3
1704	2023/9/26 14:12:29	2	1	2	1	5	1	1	1	1	1	3	3	1	1	1	1	1	1	1	1	1	1	4	4	5	2	4	4	1	4	4	2	2	2
1705	2023/9/26 14:12:30	2	2	1	1	2	1	1	1	1	1	2	2	1	1	2	1	1	1	2	1	2	1	5	5	5	4	5	5	2	5	5	3	4	5
1706	2023/9/26 14:12:45	2	1	2	3	2	1	1	1	1	1	2	1	1	1	1	1	1	1	1	1	1	1	4	4	4	4	3	4	2	4	4	3	3	3
1707	2023/9/26 14:12:55	2	1	2	3	2	1	1	1	1	1	3	3	1	1	1	1	1	1	1	1	1	1	5	3	4	3	4	4	2	4	4	3	4	3
1708	2023/9/26 14:12:59	2	1	2	1	2	1	1	1	1	1	1	3	3	1	1	1	1	1	2	1	2	1	5	5	5	3	5	5	3	5	4	2	3	3
1709	2023/9/26 14:13:01	2	2	2	1	2	1	1	1	1	1	3	1	1	1	3	1	1	1	1	1	2	1	5	5	5	5	5	5	3	5	4	3	5	5
1710	2023/9/26 14:13:11	2	1	1	1	2	1	1	1	1	1	2	1	1	1	1	1	1	1	3	2	2	1	5	5	5	4	5	5	1	5	5	1	2	1
1711	2023/9/26 14:13:29	2	1	1	1	5	1	2	2	1	1	2	1	1	1	1	2	1	1	1	1	1	1	3	3	5	2	4	5	1	5	4	4	3	2
1712	2023/9/26 14:13:36	2	1	2	1	2	1	1	1	1	1	3	3	1	1	1	1	1	1	1	1	3	1	5	5	5	5	5	5	2	5	5	5	5	5
1713	2023/9/26 14:13:42	2	1	2	3	2	1	1	1	1	1	1	3	1	1	1	1	1	1	1	1	2	1	5	5	5	5	5	5	1	4	4	4	4	4
1714	2023/9/26 14:13:50	2	1	2	1	2	1	1	1	1	1	1	2	1	1	1	1	1	1	2	1	2	1	5	3	5	1	5	4	3	5	2	3	2	4
1715	2023/9/26 14:14:05	2	2	2	1	2	1	1	1	1	1	1	3	1	1	2	1	1	2	2	2	2	1	4	3	5	4	4	5	3	4	4	2	3	2
1716	2023/9/26 14:14:13	2	1	1	2	2	1	1	3	1	1	3	3	1	1	1	3	3	3	3	1	2	1	4	4	4	3	4	4	2	4	2	3	4	3
1717	2023/9/26 14:14:13	1	1	1	3	2	1	1	1	1	1	3	3	3	1	2	1	1	1	1	1	1	1	1	1	1	1	1	1	2	1	3	3	3	3
1718	2023/9/26 14:14:16	2	1	2	1	2	1	3	1	3	1	3	2	1	1	1	3	3	1	1	1	3	1	4	3	4	3	4	4	2	4	3	4	3	4
1719	2023/9/26 14:14:23	2	1	2	1	2	1	1	1	2	1	3	1	1	1	1	1	1	1	1	1	1	1	4	4	4	4	4	4	2	4	4	4	3	4
1720	2023/9/26 14:14:37	1	1	1	1	2	1	1	1	1	1	3	3	1	1	3	3	3	1	1	1	1	1	5	4	4	5	5	5	1	4	5	3	4	1
1721	2023/9/26 14:14:44	2	1	2	1	2	1	1	1	1	1	3	3	1	1	2	1	1	1	1	1	2	1	5	5	5	5	5	5	1	5	5	1	2	4
1722	2023/9/26 14:14:46	2	1	2	1	2	1	1	1	1	1	2	1	1	1	3	1	1	1	1	1	2	1	4	4	4	3	4	4	1	4	3	2	5	2
1723	2023/9/26 14:14:51	2	1	2	1	2	1	1	3	3	1	3	3	3	1	1	1	3	1	1	1	1	1	5	5	5	4	5	3	2	5	4	3	3	3
1724	2023/9/26 14:14:51	2	1	2	1	2	1	1	2	1	1	2	1	3	2	2	1	1	1	1	2	2	1	1	4	3	2	4	5	2	5	3	2	2	2
1725	2023/9/26 14:15:00	2	1	1	1	2	1	1	1	1	1	1	1	1	1	1	1	1	1	2	1	1	1	5	3	5	4	4	5	2	4	2	2	2	2
1726	2023/9/26 14:15:03	2	1	2	1	2	1	1	3	3	1	1	3	3	3	3	3	1	1	3	1	2	1	4	4	5	5	4	5	1	5	2	2	4	3
1727	2023/9/26 14:15:03	2	1	1	1	2	1	1	1	3	1	2	3	1	1	2	1	1	1	3	3	2	1	4	4	4	4	4	4	2	4	4	3	4	3
1728	2023/9/26 14:15:06	2	1	2	3	2	1	1	1	1	1	2	2	1	1	1	1	1	1	2	2	1	1	5	3	5	5	3	2	2	2	1	2	4	2
1729	2023/9/26 14:15:42	1	1	1	1	2	1	1	2	1	1	2	2	2	1	2	1	1	1	2	1	2	1	5	4	5	2	5	4	3	5	3	3	4	2
1730	2023/9/26 14:15:47	2	2	2	1	2	1	1	1	1	1	1	1	1	1	1	1	1	1	1	1	3	1	5	4	5	4	5	5	3	5	4	3	2	1
1731	2023/9/26 14:15:50	1	1	2	1	2	1	1	1	3	1	3	3	1	3	3	3	3	1	3	2	1	1	5	4	5	3	5	5	3	5	3	3	4	3
1732	2023/9/26 14:15:52	2	1	1	1	2	1	1	1	1	1	2	3	1	1	1	1	2	1	2	1	2	1	5	3	5	5	5	5	1	5	3	3	5	3
1733	2023/9/26 14:15:52	2	1	1	2	2	1	1	2	3	2	2	1	1	2	2	1	1	1	2	2	2	1	4	4	4	4	4	4	2	4	2	3	4	4
1734	2023/9/26 14:16:01	2	1	2	2	2	1	1	2	1	1	2	1	1	2	3	1	1	2	1	1	3	3	4	3	4	4	4	3	3	4	4	3	3	3
1735	2023/9/26 14:16:09	2	1	1	1	2	1	1	1	3	1	2	1	1	1	1	1	1	1	1	1	1	1	5	2	5	1	5	5	3	5	5	3	2	3
1736	2023/9/26 14:16:24	2	1	2	1	2	1	1	1	1	1	1	1	1	1	1	1	1	1	1	1	1	1	5	4	5	4	5	5	1	5	5	3	4	4
1737	2023/9/26 14:16:30	2	1	1	1	2	1	1	1	1	1	2	1	1	1	1	1	1	1	2	2	2	1	5	5	5	4	5	5	2	5	5	4	1	1
1738	2023/9/26 14:16:34	2	1	2	1	2	1	1	1	1	1	1	2	2	1	1	1	1	1	1	1	1	1	4	5	5	4	4	5	1	5	5	5	2	4
1739	2023/9/26 14:16:51	2	2	2	1	2	1	1	1	1	1	1	1	1	1	1	1	1	1	1	1	1	1	5	4	5	3	4	4	1	5	4	3	2	3
1740	2023/9/26 14:16:54	2	1	1	1	2	1	1	1	1	1	1	1	1	1	1	1	1	1	2	1	1	1	5	3	5	3	4	4	2	4	3	2	2	2
1741	2023/9/26 14:16:55	2	1	1	1	2	1	1	1	1	1	1	1	1	1	1	1	1	1	1	1	1	1	5	3	4	3	4	4	2	4	4	2	3	4
1742	2023/9/26 14:17:03	2	1	2	1	2	1	1	1	1	1	2	3	3	3	1	1	1	1	1	1	1	1	5	5	5	4	4	4	2	5	4	2	3	3
1743	2023/9/26 14:17:14	2	1	2	1	2	1	1	1	1	1	2	1	1	1	1	1	1	1	1	1	1	1	1	5	5	4	5	5	1	5	4	4	4	3
1744	2023/9/26 14:17:23	1	2	1	1	2	1	1	1	1	1	2	2	2	2	1	1	1	1	1	1	1	1	5	2	5	4	5	4	2	4	2	2	2	2
1745	2023/9/26 14:17:24	2	1	2	2	2	1	1	1	1	1	3	2	1	1	1	1	1	1	1	2	2	1	5	3	4	1	4	5	1	5	4	3	2	2
1746	2023/9/26 14:17:49	1	1	1	1	2	1	1	1	1	1	2	2	1	1	1	1	1	1	2	2	1	1	5	2	5	5	5	5	1	5	4	2	2	2
1747	2023/9/26 14:17:53	2	1	2	3	2	1	1	1	1	1	1	1	1	1	1	1	1	1	1	1	3	1	5	5	5	4	5	5	3	5	5	2	2	3
1748	2023/9/26 14:17:54	2	1	2	1	2	1	1	1	1	1	2	1	1	1	1	1	1	1	1	1	2	1	5	5	5	3	5	5	5	5	4	5	4	5
1749	2023/9/26 14:17:55	2	1	2	1	2	1	1	1	1	1	1	1	1	1	1	1	1	1	1	1	1	1	3	4	5	5	5	5	3	5	5	4	1	1
1750	2023/9/26 14:18:09	2	2	2	1	2	1	1	1	1	1	2	2	1	1	1	1	1	1	2	1	1	1	1	4	5	4	4	4	3	5	3	4	2	4
1751	2023/9/26 14:18:10	1	1	2	1	2	1	1	1	1	1	1	1	1	1	1	1	1	1	1	1	1	1	3	3	3	3	5	5	1	4	3	4	3	2
1752	2023/9/26 14:18:12	2	1	2	1	2	1	1	3	3	1	2	3	3	1	3	1	3	1	1	1	2	1	5	5	5	4	4	4	1	5	2	4	4	4
1753	2023/9/26 14:18:16	2	1	1	2	2	1	1	1	1	1	1	2	1	1	2	1	1	1	2	1	1	1	4	4	4	4	4	4	2	4	3	2	3	3
1754	2023/9/26 14:18:17	2	1	1	1	2	1	1	1	1	1	1	1	1	1	1	1	1	1	1	1	1	1	5	4	5	5	5	5	2	5	4	4	3	4
1755	2023/9/26 14:18:22	2	1	2	1	2	1	1	1	1	1	1	1	1	1	1	1	1	1	1	1	1	1	5	3	5	4	5	5	2	5	5	3	1	3
1756	2023/9/26 14:18:33	1	1	2	1	2	1	1	1	1	2	2	1	2	1	2	1	1	1	1	2	1	1	4	3	4	4	4	3	2	4	4	3	2	4
1757	2023/9/26 14:18:36	2	1	2	1	2	1	1	1	1	1	1	1	1	1	1	1	1	1	1	1	1	1	5	5	5	5	5	5	5	5	5	5	5	5
1758	2023/9/26 14:18:37	2	2	2	1	2	1	1	1	1	1	2	3	3	3	3	1	1	3	3	3	2	1	5	4	5	4	5	5	3	5	4	3	3	3
1759	2023/9/26 14:18:59	2	1	2	2	2	1	1	2	1	1	3	1	1	1	1	1	1	1	1	1	1	1	5	4	4	4	4	4	4	4	4	4	4	3
1760	2023/9/26 14:18:59	2	1	1	2	2	1	1	1	1	1	3	1	1	1	1	1	1	1	1	1	1	1	5	5	5	5	5	5	1	5	5	5	5	5
1761	2023/9/26 14:19:03	2	1	2	1	2	1	1	1	1	1	3	2	1	1	2	1	1	1	1	1	2	1	5	4	5	4	4	5	2	5	4	3	4	4
1762	2023/9/26 14:19:10	2	1	1	1	2	1	1	1	1	1	1	2	2	2	1	1	1	1	1	1	2	1	5	2	5	5	5	5	1	5	5	3	3	3
1763	2023/9/26 14:19:31	2	1	2	1	2	1	1	1	1	1	1	1	1	1	1	1	1	1	1	2	2	1	5	4	5	4	5	5	4	4	5	3	4	4
1764	2023/9/26 14:19:31	1	2	2	1	2	1	1	1	1	1	2	1	1	1	1	1	1	1	1	1	1	1	5	1	5	1	5	5	1	5	5	5	3	4
1765	2023/9/26 14:19:42	1	1	2	1	2	1	3	1	3	1	3	3	3	3	3	1	3	1	3	3	3	1	3	3	5	4	5	5	1	5	3	1	3	3
1766	2023/9/26 14:19:42	1	1	2	1	2	1	1	2	1	2	2	1	1	1	1	1	1	2	2	1	2	1	5	5	5	5	5	4	5	5	3	4	4	4
1767	2023/9/26 14:19:44	2	1	2	1	2	1	1	2	1	3	3	1	3	3	3	1	3	3	3	3	3	3	5	4	4	3	5	3	4	5	3	3	3	2
1768	2023/9/26 14:19:48	2	1	2	1	2	1	3	1	1	1	3	3	1	1	2	1	3	2	2	1	1	1	5	3	5	4	4	5	2	5	4	4	3	3
1769	2023/9/26 14:19:56	2	1	2	1	2	1	1	3	1	1	1	1	1	1	1	1	1	1	1	1	2	1	5	5	3	5	5	4	2	3	4	2	3	3
1770	2023/9/26 14:20:11	2	1	2	1	2	1	1	1	1	1	1	2	1	2	2	1	1	1	1	1	2	1	4	3	5	5	5	5	1	5	4	3	1	2
1771	2023/9/26 14:20:16	1	1	2	1	2	1	1	1	1	1	1	1	1	1	1	1	1	1	1	1	1	1	5	5	5	5	5	5	2	5	4	4	3	4
1772	2023/9/26 14:20:20	2	1	1	1	2	1	1	2	1	3	2	2	1	1	2	1	1	2	1	1	1	1	5	4	5	4	3	4	3	4	3	2	3	2
1773	2023/9/26 14:20:23	2	1	2	1	2	1	1	1	1	1	1	1	1	2	1	1	1	1	1	1	2	1	5	3	5	5	5	5	1	5	4	3	1	2
1774	2023/9/26 14:20:38	2	1	2	1	2	1	1	1	1	1	3	3	3	1	1	1	1	1	1	1	2	1	5	4	5	5	5	5	1	5	5	3	3	3
1775	2023/9/26 14:20:39	2	1	2	1	5	1	1	1	3	1	3	3	3	1	3	3	3	3	3	3	3	3	5	5	5	5	5	5	1	5	3	5	3	5
1776	2023/9/26 14:20:40	2	1	1	1	2	1	1	1	1	1	1	1	1	1	1	1	1	1	2	2	2	1	4	3	4	4	4	4	3	4	3	3	3	3
1777	2023/9/26 14:20:51	2	1	2	1	2	1	1	1	1	1	1	2	2	1	1	1	2	2	2	1	2	1	1	2	3	3	1	3	5	1	2	2	2	3
1778	2023/9/26 14:20:57	1	1	1	1	2	1	1	1	3	1	3	3	3	3	3	3	3	3	3	3	3	3	5	4	4	5	3	5	1	5	3	1	1	1
1779	2023/9/26 14:21:00	2	1	2	2	4	1	1	3	3	3	3	3	3	3	1	1	3	1	1	1	1	1	5	5	5	5	5	5	5	5	5	5	5	5
1780	2023/9/26 14:21:01	2	2	2	1	2	1	1	1	3	2	1	3	3	3	1	3	3	1	3	1	3	1	3	3	5	3	4	3	3	4	3	5	3	3
1781	2023/9/26 14:21:02	2	2	2	1	4	1	1	1	1	1	2	3	3	3	1	1	3	1	2	1	3	1	5	4	5	3	5	5	1	5	5	3	5	3
1782	2023/9/26 14:21:18	2	2	2	2	2	1	1	1	1	1	1	1	1	1	1	1	1	1	1	1	1	1	1	4	5	3	5	5	3	5	4	3	3	3
1783	2023/9/26 14:21:37	2	1	2	3	4	1	1	1	1	1	2	1	1	1	1	1	1	1	1	1	1	1	5	5	5	5	5	5	1	5	3	3	4	4
1784	2023/9/26 14:21:40	2	1	2	1	2	1	1	1	1	1	1	1	1	1	2	1	1	1	1	1	2	1	5	4	4	4	4	4	3	4	4	3	2	3
1785	2023/9/26 14:21:46	2	1	2	2	4	1	1	1	1	1	2	3	1	1	1	1	3	1	3	2	2	1	4	3	4	4	4	4	2	4	3	3	3	3
1786	2023/9/26 14:22:06	2	1	2	2	2	1	1	1	1	1	1	1	1	1	1	1	1	1	1	1	1	1	3	3	3	3	3	3	3	3	3	3	3	3
1787	2023/9/26 14:22:25	2	1	1	1	2	1	3	1	1	1	2	1	1	1	3	1	1	1	1	1	1	1	5	4	5	3	4	5	1	5	4	3	4	3
1788	2023/9/26 14:22:35	1	1	2	1	2	1	1	1	1	1	1	1	1	1	1	1	1	1	1	1	1	1	1	1	5	4	5	5	4	4	4	2	3	3
1789	2023/9/26 14:22:39	2	1	2	1	2	1	1	1	1	1	1	1	1	1	1	1	1	1	1	1	1	1	5	3	4	1	4	4	1	3	3	2	3	3
1790	2023/9/26 14:22:45	2	1	2	3	2	1	1	2	3	3	1	2	3	3	1	1	3	1	1	1	1	1	5	3	5	4	4	4	2	4	2	3	4	2
1791	2023/9/26 14:22:45	1	1	1	1	2	1	1	1	1	1	1	1	1	1	1	1	1	1	1	1	1	1	3	3	5	5	5	3	1	5	4	4	2	3
1792	2023/9/26 14:22:54	2	1	2	1	5	1	1	1	1	1	1	1	1	1	1	1	1	1	1	1	2	1	1	5	5	5	5	5	1	5	5	3	2	4
1793	2023/9/26 14:23:04	2	1	1	1	2	1	1	3	3	1	3	3	1	1	1	3	3	1	3	1	2	1	4	4	4	5	3	4	2	4	3	3	4	3
1794	2023/9/26 14:23:06	2	1	1	1	2	1	1	2	1	2	2	2	1	1	2	1	1	1	1	1	2	1	5	5	5	5	4	5	1	5	4	2	5	2
1795	2023/9/26 14:23:09	2	1	2	1	5	1	1	3	1	1	1	2	1	2	2	3	1	1	1	1	2	1	5	2	5	4	5	4	2	5	3	3	3	2
1796	2023/9/26 14:23:16	2	1	2	1	2	1	1	1	1	1	1	1	1	1	2	1	3	1	3	2	3	1	5	3	5	5	4	4	2	5	4	4	4	3
1797	2023/9/26 14:23:16	1	1	2	2	2	1	1	1	1	1	2	1	1	1	1	1	1	1	1	1	1	1	5	3	5	5	5	5	4	5	4	4	4	3
1798	2023/9/26 14:23:17	2	1	2	1	2	1	1	1	1	1	1	1	1	1	2	1	3	1	1	2	3	1	5	3	4	5	4	4	2	4	4	4	4	3
1799	2023/9/26 14:23:26	2	1	2	2	2	1	1	1	1	1	2	3	1	3	3	3	3	1	1	3	1	1	5	5	2	5	5	4	4	5	2	2	5	3
1800	2023/9/26 14:23:43	2	1	2	1	2	1	1	1	1	1	1	2	1	1	1	1	1	1	1	1	1	1	5	5	4	4	4	4	3	5	4	2	4	2
1801	2023/9/26 14:23:51	1	1	1	1	2	1	1	1	1	1	1	1	1	1	1	1	1	1	1	1	1	1	5	5	5	5	5	5	5	5	5	5	5	5
1802	2023/9/26 14:24:25	2	1	2	1	2	1	2	2	3	3	2	2	1	2	1	1	2	1	2	1	2	1	4	5	4	4	5	4	1	4	4	4	3	4
1803	2023/9/26 14:24:35	2	1	2	2	2	1	1	1	1	1	1	1	1	1	1	1	1	1	1	1	1	1	5	3	3	3	3	3	3	3	3	3	3	3
1804	2023/9/26 14:24:37	2	1	2	1	5	1	1	1	3	1	3	1	1	1	3	1	1	3	2	1	2	1	5	5	5	5	5	5	1	5	3	2	3	3
1805	2023/9/26 14:24:38	2	1	2	1	2	1	1	1	1	1	2	1	1	1	3	1	1	1	2	2	2	1	5	4	4	4	4	5	3	5	4	2	3	3
1806	2023/9/26 14:24:46	2	1	2	1	2	1	1	1	1	1	1	1	1	1	1	1	1	1	1	1	1	1	4	3	4	3	4	4	2	4	3	3	2	3
1807	2023/9/26 14:25:01	2	1	2	1	2	1	3	3	3	1	3	3	3	3	3	3	3	1	3	1	3	1	4	4	5	4	4	4	3	5	3	2	3	2
1808	2023/9/26 14:25:03	2	1	1	1	2	1	1	1	3	1	2	2	1	3	3	1	1	1	1	3	3	1	4	4	4	4	4	4	4	4	4	4	4	4
1809	2023/9/26 14:25:08	2	1	1	1	2	1	1	1	1	1	3	1	1	1	2	1	1	1	2	2	2	1	5	5	5	5	5	5	3	5	4	2	4	2
1810	2023/9/26 14:25:11	2	2	1	1	2	1	3	1	3	3	3	3	3	3	3	3	3	2	2	2	1	1	2	4	2	4	4	4	2	4	2	2	2	2
1811	2023/9/26 14:25:26	2	1	2	2	2	1	1	1	1	1	3	2	1	1	1	1	1	1	1	1	2	1	5	5	5	5	5	5	5	5	5	5	5	5
1812	2023/9/26 14:25:31	2	1	1	1	2	1	3	1	1	3	2	2	1	1	3	1	1	2	2	2	1	1	1	3	4	2	4	4	4	4	2	2	3	2
1813	2023/9/26 14:25:35	2	1	2	1	2	1	1	1	1	1	1	1	1	1	1	1	3	3	2	2	2	1	4	4	4	3	4	4	3	4	3	4	3	2
1814	2023/9/26 14:25:47	2	1	2	1	2	1	1	1	1	1	2	2	1	1	2	1	1	2	2	1	2	1	5	4	5	4	5	4	1	5	4	1	3	5
1815	2023/9/26 14:25:52	2	1	2	1	2	1	1	1	1	1	1	2	1	1	2	1	1	1	2	2	1	1	5	4	5	5	5	5	3	5	5	4	4	4
1816	2023/9/26 14:26:14	2	1	1	1	2	1	2	1	3	2	2	3	3	1	3	3	3	3	2	2	1	1	5	3	5	4	5	4	3	5	4	3	3	2
1817	2023/9/26 14:26:15	2	1	2	1	2	1	1	1	1	1	1	1	1	1	1	1	1	1	1	1	2	1	5	5	5	5	5	5	1	5	5	3	4	5
1818	2023/9/26 14:26:22	2	1	2	1	2	1	1	1	1	1	2	1	1	1	2	1	1	1	1	1	2	1	5	3	4	4	5	5	1	5	5	5	2	5
1819	2023/9/26 14:26:26	2	1	2	1	2	1	1	1	1	1	3	3	3	3	3	3	3	3	3	3	3	1	5	4	5	4	4	4	3	5	4	3	4	4
1820	2023/9/26 14:26:31	2	1	1	1	2	1	1	3	3	1	2	3	3	3	1	1	3	3	1	1	2	1	5	5	3	5	5	5	1	5	5	5	5	5
1821	2023/9/26 14:26:38	1	1	2	1	2	1	1	1	2	1	1	1	1	1	1	1	2	1	1	1	1	1	1	2	5	4	5	4	2	5	4	2	2	2
1822	2023/9/26 14:27:17	2	1	2	1	2	1	3	1	1	3	3	3	3	3	1	3	3	3	2	3	3	1	4	4	3	4	4	4	3	4	4	3	3	3
1823	2023/9/26 14:27:17	2	1	2	1	2	1	1	2	1	1	1	1	1	1	1	1	1	1	1	1	3	1	5	4	5	3	4	2	2	4	2	2	3	2
1824	2023/9/26 14:27:36	2	1	2	3	2	1	1	1	1	1	3	2	1	1	1	1	1	1	1	1	2	1	5	5	5	5	5	5	1	5	3	4	4	4
1825	2023/9/26 14:27:47	2	1	1	2	2	1	1	1	1	1	3	1	1	1	1	3	1	1	1	1	3	1	5	5	5	5	4	5	2	5	4	3	3	3
1826	2023/9/26 14:28:02	2	1	2	1	5	1	1	1	1	1	1	2	1	1	1	1	2	1	2	1	2	1	5	5	5	3	4	4	3	5	4	2	4	2
1827	2023/9/26 14:28:28	2	2	1	1	2	1	1	1	3	3	3	3	1	1	3	1	1	2	2	3	1	1	4	4	4	4	5	4	4	4	2	2	2	3
1828	2023/9/26 14:30:35	2	1	2	3	2	1	1	1	1	1	3	3	1	1	1	1	3	1	1	1	1	1	4	4	5	3	4	5	2	5	4	2	4	4
1829	2023/9/26 14:30:39	2	1	2	1	2	1	1	3	1	1	3	3	3	2	1	1	1	1	3	1	3	1	5	4	5	2	4	4	2	5	5	3	3	3
1830	2023/9/26 14:31:05	2	1	2	1	2	1	1	1	1	1	1	3	1	1	3	1	1	1	1	1	1	1	5	5	5	5	5	5	3	5	5	5	5	5
1831	2023/9/26 14:31:23	1	1	2	2	2	1	1	1	1	1	1	1	1	1	1	1	1	1	1	1	1	1	4	2	5	5	5	4	3	5	3	3	3	2
1832	2023/9/26 14:31:49	2	1	1	2	2	1	1	1	1	2	1	1	1	2	2	1	1	1	1	1	3	1	5	3	4	5	3	5	2	5	3	3	3	3
1833	2023/9/26 14:31:49	1	1	2	3	2	1	1	3	3	3	3	3	3	1	2	3	3	3	3	1	2	1	5	4	5	3	4	4	3	4	2	1	1	1
1834	2023/9/26 14:32:06	2	1	2	1	2	1	1	1	3	1	1	3	3	3	1	1	3	3	1	1	2	1	5	5	5	5	5	5	1	5	5	5	4	3
1835	2023/9/26 14:34:08	2	1	2	1	4	1	1	1	1	1	3	3	1	3	1	1	1	1	2	1	3	1	5	5	5	1	4	4	2	2	2	4	4	4
1836	2023/9/26 14:34:25	2	1	2	3	2	1	1	1	1	1	3	3	3	3	3	1	1	1	2	2	2	1	4	4	4	4	4	4	3	4	3	3	3	4
1837	2023/9/26 14:34:52	2	1	2	3	2	1	1	1	1	1	2	2	2	2	1	1	1	1	1	1	1	1	5	4	5	5	3	5	1	5	3	1	3	5
1838	2023/9/26 14:35:22	2	2	2	3	5	1	1	1	1	1	1	1	1	1	1	1	1	1	1	1	2	1	5	5	5	5	5	5	1	5	4	4	4	3
1839	2023/9/26 14:35:55	2	1	2	3	4	1	1	1	1	1	2	2	1	3	1	1	3	1	1	2	3	1	4	4	4	3	4	4	3	4	4	3	4	3
1840	2023/9/26 14:36:59	2	1	1	3	6	1	1	1	3	1	3	3	1	1	1	2	3	1	2	1	2	1	4	3	5	4	4	3	2	4	4	3	3	2
1841	2023/9/26 14:37:07	1	1	2	1	2	1	1	1	1	1	1	1	1	1	1	1	1	1	1	1	1	1	5	3	5	3	4	4	4	4	4	4	3	3
1842	2023/9/26 14:38:25	2	1	1	3	6	1	1	1	3	1	3	3	1	1	1	3	3	3	3	3	3	1	5	3	5	3	5	5	3	5	3	3	4	4
1843	2023/9/26 14:39:25	2	1	2	3	2	1	1	1	1	1	1	2	1	1	1	1	1	1	1	1	2	1	5	3	4	3	4	4	3	4	3	3	2	3
1844	2023/9/26 14:40:09	1	1	2	1	2	1	1	2	1	1	1	2	1	1	1	1	1	1	1	1	2	1	5	3	5	5	5	4	2	5	3	2	2	1
1845	2023/9/26 14:42:36	2	1	2	2	2	1	1	1	1	1	1	1	1	1	1	1	1	1	1	1	1	1	5	4	4	3	4	4	3	4	4	3	3	4
1846	2023/9/26 14:42:44	2	1	2	1	2	1	1	1	1	1	2	1	1	2	1	1	1	1	1	1	2	1	5	4	5	5	5	5	2	4	2	4	2	2
1847	2023/9/26 14:44:14	2	1	1	1	2	1	1	1	1	1	1	1	1	1	1	1	1	1	1	1	1	1	3	3	5	5	5	5	1	5	2	2	2	3
1848	2023/9/26 14:45:41	2	1	2	2	2	1	1	1	1	1	1	1	1	1	1	1	1	1	1	1	1	1	5	5	5	5	5	5	1	5	5	3	1	5
1849	2023/9/26 14:46:55	1	1	1	3	2	1	1	1	1	1	2	3	1	1	1	1	1	1	1	1	1	1	1	4	5	4	5	5	4	4	5	1	4	1
1850	2023/9/26 14:48:33	1	2	1	3	2	1	1	1	1	1	2	2	1	1	2	2	1	1	1	3	3	3	5	5	5	5	5	5	1	5	5	5	5	5
1851	2023/9/26 14:49:42	2	1	2	3	2	1	1	1	1	1	3	3	1	1	1	1	3	1	1	1	2	1	4	4	4	4	4	4	2	3	3	4	4	4
1852	2023/9/26 14:50:31	2	1	2	1	2	1	1	1	1	1	2	2	1	1	2	1	1	1	2	1	1	1	5	4	5	3	5	5	2	5	3	2	3	3
1853	2023/9/26 14:51:13	1	2	2	3	2	1	1	1	1	1	2	1	1	1	1	1	1	1	1	1	2	1	5	5	5	5	5	5	2	2	4	4	3	4
1854	2023/9/26 14:53:37	1	1	2	3	2	1	1	1	1	1	1	1	1	1	1	1	1	1	1	1	1	1	5	5	5	3	4	5	1	5	3	3	3	3
1855	2023/9/26 14:54:10	1	1	2	2	2	1	1	1	1	1	2	3	3	1	1	3	3	1	3	3	3	3	4	4	4	4	4	4	2	4	2	3	2	3
1856	2023/9/26 14:56:17	1	1	2	3	4	1	1	1	1	1	1	1	1	1	1	1	1	1	1	1	1	1	1	1	1	1	1	1	1	1	1	1	1	1
1857	2023/9/26 14:57:48	2	1	2	3	2	1	1	2	1	1	2	2	1	1	1	1	1	1	3	1	1	1	1	5	5	3	5	5	4	4	2	1	2	1
1858	2023/9/26 14:58:13	2	1	2	3	2	1	1	1	1	1	1	1	1	1	1	2	2	1	2	2	2	1	5	5	5	5	5	5	1	5	5	5	5	3
1859	2023/9/26 14:58:28	2	1	2	3	2	1	1	1	1	1	3	2	1	2	1	1	1	1	2	2	2	1	5	4	4	2	5	4	2	5	4	3	4	4
1860	2023/9/26 14:58:29	1	1	2	3	2	1	1	1	1	1	1	1	1	1	1	1	1	1	1	1	1	1	4	5	5	5	5	5	1	5	5	3	4	3
1861	2023/9/26 14:59:31	2	1	1	1	2	1	1	1	1	1	1	2	1	1	1	1	2	1	1	1	2	1	1	3	4	3	3	5	3	5	4	2	3	3
1862	2023/9/26 14:59:32	1	1	2	1	2	1	3	3	1	1	3	3	2	2	1	2	1	2	2	1	2	1	5	3	4	4	5	5	2	5	3	2	2	1
1863	2023/9/26 14:59:40	2	1	1	1	2	1	1	2	1	1	1	2	1	1	1	1	1	1	2	2	2	1	4	2	4	2	4	4	2	4	4	2	2	3
1864	2023/9/26 14:59:41	2	1	1	1	2	1	1	1	1	1	2	1	1	1	1	1	1	1	1	1	1	1	5	3	5	4	5	4	3	5	3	1	3	2
1865	2023/9/26 14:59:52	2	1	1	1	2	1	1	1	1	1	3	1	1	1	1	1	3	1	1	1	1	1	5	4	5	3	5	5	4	5	3	3	3	2
1866	2023/9/26 15:01:10	2	1	2	1	2	1	1	1	1	1	2	1	1	1	1	1	1	1	1	1	2	1	5	4	4	4	5	4	1	5	3	3	4	4
1867	2023/9/26 15:01:23	1	1	2	1	2	1	1	1	1	1	2	2	1	1	1	1	1	1	1	2	1	1	1	3	5	5	5	5	5	5	5	1	1	1
1868	2023/9/26 15:01:33	2	1	2	1	2	1	1	1	1	1	1	1	1	1	1	1	1	1	2	2	1	1	5	4	5	4	5	4	2	4	2	4	3	4
1869	2023/9/26 15:02:12	2	1	1	1	2	1	1	1	1	1	2	2	1	1	1	1	1	1	1	1	1	1	4	4	4	4	4	5	1	5	4	3	1	4
1870	2023/9/26 15:02:25	1	1	2	3	2	1	1	1	1	1	3	2	1	1	1	1	1	1	2	2	2	1	5	5	5	5	5	5	1	5	5	5	5	3
1871	2023/9/26 15:02:32	2	1	1	1	2	1	1	1	1	1	1	2	1	1	1	1	1	1	1	1	2	1	1	3	4	3	4	5	3	4	4	4	4	4
1872	2023/9/26 15:02:50	2	1	1	1	2	1	1	1	1	3	3	1	1	1	1	3	3	1	1	1	2	3	5	3	5	3	4	4	2	4	2	3	2	1
1873	2023/9/26 15:03:16	2	1	2	1	2	1	1	2	1	1	2	2	1	1	1	1	1	1	1	2	1	1	3	3	3	4	4	3	3	3	3	3	3	3
1874	2023/9/26 15:03:36	1	1	2	3	2	1	1	1	1	1	1	1	1	1	1	1	1	1	1	1	1	1	5	2	5	3	5	5	4	4	4	2	2	1
1875	2023/9/26 15:03:39	2	2	2	1	2	1	1	2	1	1	3	2	3	1	2	3	3	1	1	1	2	1	4	4	5	2	4	4	2	4	4	2	4	4
1876	2023/9/26 15:04:27	2	2	1	1	2	1	1	1	1	1	2	2	2	1	2	2	2	1	1	1	1	1	5	3	4	3	3	3	3	5	3	3	3	3
1877	2023/9/26 15:06:01	2	1	1	1	2	1	1	2	1	1	2	2	1	1	1	1	1	1	1	1	2	1	4	4	4	5	4	4	1	4	4	4	4	4
1878	2023/9/26 15:07:57	2	1	2	3	2	1	1	1	1	1	2	2	1	1	1	1	1	1	1	1	1	1	5	4	5	5	5	5	2	4	4	4	3	3
1879	2023/9/26 15:09:58	2	1	2	3	2	1	3	3	3	1	2	2	1	1	3	1	3	3	2	1	3	1	4	4	4	3	3	4	2	5	2	2	3	2
1880	2023/9/26 15:10:00	2	1	2	1	2	1	1	1	1	1	2	2	1	1	1	1	1	1	2	1	1	1	5	5	5	4	4	5	1	4	4	3	4	4
1881	2023/9/26 15:11:12	1	1	2	2	2	1	1	2	3	1	3	3	3	1	3	1	3	3	2	1	1	1	5	4	5	5	5	5	3	5	4	3	3	3
1882	2023/9/26 15:12:24	2	1	1	1	2	1	1	1	1	1	3	2	3	3	3	1	3	1	2	2	2	1	5	4	5	4	4	5	2	5	3	2	3	2
1883	2023/9/26 15:12:46	2	1	2	3	2	1	1	1	1	1	3	3	1	1	2	1	1	1	2	2	1	1	5	4	5	4	4	4	2	4	2	2	4	4
1884	2023/9/26 15:13:25	2	1	1	3	5	1	1	1	1	1	2	1	1	2	1	1	1	1	2	1	3	1	4	3	4	2	4	4	2	5	2	3	2	4
1885	2023/9/26 15:14:17	1	1	2	2	2	1	1	1	1	1	1	1	1	1	1	1	1	1	1	1	1	1	5	5	5	5	5	5	5	5	5	3	5	2
1886	2023/9/26 15:14:50	1	1	2	2	2	1	1	2	1	1	1	1	1	1	1	1	1	1	1	1	1	1	5	5	5	4	5	4	1	5	3	4	3	4
1887	2023/9/26 15:16:47	2	1	2	1	4	1	1	1	1	1	1	1	1	1	1	1	1	1	1	1	1	1	5	5	5	5	5	5	1	5	5	5	1	5
1888	2023/9/26 15:18:24	2	1	2	1	4	1	1	1	1	1	1	2	1	2	2	2	3	2	2	2	3	1	5	4	4	3	5	5	1	5	3	3	3	3
1889	2023/9/26 15:18:59	2	1	2	1	4	1	1	1	1	1	1	1	1	1	1	1	1	1	1	1	1	1	5	4	5	5	5	5	1	5	4	4	4	2
1890	2023/9/26 15:19:21	2	1	2	3	2	1	1	3	3	1	3	2	1	1	3	1	3	3	2	1	3	1	4	4	4	3	3	5	2	4	2	3	3	2
1891	2023/9/26 15:19:35	1	1	2	1	2	1	1	1	1	1	3	1	1	1	1	1	1	1	1	1	1	1	5	4	5	5	5	5	5	5	5	3	1	3
1892	2023/9/26 15:20:30	1	1	1	2	2	1	1	1	1	1	2	1	1	1	1	1	1	1	1	1	1	1	4	3	5	4	5	4	1	4	4	4	4	4
1893	2023/9/26 15:21:56	2	1	2	3	2	1	1	1	1	1	2	1	1	1	1	1	1	1	2	1	1	1	5	4	5	3	3	5	4	4	1	2	1	2
1894	2023/9/26 15:22:17	2	1	2	1	2	1	1	2	3	1	3	2	1	3	3	3	3	1	1	1	1	1	4	2	4	3	4	3	3	3	4	3	3	3
1895	2023/9/26 15:22:34	2	1	2	1	4	1	1	1	1	1	1	1	1	1	1	1	1	1	2	1	2	1	3	5	5	4	5	5	1	5	3	2	3	3
1896	2023/9/26 15:22:38	1	1	2	3	2	1	2	1	1	1	1	1	1	1	1	3	1	1	1	1	2	1	5	5	5	5	5	3	3	5	5	5	5	5
1897	2023/9/26 15:23:05	1	1	1	2	2	1	1	1	1	1	1	1	1	1	1	1	1	1	1	1	1	1	4	4	4	4	4	4	1	4	4	4	2	4
1898	2023/9/26 15:25:42	2	1	2	2	2	1	1	1	1	1	1	1	3	3	3	1	1	1	1	1	2	1	4	2	5	3	4	4	2	4	3	3	3	3
1899	2023/9/26 15:27:14	2	1	2	1	5	1	1	1	1	1	2	1	3	3	1	1	1	1	2	1	2	1	4	5	5	4	4	5	1	5	4	3	3	2
1900	2023/9/26 15:27:26	2	1	2	3	2	1	1	1	1	1	2	2	1	1	1	1	1	3	3	3	3	1	3	4	3	3	4	4	3	4	3	3	3	2
1901	2023/9/26 15:27:41	2	1	2	1	2	1	1	1	3	1	3	1	3	3	1	1	3	1	3	1	2	1	5	4	5	5	5	5	1	5	5	4	2	2
1902	2023/9/26 15:27:42	1	1	1	1	5	1	1	3	3	1	3	1	1	3	3	3	3	1	1	1	3	1	5	4	4	3	3	2	2	5	4	2	3	2
1903	2023/9/26 15:28:17	2	1	2	2	4	1	1	1	1	1	2	1	1	1	1	3	1	1	1	1	1	1	5	5	5	4	5	5	1	5	4	3	4	4
1904	2023/9/26 15:28:38	2	1	2	3	2	1	1	1	1	1	1	1	1	1	1	1	1	1	2	1	2	1	5	2	5	4	4	4	2	4	3	2	2	2
1905	2023/9/26 15:32:21	2	1	2	3	2	1	1	1	1	3	3	3	3	1	2	1	1	1	1	1	1	1	5	3	5	5	5	5	4	5	5	4	3	4
1906	2023/9/26 15:32:48	2	1	2	2	2	1	1	1	1	1	1	1	1	1	3	1	1	1	1	1	1	1	1	5	5	5	5	5	3	5	5	1	4	3
1907	2023/9/26 15:34:30	2	1	1	1	2	1	3	3	1	1	1	1	1	1	1	1	1	1	1	1	2	1	5	4	4	4	5	5	1	5	5	5	2	4
1908	2023/9/26 15:35:37	2	1	2	2	2	1	1	1	1	1	3	3	3	1	3	1	1	1	1	1	1	1	5	5	5	5	5	5	5	5	5	2	2	3
1909	2023/9/26 15:36:46	2	1	2	1	2	1	1	1	1	1	2	2	1	1	1	1	1	1	1	1	1	1	5	4	5	4	5	5	2	5	5	3	2	2
1910	2023/9/26 15:37:14	1	1	1	1	2	1	1	1	1	1	1	2	1	1	1	2	1	1	1	1	2	1	3	4	4	4	4	4	1	5	3	3	4	3
1911	2023/9/26 15:37:47	2	1	2	3	2	1	1	1	1	1	2	2	1	1	2	1	1	1	2	2	1	1	5	4	4	2	5	5	4	5	2	1	3	2
1912	2023/9/26 15:39:09	2	1	1	1	2	1	1	1	1	1	2	2	1	1	3	1	1	1	1	1	1	1	5	4	5	3	5	5	3	5	4	3	3	4
1913	2023/9/26 15:39:57	2	1	1	1	2	1	1	3	1	1	2	1	1	1	3	3	1	3	1	1	2	1	5	4	4	4	5	4	1	4	4	2	3	3
1914	2023/9/26 15:40:34	2	1	2	3	2	1	1	1	1	1	2	2	2	2	1	1	1	1	1	1	3	1	4	3	4	4	4	4	2	4	4	2	3	3
1915	2023/9/26 15:41:41	2	1	2	3	2	1	1	1	1	1	1	1	1	1	1	1	1	1	1	1	1	1	5	5	4	5	5	5	1	5	5	4	4	3
1916	2023/9/26 15:43:23	2	1	1	1	2	1	1	1	2	1	2	1	1	1	1	1	1	1	1	1	2	1	5	5	5	5	5	5	1	5	4	3	3	4
1917	2023/9/26 15:44:44	2	1	2	3	4	1	1	1	1	1	3	3	3	1	1	1	1	1	1	1	2	1	4	4	5	5	3	5	1	4	5	4	4	4
1918	2023/9/26 15:47:02	1	1	1	1	2	1	1	1	1	1	3	1	1	1	1	1	1	1	1	1	3	1	4	4	4	5	4	4	3	4	4	3	4	3
1919	2023/9/26 15:47:36	2	1	2	1	2	1	1	1	1	2	1	2	1	1	2	1	1	1	1	1	1	1	1	5	5	2	5	5	2	5	1	1	5	1
1920	2023/9/26 15:48:12	2	1	1	3	2	1	3	1	3	1	3	3	1	1	3	1	3	3	3	1	1	1	4	4	4	4	4	4	4	4	4	3	4	3
1921	2023/9/26 15:48:17	2	2	1	1	2	1	1	1	1	1	1	2	1	1	1	1	1	1	2	1	2	1	5	4	4	4	5	5	1	5	4	5	4	4
1922	2023/9/26 15:48:48	2	1	2	1	2	2	1	1	1	1	2	2	2	2	1	1	1	1	2	2	2	1	5	3	5	2	4	4	3	3	2	1	4	2
1923	2023/9/26 15:48:54	1	2	2	1	2	1	1	1	2	1	1	1	1	2	2	1	1	2	1	2	2	1	5	5	4	5	2	4	2	5	2	4	4	2
1924	2023/9/26 15:49:04	2	1	2	2	4	1	1	1	1	1	3	3	2	3	1	1	3	1	1	1	2	1	5	4	5	4	4	4	2	5	4	4	4	3
1925	2023/9/26 15:50:21	2	1	2	1	2	1	1	1	1	1	2	1	1	1	1	1	1	1	1	1	1	1	5	2	4	4	5	5	1	5	5	5	4	4
1926	2023/9/26 15:50:23	2	1	1	1	2	1	1	1	1	1	2	1	1	1	3	1	1	2	2	2	1	1	5	3	5	3	5	5	1	5	3	3	2	3
1927	2023/9/26 15:50:28	2	1	1	3	2	1	1	1	1	1	2	1	1	1	1	1	1	1	1	1	1	1	4	5	5	5	5	5	1	5	5	5	4	5
1928	2023/9/26 15:51:15	2	1	1	1	2	1	1	1	1	1	2	1	1	2	1	1	1	1	2	1	2	1	5	5	5	5	5	5	1	5	5	5	1	5
1929	2023/9/26 15:51:21	2	1	1	1	2	1	1	1	1	1	2	1	1	1	1	1	1	1	1	1	1	1	5	4	4	4	5	4	3	5	2	3	4	3
1930	2023/9/26 15:51:29	2	1	2	1	2	1	1	1	1	1	1	1	1	1	1	1	1	1	1	1	2	1	5	4	5	5	5	5	1	5	5	1	1	1
1931	2023/9/26 15:51:59	2	1	2	2	4	1	1	1	1	1	2	3	2	2	1	1	3	1	1	1	2	1	4	4	4	4	4	4	2	4	4	3	3	3
1932	2023/9/26 15:52:52	2	1	2	1	2	1	1	1	1	1	3	3	3	3	3	1	3	1	3	1	1	1	5	4	5	5	5	5	1	5	3	2	2	3
1933	2023/9/26 15:53:16	1	1	1	3	2	1	1	1	1	1	1	1	1	1	1	1	1	1	1	1	1	1	5	4	4	5	5	5	1	5	5	4	4	4
1934	2023/9/26 15:53:56	2	1	2	1	2	1	1	1	3	1	2	3	3	3	3	3	3	3	3	1	3	1	5	5	5	3	3	5	1	5	2	2	4	2
1935	2023/9/26 15:53:57	2	1	2	1	4	1	1	1	1	1	2	1	1	1	1	1	1	1	1	1	1	1	5	5	4	5	5	5	1	5	5	5	4	5
1936	2023/9/26 15:54:08	2	1	2	1	2	1	1	1	2	1	1	2	1	1	1	3	3	2	2	2	2	1	4	3	4	3	4	4	3	5	3	3	3	3
1937	2023/9/26 15:54:13	1	1	1	1	2	1	1	1	1	1	1	1	1	1	1	1	1	1	1	1	1	1	3	4	5	5	5	5	1	5	4	3	4	4
1938	2023/9/26 15:54:26	2	1	2	2	2	1	3	1	1	1	3	3	3	3	3	3	3	3	1	1	2	1	1	1	1	3	3	4	2	5	4	3	3	4
1939	2023/9/26 15:54:29	2	1	2	1	5	1	1	1	1	1	3	3	1	1	1	1	2	1	1	1	1	1	1	1	1	5	5	5	1	5	4	1	4	4
1940	2023/9/26 15:54:34	2	2	2	1	2	1	1	1	1	1	1	3	3	1	1	1	1	3	1	1	3	1	4	4	5	5	5	5	1	5	4	4	3	4
1941	2023/9/26 15:54:51	2	1	2	1	2	1	1	3	1	1	3	3	3	1	2	1	1	1	1	1	1	1	5	4	5	5	5	5	1	5	4	3	2	3
1942	2023/9/26 15:55:11	2	1	2	1	2	1	3	3	3	3	3	3	1	1	1	3	3	1	1	1	1	1	2	3	1	1	1	1	1	1	1	1	3	3
1943	2023/9/26 15:55:26	2	1	2	1	2	1	1	3	3	1	2	3	1	3	3	1	1	3	2	2	3	1	5	5	4	5	5	5	3	5	4	4	4	4
1944	2023/9/26 15:55:29	1	1	1	1	2	1	1	1	1	1	1	3	1	1	1	1	1	1	1	1	1	1	5	5	5	5	5	5	3	5	3	2	4	2
1945	2023/9/26 15:57:18	1	1	2	1	2	1	1	1	1	1	2	2	1	1	1	1	2	1	1	2	2	1	4	4	3	2	4	4	2	4	4	4	3	3
1946	2023/9/26 15:57:57	2	1	2	3	2	1	1	1	1	1	1	2	1	1	1	1	1	1	1	1	2	1	5	3	5	3	4	4	1	5	5	3	4	4
1947	2023/9/26 15:58:03	1	1	2	1	5	1	1	1	1	1	3	3	1	1	3	3	3	1	2	3	3	1	4	3	4	4	4	4	2	4	3	3	3	3
1948	2023/9/26 15:58:17	2	1	1	1	2	1	1	1	1	1	1	1	1	1	3	1	1	3	2	1	2	1	5	3	5	4	5	5	2	4	3	3	3	4
1949	2023/9/26 15:58:17	1	1	2	1	2	1	1	1	1	1	2	3	1	1	1	1	1	1	2	1	2	1	4	4	4	4	4	4	2	4	4	3	2	4
1950	2023/9/26 15:58:18	2	1	1	3	2	1	1	1	1	1	3	2	3	1	1	1	1	1	3	3	3	1	5	5	5	5	5	5	3	5	5	3	3	3
1951	2023/9/26 15:58:45	2	1	2	2	2	1	1	1	1	1	1	1	1	1	1	1	1	1	1	1	1	1	5	5	5	5	5	5	1	5	5	5	5	5
1952	2023/9/26 15:58:53	2	1	2	1	5	1	1	2	2	1	2	2	2	1	3	2	2	1	1	2	2	1	4	4	4	4	4	2	2	4	4	2	3	2
1953	2023/9/26 15:59:35	2	1	2	2	2	1	1	1	3	1	3	3	3	3	1	1	1	1	1	1	3	1	5	4	4	4	4	4	2	4	4	3	3	3
1954	2023/9/26 15:59:43	2	1	1	1	4	1	1	1	1	1	2	2	1	1	2	1	1	2	3	3	3	1	3	4	4	4	4	4	2	4	2	2	4	2
1955	2023/9/26 15:59:44	2	1	2	2	4	1	1	1	1	1	1	1	1	1	1	1	1	1	1	1	2	1	5	3	3	5	5	5	5	4	4	4	3	5
1956	2023/9/26 16:00:02	2	1	2	2	2	1	1	1	1	1	1	1	1	1	1	1	1	1	1	1	1	1	4	4	4	4	4	4	2	4	4	4	3	3
1957	2023/9/26 16:00:30	2	1	1	3	2	1	1	1	1	1	2	3	1	1	1	1	3	1	1	1	1	1	5	5	5	4	4	5	3	5	3	1	4	3
1958	2023/9/26 16:00:33	2	1	2	1	2	1	1	1	1	1	2	2	1	1	1	1	1	1	1	1	2	1	5	3	5	4	5	5	1	5	5	4	1	4
1959	2023/9/26 16:00:38	1	1	1	1	2	1	1	1	1	1	1	1	1	1	1	1	1	1	1	1	2	1	5	5	5	4	5	5	1	5	5	1	3	3
1960	2023/9/26 16:00:46	2	2	2	1	2	1	1	1	1	1	2	2	1	2	1	1	1	1	3	3	3	1	5	4	4	3	4	3	3	4	2	4	3	4
1961	2023/9/26 16:00:56	1	1	2	1	2	1	1	1	1	1	1	2	1	1	1	1	1	1	1	1	1	1	5	3	5	5	5	5	2	5	5	2	4	2
1962	2023/9/26 16:01:00	2	1	2	2	2	1	2	1	1	2	1	2	1	2	3	1	2	1	3	1	2	1	5	4	3	4	5	4	4	4	4	4	3	3
1963	2023/9/26 16:01:40	2	1	1	1	5	1	1	1	1	1	1	1	1	1	2	1	2	2	1	3	1	1	5	3	4	2	5	4	2	4	2	3	3	4
1964	2023/9/26 16:02:03	2	1	1	1	4	1	1	1	1	1	3	1	1	1	1	1	1	1	1	1	1	1	5	5	5	5	5	5	5	5	5	5	5	5
1965	2023/9/26 16:02:05	2	1	1	1	2	1	1	1	1	1	2	1	1	1	1	1	1	1	1	1	1	1	5	5	5	5	5	5	1	5	5	3	4	2
1966	2023/9/26 16:02:47	2	1	2	1	4	1	1	1	1	1	2	1	1	1	1	1	1	1	1	1	3	1	4	3	4	4	4	4	2	4	4	4	3	3
1967	2023/9/26 16:03:36	2	1	2	1	4	1	3	1	2	1	1	1	1	2	1	1	1	1	1	1	2	1	4	3	4	4	4	4	2	4	5	2	2	2
1968	2023/9/26 16:04:09	1	1	1	1	2	1	1	1	1	1	1	1	1	1	1	1	1	1	1	1	1	1	5	5	5	5	5	4	1	5	3	1	5	1
1969	2023/9/26 16:04:17	2	2	2	2	2	1	1	1	1	1	2	1	1	2	3	1	1	1	1	1	1	1	4	3	4	4	4	4	3	4	4	3	4	3
1970	2023/9/26 16:04:19	2	1	2	1	2	1	3	3	1	1	1	1	1	1	3	1	1	1	3	1	2	1	5	3	5	5	5	5	3	5	4	3	3	3
1971	2023/9/26 16:04:19	2	1	1	2	2	1	1	1	1	1	1	1	1	1	1	1	1	1	1	1	1	1	5	5	5	5	5	5	5	5	5	3	4	2
1972	2023/9/26 16:04:43	2	2	1	1	2	1	1	1	1	1	1	1	1	1	1	1	1	1	1	1	1	1	5	4	4	4	4	4	4	4	4	4	4	4
1973	2023/9/26 16:04:51	1	1	2	2	2	1	1	3	1	1	2	3	1	1	1	3	3	3	2	1	2	1	4	3	4	4	4	4	2	4	3	3	2	4
1974	2023/9/26 16:05:08	1	1	1	2	2	1	1	1	1	1	1	1	1	1	1	1	1	1	1	1	1	1	5	5	1	5	5	5	1	5	5	5	5	5
1975	2023/9/26 16:05:27	2	1	1	1	2	1	1	1	1	1	2	2	1	1	2	1	1	1	1	1	2	1	5	3	5	3	5	5	1	5	3	1	3	3
1976	2023/9/26 16:05:34	1	1	1	1	2	1	1	1	1	1	1	1	1	1	1	1	1	1	1	1	1	1	5	5	5	5	5	5	5	5	5	5	5	5
1977	2023/9/26 16:05:39	2	1	2	1	2	1	1	2	1	1	1	1	1	2	2	1	1	1	1	2	2	1	5	4	4	5	5	4	1	5	5	5	3	3
1978	2023/9/26 16:05:46	1	2	2	1	4	1	1	2	1	1	3	2	1	2	1	1	1	1	1	1	1	1	5	5	5	5	5	5	1	5	5	5	5	3
1979	2023/9/26 16:05:54	1	1	2	3	2	1	1	1	1	1	2	1	1	1	1	1	1	1	1	1	1	1	1	3	5	3	5	4	2	5	4	2	3	3
1980	2023/9/26 16:06:08	2	2	1	3	2	1	1	1	1	1	3	3	1	1	3	1	1	1	1	1	1	1	5	4	5	4	5	5	1	4	4	3	5	3
1981	2023/9/26 16:06:09	2	1	1	1	2	1	3	1	1	1	3	2	1	1	2	1	1	1	1	1	1	1	5	4	5	5	5	5	2	5	4	3	4	3
1982	2023/9/26 16:06:21	1	1	1	1	2	1	1	1	1	1	1	2	2	3	1	1	1	1	1	1	1	1	5	5	5	5	5	5	3	5	5	5	3	4
1983	2023/9/26 16:06:23	2	1	2	1	2	1	1	1	1	2	2	2	1	3	1	1	1	1	1	1	1	1	4	5	5	5	5	5	1	5	5	4	4	4
1984	2023/9/26 16:07:06	2	1	1	1	2	1	3	3	3	1	3	3	1	1	2	1	3	1	2	2	2	1	5	5	5	3	4	5	2	5	3	2	4	2
1985	2023/9/26 16:07:07	2	1	1	1	5	1	3	1	1	1	2	1	1	1	2	2	3	2	2	1	1	1	5	3	5	3	5	5	3	4	3	3	3	3
1986	2023/9/26 16:07:50	2	1	1	1	2	1	1	1	1	1	3	3	1	1	3	3	3	1	3	3	3	1	5	3	5	3	5	5	2	5	4	4	4	4
1987	2023/9/26 16:07:52	1	1	1	1	2	1	1	1	1	1	1	1	1	1	1	1	1	1	1	1	1	1	5	1	5	5	5	5	1	5	5	5	2	4
1988	2023/9/26 16:07:57	2	1	1	1	2	1	1	2	1	1	1	2	1	1	1	1	3	3	1	3	3	1	4	3	5	3	3	4	2	5	3	2	3	1
1989	2023/9/26 16:08:01	1	1	2	1	2	1	1	1	1	1	1	1	1	1	1	1	1	1	1	1	1	1	4	4	4	5	5	5	5	5	5	5	5	5
1990	2023/9/26 16:08:06	2	1	2	2	2	1	1	2	1	1	3	3	3	3	3	3	1	3	3	3	3	3	4	4	4	4	4	4	4	4	4	4	4	4
1991	2023/9/26 16:08:08	2	1	2	2	4	1	3	1	1	1	2	3	1	1	3	1	1	1	2	2	1	1	1	3	5	2	5	4	4	5	2	1	3	3
1992	2023/9/26 16:08:33	1	1	2	1	2	1	1	1	1	1	1	1	1	1	1	1	1	1	1	1	1	1	5	4	5	5	5	5	1	5	5	5	1	1
1993	2023/9/26 16:08:53	1	2	1	1	2	1	1	1	1	1	1	1	1	1	2	1	1	2	2	2	1	1	5	5	5	2	5	5	3	5	5	3	3	3
1994	2023/9/26 16:09:14	2	2	2	2	2	1	1	1	1	1	1	2	1	1	1	1	1	1	2	2	3	1	4	4	4	4	4	4	4	4	4	4	4	4
1995	2023/9/26 16:10:08	1	2	2	1	2	1	1	1	1	1	1	1	1	1	1	1	1	1	1	1	1	1	5	5	5	5	5	5	1	5	5	3	5	3
1996	2023/9/26 16:10:12	2	1	1	2	2	1	1	1	1	1	1	1	1	2	3	1	1	1	1	1	3	1	5	5	5	5	5	5	1	5	5	3	4	4
1997	2023/9/26 16:10:19	2	1	2	1	2	1	1	3	1	1	3	3	1	3	3	3	3	3	3	2	3	1	4	4	4	4	4	4	2	4	3	3	4	3
1998	2023/9/26 16:11:08	1	1	1	1	2	1	1	1	1	2	2	2	1	1	1	1	1	1	2	1	1	1	5	4	5	5	5	5	3	5	5	1	3	4
[truncated: 6,900 more rows]

## Sheet: Sheet2
1	2023/9/26 8:30:07	101	手机提交	直接访问	123.147.248.103(重庆-重庆)	2	2	2	3	6	1	1	1	1	1	1	3	1	1	1	1	3	1	1	1	1	3	1	4	4	4	4	4	4	4	4	4	4	4	4	1	1	1	0	1	0	0	0	0
2	2023/9/26 8:31:22	100	手机提交	直接访问	183.230.204.54(重庆-重庆)	2	1	2	3	6	1	3	3	3	3	1	3	3	3	1	3	3	3	3	3	3	3	3	1	5	5	5	4	5	1	5	4	2	5	5	0	0	0	0	0	0	0	0	0
3	2023/9/26 8:31:24	77	微信		183.65.30.20(重庆-重庆)	1	1	2	2	5	1	1	1	1	1	1	2	1	1	1	1	1	1	1	1	1	1	1	3	4	4	4	4	4	4	4	4	4	4	4	1	1	1	1	1	1	1	1	0
4	2023/9/26 8:33:02	213	手机提交	直接访问	106.87.122.160(重庆-重庆)	1	2	2	1	5	1	1	1	1	1	1	3	2	1	1	1	1	1	1	1	1	2	1	3	4	4	2	4	4	4	5	4	4	4	1	1	0	0	0	0	0	0	0	0
5	2023/9/26 8:33:14	133	手机提交	直接访问	39.144.222.65(重庆-重庆)	1	1	2	1	5	1	1	1	1	3	1	3	1	1	1	1	1	1	1	1	1	2	1	4	2	4	2	4	4	2	4	4	2	2	4	1	0	0	0	0	1	1	0	1
6	2023/9/26 8:34:17	241	手机提交	直接访问	223.104.251.7(重庆-重庆)	2	1	2	1	5	2	1	1	2	1	1	2	1	1	1	2	1	1	1	2	1	1	1	5	4	5	5	5	5	2	5	3	3	1	3	1	1	1	1	1	1	1	1	1
7	2023/9/26 8:35:28	356	手机提交	直接访问	117.136.30.148(重庆-重庆)	2	1	2	1	5	1	1	2	1	1	1	2	1	1	1	1	1	1	1	1	1	1	1	1	1	5	5	4	5	1	5	5	5	5	5	1	0	0	0	0	0	0	0	0
8	2023/9/26 8:35:43	129	手机提交	直接访问	123.147.249.52(重庆-重庆)	1	1	2	3	6	1	1	1	1	1	1	1	3	1	1	1	1	1	1	1	1	1	1	5	3	5	5	5	5	2	5	3	1	3	1	1	1	0	0	0	1	0	0	0
9	2023/9/26 8:36:15	161	手机提交	直接访问	113.250.216.150(重庆-重庆)	2	2	2	3	6	1	1	1	1	1	1	3	1	1	1	1	1	1	1	1	1	3	1	5	4	5	4	4	4	4	4	4	4	4	4	1	1	0	0	1	0	0	0	0
10	2023/9/26 8:36:46	157	手机提交	直接访问	106.87.113.109(重庆-重庆)	2	1	2	3	5	2	3	3	3	3	3	3	3	3	3	3	3	3	3	3	3	3	1	5	4	4	3	4	3	4	5	4	4	3	3	0	0	0	0	0	1	0	0	0
11	2023/9/26 8:37:03	108	手机提交	直接访问	218.206.15.90(重庆-重庆)	2	1	2	1	5	1	1	1	1	1	1	2	2	1	1	1	1	1	1	1	1	2	1	5	4	5	5	4	4	1	3	4	4	4	4	1	1	1	0	1	1	0	0	0
12	2023/9/26 8:37:17	197	手机提交	直接访问	116.169.2.181(四川-成都)	1	1	2	3	5	1	1	1	1	3	1	3	2	3	3	3	3	3	1	3	3	3	3	4	4	4	4	4	4	4	4	4	5	4	3	1	0	0	0	1	0	1	0	1
13	2023/9/26 8:37:53	263	手机提交	直接访问	183.230.155.136(重庆-重庆)	2	1	2	3	6	1	1	1	1	1	1	2	1	1	1	1	1	1	1	1	1	2	1	4	4	4	4	4	4	2	4	3	4	3	3	1	0	0	0	0	1	0	0	0
14	2023/9/26 8:37:58	79	手机提交	直接访问	113.250.222.176(重庆-重庆)	1	1	1	3	6	1	1	1	2	1	1	2	1	1	1	1	1	2	1	1	1	1	1	3	3	4	4	4	4	2	4	4	4	4	4	1	0	0	0	0	0	0	0	0
15	2023/9/26 8:38:17	128	手机提交	直接访问	106.80.99.229(重庆-重庆)	2	1	2	3	5	1	1	1	2	1	1	2	2	1	1	2	1	1	1	1	2	2	1	5	4	5	4	4	4	2	3	4	4	3	4	1	1	1	1	1	1	1	1	1
16	2023/9/26 8:39:14	158	手机提交	直接访问	39.144.222.107(重庆-重庆)	2	1	1	3	5	2	1	1	1	1	1	1	3	3	1	3	3	3	3	3	3	3	3	3	4	4	5	4	5	2	3	3	3	3	3	0	0	0	0	0	1	0	0	0
17	2023/9/26 8:44:21	406	手机提交	直接访问	183.70.86.132(重庆-重庆)	2	1	1	3	6	2	1	1	3	3	1	3	3	3	3	1	1	3	1	1	1	2	1	5	5	5	4	4	5	1	5	3	3	3	3	0	0	0	0	0	1	0	0	0
18	2023/9/26 8:44:50	87	手机提交	直接访问	39.144.222.157(重庆-重庆)	1	1	1	1	5	2	1	1	1	1	1	2	2	2	1	2	2	3	2	2	2	2	1	5	2	5	3	5	4	3	5	3	2	3	2	0	0	0	0	0	0	0	0	0
19	2023/9/26 8:45:22	154	微信		106.87.124.193(重庆-重庆)	1	1	2	2	5	1	1	1	1	1	1	3	3	1	3	3	3	3	1	3	1	3	1	5	3	3	5	5	4	1	1	2	2	4	3	0	0	0	0	0	1	0	0	0
20	2023/9/26 8:46:38	130	手机提交	直接访问	39.144.220.189(重庆-重庆)	2	1	2	3	6	1	1	1	1	3	1	3	3	1	1	3	3	3	3	1	1	1	1	5	5	5	5	5	5	1	5	5	2	4	2	0	0	1	0	0	1	0	1	0
21	2023/9/26 8:47:37	160	手机提交	直接访问	39.144.210.219(甘肃-兰州)	1	1	1	3	5	2	1	1	3	3	1	1	2	1	1	1	1	1	1	1	1	2	1	4	4	4	4	4	4	4	4	4	4	4	3	0	1	1	0	0	1	0	0	0
22	2023/9/26 8:49:38	304	手机提交	直接访问	39.144.222.107(重庆-重庆)	2	1	2	1	5	1	1	1	1	2	1	2	2	1	1	1	1	1	1	1	1	1	1	5	4	4	4	4	4	1	4	3	4	2	4	0	0	0	0	0	1	0	0	0
23	2023/9/26 8:50:45	1027	微信		106.84.38.104(重庆-重庆)	2	1	2	3	6	1	1	1	3	1	1	1	3	3	3	3	1	3	3	3	3	3	1	4	4	4	3	4	4	4	4	4	3	4	4	0	0	1	1	1	0	0	0	0
24	2023/9/26 8:51:28	156	手机提交	直接访问	39.144.222.170(重庆-重庆)	2	1	1	1	5	1	1	1	1	1	1	2	1	1	1	3	1	1	1	1	1	2	1	5	5	5	5	5	5	1	5	5	4	4	4	1	0	0	1	0	0	0	0	0
25	2023/9/26 8:53:03	66	手机提交	直接访问	123.147.249.74(重庆-重庆)	2	1	2	2	1	1	1	1	1	1	1	2	2	1	1	2	1	1	3	3	3	1	1	3	4	3	3	3	3	3	4	5	3	3	4	0	0	1	1	0	0	0	0	0
26	2023/9/26 8:53:04	90	手机提交	直接访问	223.160.192.99(重庆-重庆)	1	1	2	2	1	2	1	1	1	1	1	1	1	1	1	1	1	1	1	1	1	1	1	1	1	5	1	5	5	3	3	3	3	3	3	1	1	1	1	1	1	1	1	1
27	2023/9/26 8:53:27	112	手机提交	直接访问	39.144.222.206(重庆-重庆)	1	1	2	2	1	1	1	1	1	1	1	3	2	1	1	3	1	1	1	2	1	3	1	5	4	5	5	5	5	2	4	3	3	3	3	0	0	0	0	0	1	0	0	0
28	2023/9/26 8:56:25	198	手机提交	直接访问	39.144.222.41(重庆-重庆)	2	1	1	1	5	2	1	1	1	1	1	1	3	1	1	1	1	1	1	2	3	3	1	5	4	5	5	5	5	5	5	5	5	5	5	1	0	0	0	1	1	0	1	0
29	2023/9/26 8:57:00	65	手机提交	直接访问	39.144.222.166(重庆-重庆)	1	1	1	1	5	1	1	1	1	2	1	2	1	1	1	1	1	2	1	2	1	1	1	4	3	4	3	4	4	2	4	4	3	3	4	0	0	0	0	0	0	0	0	0
30	2023/9/26 8:57:34	352	手机提交	直接访问	123.147.244.145(重庆-重庆)	2	1	2	3	6	1	1	3	1	2	1	3	1	1	3	1	1	1	1	3	1	3	1	5	4	5	3	4	4	2	4	2	2	2	3	1	1	1	1	1	1	1	1	1
31	2023/9/26 8:59:04	118	手机提交	直接访问	106.84.163.25(重庆-重庆)	1	2	2	3	6	1	1	1	3	3	1	3	3	3	3	3	3	3	3	3	3	3	3	5	5	5	5	5	5	5	5	3	4	3	3	1	1	1	1	1	0	0	0	0
32	2023/9/26 9:04:22	218	微信		39.144.222.178(重庆-重庆)	2	1	2	2	5	1	1	1	1	1	1	2	1	1	1	1	1	1	2	2	2	3	1	4	4	5	5	4	4	1	4	3	2	4	3	1	0	1	0	0	1	0	1	1
33	2023/9/26 9:05:57	142	手机提交	直接访问	106.80.253.209(重庆-重庆)	1	2	1	1	5	1	3	3	3	3	3	3	3	3	3	3	3	3	3	3	3	3	3	3	2	3	3	3	4	2	3	2	3	3	2	0	0	0	0	0	0	0	0	1
34	2023/9/26 9:06:02	146	手机提交	直接访问	39.144.222.154(重庆-重庆)	2	1	2	1	6	1	1	1	2	3	1	3	3	1	1	3	3	1	1	3	1	2	1	5	4	5	4	4	4	2	4	3	3	3	3	1	0	1	0	0	0	0	0	0
35	2023/9/26 9:06:15	154	手机提交	直接访问	39.144.222.197(重庆-重庆)	2	1	1	1	6	2	1	1	1	1	3	3	1	1	1	3	1	3	1	3	3	3	3	5	4	4	3	4	4	3	5	3	3	3	3	1	0	0	0	0	1	0	1	0
36	2023/9/26 9:06:20	126	手机提交	直接访问	106.83.33.168(重庆-重庆)	2	1	2	1	5	1	1	1	1	1	1	3	1	1	1	1	1	3	1	2	3	3	1	4	4	4	4	4	4	2	4	3	3	3	3	1	0	1	1	1	1	0	1	0
37	2023/9/26 9:06:26	147	手机提交	直接访问	39.144.222.201(重庆-重庆)	2	1	1	1	6	1	1	1	3	1	1	1	1	1	3	2	1	1	1	2	1	1	1	5	5	5	5	5	5	1	5	5	1	2	2	1	0	0	0	0	0	0	0	0
38	2023/9/26 9:06:33	79	手机提交	直接访问	123.147.251.79(重庆-重庆)	1	1	2	2	1	1	3	3	3	3	3	3	3	3	3	3	3	3	3	3	3	3	3	1	1	1	1	1	1	1	1	1	1	1	3	0	0	0	0	0	1	0	0	0
39	2023/9/26 9:06:37	70	手机提交	直接访问	117.136.30.104(重庆-重庆)	2	1	2	3	6	1	1	3	1	1	1	3	1	1	2	1	1	1	1	1	1	1	1	5	5	5	5	5	5	5	5	5	5	5	5	1	1	1	1	1	1	1	1	1
40	2023/9/26 9:06:46	127	手机提交	直接访问	123.147.244.136(重庆-重庆)	1	1	2	2	1	1	1	3	3	1	1	3	3	1	1	3	3	3	3	2	1	1	1	4	4	4	4	4	4	2	5	3	3	3	4	0	0	0	0	0	1	0	0	0
41	2023/9/26 9:06:50	182	手机提交	直接访问	39.144.222.173(重庆-重庆)	2	1	1	1	6	1	1	1	1	3	1	3	3	3	3	1	1	3	1	1	3	1	1	3	4	4	4	5	4	3	4	4	3	2	3	0	0	0	0	0	1	0	0	0
42	2023/9/26 9:06:51	74	手机提交	直接访问	39.144.222.136(重庆-重庆)	1	1	2	2	1	1	2	2	2	3	3	3	3	3	3	3	3	3	3	3	3	1	3	5	5	5	4	4	4	4	3	4	4	4	4	0	0	0	0	0	0	0	0	0
43	2023/9/26 9:07:14	172	微信		106.84.171.159(重庆-重庆)	1	1	2	1	6	1	3	1	3	3	3	3	3	3	3	3	3	3	3	3	3	3	3	5	5	5	3	5	5	1	5	5	3	3	3	0	0	0	0	0	0	0	0	0
44	2023/9/26 9:07:17	77	手机提交	直接访问	39.144.222.112(重庆-重庆)	2	2	1	1	1	1	3	1	1	1	1	2	1	1	1	1	1	1	1	1	1	1	1	1	1	1	1	1	1	1	1	1	1	1	1	1	1	0	0	0	0	0	0	0
45	2023/9/26 9:07:20	128	手机提交	直接访问	39.144.222.91(重庆-重庆)	1	1	2	1	6	2	1	1	1	1	1	2	1	1	1	1	1	2	1	2	2	1	1	4	4	4	4	4	4	3	4	2	3	4	4	1	0	1	0	0	1	0	0	0
46	2023/9/26 9:07:21	241	手机提交	直接访问	39.144.222.155(重庆-重庆)	2	1	2	1	6	1	1	2	3	3	3	1	3	2	3	3	3	3	1	2	3	2	1	5	3	4	4	4	4	3	4	3	3	3	3	0	0	0	0	0	0	0	0	0
47	2023/9/26 9:07:49	255	手机提交	直接访问	106.80.241.105(重庆-重庆)	2	1	1	1	6	2	1	1	1	1	1	1	2	1	1	1	1	1	1	2	2	2	1	4	4	5	4	3	5	1	5	5	3	4	4	1	0	1	0	0	1	0	0	0
48	2023/9/26 9:08:30	128	手机提交	直接访问	106.84.231.128(重庆-重庆)	2	1	1	2	1	1	1	1	1	1	1	1	1	1	1	1	1	1	1	1	1	1	1	5	4	5	5	4	4	2	5	4	3	4	4	1	1	1	1	1	1	1	1	1
49	2023/9/26 9:09:20	158	手机提交	直接访问	223.104.251.63(重庆-重庆)	2	1	2	3	5	1	1	1	1	1	1	1	1	1	1	1	1	1	1	1	1	1	1	4	4	4	4	4	4	4	4	4	4	4	4	0	0	1	1	0	1	1	1	1
50	2023/9/26 9:11:47	127	手机提交	直接访问	123.147.249.221(重庆-重庆)	1	1	2	2	1	1	1	1	3	3	3	3	3	3	3	3	3	3	3	3	3	3	3	4	3	3	3	4	3	3	4	2	2	3	3	0	0	0	1	0	1	0	0	0
51	2023/9/26 9:13:38	178	手机提交	直接访问	223.104.25.74(重庆-重庆)	2	1	2	1	5	1	1	1	1	1	1	2	1	1	1	1	1	1	1	1	1	1	1	5	5	5	4	3	4	1	5	4	3	4	3	0	0	0	0	0	1	0	0	0
52	2023/9/26 9:14:53	124	手机提交	直接访问	171.218.125.65(四川-成都)	2	1	1	3	1	1	1	1	1	1	1	2	2	1	1	1	1	1	1	1	1	3	1	4	4	4	4	4	4	2	4	4	2	4	2	1	1	1	1	1	1	1	1	1
53	2023/9/26 9:17:10	152	手机提交	直接访问	106.84.157.192(重庆-重庆)	2	1	2	3	6	2	3	1	3	3	1	2	3	3	1	1	3	3	3	3	3	3	3	5	3	5	3	4	4	2	4	4	1	3	2	0	0	1	0	0	1	0	0	0
54	2023/9/26 9:19:08	402	手机提交	直接访问	183.70.63.227(重庆-重庆)	2	1	1	3	6	1	1	3	1	3	1	2	2	1	1	1	3	3	1	3	3	3	1	4	4	4	4	4	4	2	4	4	4	4	4	0	0	0	0	0	0	0	1	0
55	2023/9/26 9:22:41	104	手机提交	直接访问	106.87.10.214(重庆-重庆)	2	1	2	3	5	1	1	1	1	1	1	3	1	1	1	1	1	1	1	1	1	1	1	3	4	5	5	4	4	1	4	4	3	4	3	0	0	0	0	0	1	0	0	0
56	2023/9/26 9:24:57	128	手机提交	直接访问	106.88.210.115(重庆-重庆)	2	1	2	2	5	2	1	1	1	1	1	2	2	1	1	1	1	1	1	1	1	1	1	5	5	5	5	5	5	1	5	5	2	5	5	1	0	1	0	0	1	0	0	0
57	2023/9/26 9:28:28	137	手机提交	直接访问	222.182.188.254(重庆-重庆)	2	1	2	3	6	1	1	1	1	1	1	3	1	1	1	1	1	1	1	1	1	2	1	5	5	5	5	5	5	1	5	5	5	3	5	1	1	0	1	1	1	0	0	0
58	2023/9/26 9:32:04	100	手机提交	直接访问	39.144.222.97(重庆-重庆)	1	2	1	2	4	1	1	1	1	1	1	3	3	1	1	1	1	1	1	1	1	1	1	5	4	5	4	4	4	1	4	4	4	4	4	0	0	1	1	1	0	0	0	0
59	2023/9/26 9:32:44	144	手机提交	直接访问	123.147.252.79(重庆-重庆)	2	1	2	2	4	1	1	2	1	1	1	3	1	1	1	3	3	3	1	1	3	2	1	5	3	4	4	5	4	3	5	4	2	3	2	0	0	0	0	0	1	0	0	0
60	2023/9/26 9:33:12	127	手机提交	直接访问	39.144.219.60(重庆-重庆)	2	1	2	2	4	2	3	3	3	3	3	3	3	3	3	3	3	3	1	1	1	3	1	5	4	5	4	5	5	1	5	4	1	4	4	0	0	0	0	0	0	0	0	0
61	2023/9/26 9:33:30	80	手机提交	直接访问	106.80.238.160(重庆-重庆)	1	1	2	2	4	1	1	1	1	1	1	2	2	2	2	2	1	2	1	1	1	3	3	5	5	5	5	5	5	5	5	5	4	5	5	1	1	1	1	1	1	1	1	1
62	2023/9/26 9:33:49	124	手机提交	直接访问	36.113.219.127(江苏-南京)	2	1	2	3	4	1	1	1	1	1	3	3	3	1	1	1	1	1	1	1	1	1	1	3	3	3	3	3	3	1	5	4	3	3	3	1	1	1	1	1	1	1	1	1
63	2023/9/26 9:33:57	129	手机提交	直接访问	39.144.222.34(重庆-重庆)	1	1	1	3	4	2	1	1	1	1	1	3	3	3	1	1	3	1	1	1	1	1	1	4	4	4	4	4	4	2	4	4	3	3	3	0	0	1	1	1	1	0	1	0
64	2023/9/26 9:34:04	121	手机提交	直接访问	117.136.30.151(重庆-重庆)	2	1	2	3	4	1	1	1	1	1	1	3	3	1	1	3	1	3	1	3	2	3	1	4	3	4	3	4	4	2	4	3	3	3	3	1	1	1	0	1	1	1	1	0
65	2023/9/26 9:34:07	131	手机提交	直接访问	39.144.218.237(重庆-重庆)	2	1	2	3	4	1	1	1	1	1	1	2	1	1	1	2	1	1	1	1	1	1	1	5	5	5	5	5	5	1	5	5	5	4	3	1	0	1	0	0	1	0	0	0
66	2023/9/26 9:34:08	138	手机提交	直接访问	202.115.253.11(四川-成都)	1	1	2	2	4	1	1	3	1	3	1	3	3	3	3	3	3	3	3	3	3	3	3	4	4	4	5	3	4	2	4	3	4	3	3	1	0	1	1	0	1	0	0	1
67	2023/9/26 9:34:15	139	手机提交	直接访问	123.147.252.69(重庆-重庆)	2	1	2	2	4	1	1	1	1	1	1	2	1	1	1	1	1	1	1	1	1	3	1	4	5	5	5	5	5	1	5	5	2	3	3	0	0	0	0	0	1	0	0	0
68	2023/9/26 9:34:21	148	手机提交	直接访问	106.84.255.104(重庆-重庆)	2	1	2	2	4	1	2	1	1	3	1	3	2	1	1	3	3	1	1	3	3	3	1	5	5	5	5	5	5	1	5	5	5	5	5	1	1	1	1	1	1	1	1	1
69	2023/9/26 9:34:38	235	手机提交	直接访问	123.147.248.109(重庆-重庆)	2	1	2	2	4	1	1	1	1	3	1	1	3	3	3	1	1	3	1	1	3	3	1	5	5	5	5	5	5	1	5	5	5	3	4	1	0	1	0	0	1	0	0	0
70	2023/9/26 9:34:43	149	手机提交	直接访问	123.147.249.173(重庆-重庆)	2	1	2	3	4	1	1	1	1	1	1	1	1	1	1	1	1	1	1	1	1	3	1	5	3	5	5	5	5	3	5	5	2	2	1	1	0	0	1	0	1	0	0	1
71	2023/9/26 9:34:44	65	手机提交	直接访问	106.80.97.29(重庆-重庆)	2	1	2	3	6	1	1	3	1	1	1	3	1	3	3	3	3	3	3	3	3	3	3	5	5	3	3	3	3	3	3	3	3	3	3	0	0	0	1	0	1	0	0	0
72	2023/9/26 9:35:06	176	手机提交	直接访问	123.147.245.145(重庆-重庆)	2	1	1	3	4	1	1	3	3	3	1	2	3	3	3	3	1	3	3	3	3	2	1	5	3	5	3	4	3	3	5	3	3	3	3	0	0	1	1	0	1	0	0	0
73	2023/9/26 9:36:20	60	手机提交	直接访问	218.206.15.94(重庆-重庆)	2	2	2	1	4	1	1	1	1	1	1	2	1	1	1	1	1	1	1	1	1	1	1	1	4	4	4	4	4	4	4	4	4	4	4	0	0	0	1	0	0	0	0	0
74	2023/9/26 9:36:23	100	手机提交	直接访问	39.144.222.132(重庆-重庆)	1	1	2	2	4	1	1	2	1	1	1	3	1	1	1	3	2	3	3	3	2	2	1	5	4	4	3	4	5	2	4	4	2	4	2	0	0	0	0	0	1	0	0	0
75	2023/9/26 9:36:40	207	手机提交	直接访问	61.128.247.222(重庆-重庆)	2	1	2	3	4	1	1	1	3	3	1	3	3	1	1	3	2	3	3	2	3	3	1	5	5	5	5	5	5	2	5	4	4	4	4	1	1	1	1	1	1	1	1	1
76	2023/9/26 9:36:58	130	手机提交	直接访问	39.144.222.98(重庆-重庆)	2	1	1	1	4	2	1	1	1	3	1	2	3	1	1	2	1	1	1	1	1	1	1	5	4	4	5	4	4	1	4	4	5	4	4	0	1	0	1	0	1	0	0	0
77	2023/9/26 9:37:22	121	手机提交	直接访问	218.206.15.93(重庆-重庆)	2	1	2	2	4	2	1	1	1	1	1	3	3	3	1	1	1	1	1	1	1	1	1	5	3	5	3	3	5	2	5	4	3	3	2	1	1	1	0	0	1	0	1	0
78	2023/9/26 9:37:28	126	手机提交	直接访问	183.70.70.187(重庆-重庆)	2	1	2	1	4	1	1	1	1	1	1	1	1	1	1	1	1	1	1	1	1	2	1	5	3	4	3	5	5	1	5	3	3	3	3	1	1	0	0	0	1	0	1	1
79	2023/9/26 9:37:34	142	手机提交	直接访问	39.144.222.221(重庆-重庆)	2	1	2	1	4	1	1	1	1	1	1	3	1	1	1	1	3	1	1	2	2	3	1	5	5	5	4	5	5	3	5	5	4	3	4	1	0	1	0	0	1	0	0	0
80	2023/9/26 9:37:38	92	手机提交	直接访问	106.83.167.13(重庆-重庆)	2	1	1	1	4	2	1	1	1	1	1	1	1	1	1	1	1	1	1	1	2	2	1	4	4	5	4	5	5	1	4	4	4	3	4	1	0	1	0	1	1	0	0	0
81	2023/9/26 9:37:39	140	手机提交	直接访问	106.83.21.137(重庆-重庆)	2	1	2	1	4	2	1	1	1	1	1	2	1	1	1	1	1	1	1	2	1	1	1	5	3	5	1	5	5	1	5	2	1	1	1	1	0	1	1	0	0	0	0	0
82	2023/9/26 9:37:42	360	手机提交	直接访问	123.147.252.80(重庆-重庆)	1	1	2	3	4	1	1	1	1	1	1	2	2	2	1	1	3	1	1	1	1	3	3	5	3	4	3	5	4	2	4	3	3	3	3	1	0	0	0	1	0	0	0	0
83	2023/9/26 9:38:02	70	手机提交	直接访问	123.147.248.151(重庆-重庆)	2	1	2	2	4	1	1	1	1	1	1	2	3	1	1	1	1	1	1	1	1	1	1	5	5	5	5	5	5	5	5	5	3	5	3	1	1	1	1	1	1	1	1	1
84	2023/9/26 9:38:14	159	手机提交	直接访问	123.147.245.157(重庆-重庆)	1	1	2	2	4	1	1	3	3	3	3	3	3	3	3	3	3	3	3	3	3	3	3	5	5	5	3	5	5	3	5	5	3	3	3	1	1	1	1	1	1	1	1	1
85	2023/9/26 9:38:19	483	手机提交	直接访问	39.144.222.196(重庆-重庆)	2	2	2	2	4	1	1	1	1	1	1	3	1	3	3	1	1	1	1	1	1	3	1	4	4	4	4	4	4	2	4	4	3	3	2	0	0	0	0	0	1	1	0	0
86	2023/9/26 9:38:31	209	微信		123.147.245.145(重庆-重庆)	2	1	2	1	4	1	1	1	1	1	3	1	2	1	1	1	1	1	1	2	1	2	1	5	4	5	4	4	5	2	5	4	3	3	3	1	0	0	0	0	1	0	0	0
87	2023/9/26 9:38:35	212	手机提交	直接访问	39.144.222.114(重庆-重庆)	2	1	2	1	4	1	1	1	1	1	1	3	1	1	1	1	1	1	1	1	1	1	1	4	4	4	4	4	4	2	5	5	4	4	4	1	1	1	0	0	1	0	0	0
88	2023/9/26 9:38:41	185	手机提交	直接访问	123.147.246.13(重庆-重庆)	2	1	2	2	4	1	1	2	1	1	1	2	2	1	1	1	1	1	1	1	1	2	1	5	4	5	4	4	4	3	3	3	3	3	3	1	0	1	1	0	0	0	0	0
89	2023/9/26 9:38:44	112	微信		183.65.30.22(重庆-重庆)	2	1	2	1	4	1	1	1	1	1	1	2	2	1	1	1	1	1	1	2	1	1	1	5	4	5	5	5	4	1	4	4	3	3	3	1	1	0	0	1	0	0	0	1
90	2023/9/26 9:38:53	207	手机提交	直接访问	39.144.222.37(重庆-重庆)	2	1	2	1	4	1	1	1	2	3	1	2	1	1	1	2	1	3	2	1	1	2	3	5	5	4	4	5	5	1	5	4	3	3	3	0	0	1	0	0	1	0	1	0
91	2023/9/26 9:39:03	235	手机提交	直接访问	39.144.222.149(重庆-重庆)	2	1	2	1	4	2	1	1	1	1	1	1	2	1	1	1	1	1	1	2	1	2	1	5	5	5	5	5	5	1	5	4	3	2	3	1	0	1	0	0	1	0	0	0
92	2023/9/26 9:39:17	118	手机提交	直接访问	123.147.249.207(重庆-重庆)	2	1	2	3	4	1	1	1	1	1	1	1	1	1	1	1	1	1	1	1	1	2	1	4	4	4	4	3	4	2	4	4	4	4	4	0	0	0	0	0	1	0	0	0
93	2023/9/26 9:39:19	178	手机提交	直接访问	39.144.222.52(重庆-重庆)	2	1	1	2	4	2	1	3	3	3	1	3	3	1	1	1	1	3	1	2	1	2	1	3	3	3	4	4	4	2	3	2	3	4	2	0	0	0	0	0	0	0	0	0
94	2023/9/26 9:39:44	124	手机提交	直接访问	171.218.191.59(四川-成都)	1	1	2	3	4	2	1	1	1	1	1	1	3	3	2	1	3	3	1	1	3	2	1	1	1	1	1	1	1	2	1	3	2	2	2	1	0	0	1	0	1	0	0	0
95	2023/9/26 9:39:46	160	手机提交	直接访问	39.144.222.125(重庆-重庆)	2	1	1	1	4	1	1	1	1	1	1	1	1	1	1	1	1	1	1	1	1	1	1	5	1	5	5	5	5	1	5	5	3	3	1	1	0	0	0	0	1	0	0	1
96	2023/9/26 9:40:10	154	手机提交	直接访问	39.144.222.120(重庆-重庆)	2	1	1	1	4	2	3	1	3	3	3	3	3	3	3	3	1	3	1	3	3	3	1	5	5	5	4	5	4	1	5	5	1	3	3	1	1	1	0	0	0	0	1	0
97	2023/9/26 9:40:11	293	手机提交	直接访问	223.104.251.29(重庆-重庆)	2	1	2	1	4	2	1	3	1	1	1	1	3	1	1	1	1	1	1	3	2	2	1	5	5	5	5	5	5	1	5	2	4	3	5	0	0	0	0	0	1	0	1	0
98	2023/9/26 9:40:24	269	手机提交	直接访问	119.85.20.185(重庆-重庆)	2	1	1	1	4	1	1	3	1	3	2	2	2	1	1	1	1	3	2	2	1	3	1	5	3	5	5	4	4	1	5	4	2	3	2	1	1	0	0	1	1	0	0	1
99	2023/9/26 9:41:03	301	手机提交	直接访问	123.147.245.135(重庆-重庆)	1	1	2	2	4	1	1	1	1	1	1	2	2	1	1	1	1	1	1	1	1	2	1	5	3	5	3	5	4	3	5	4	4	4	3	1	0	1	0	1	1	0	0	0
100	2023/9/26 9:41:31	129	手机提交	直接访问	39.144.222.173(重庆-重庆)	2	1	1	1	4	1	1	1	1	1	1	2	2	1	1	2	1	3	1	2	2	1	1	5	3	5	2	5	4	2	5	3	3	3	2	1	1	1	1	0	1	0	0	0
101	2023/9/26 9:41:58	289	手机提交	直接访问	218.206.15.94(重庆-重庆)	2	1	2	1	4	1	1	1	1	2	1	1	2	1	3	1	1	1	1	2	2	2	1	5	2	5	2	5	2	4	5	5	2	4	2	0	0	0	0	0	1	0	1	0
102	2023/9/26 9:42:30	212	手机提交	直接访问	123.147.251.55(重庆-重庆)	2	1	2	3	4	1	1	1	3	1	3	3	1	1	3	3	3	3	3	3	1	3	1	4	4	4	3	4	4	3	4	2	4	4	4	0	0	0	0	0	1	0	0	0
103	2023/9/26 9:43:04	401	手机提交	直接访问	106.88.204.210(重庆-重庆)	2	1	2	3	4	1	1	1	1	1	2	3	3	1	1	1	1	1	1	2	1	3	1	5	3	4	3	5	3	3	3	4	3	3	3	0	0	0	0	0	1	0	0	0
104	2023/9/26 9:43:46	131	手机提交	直接访问	39.144.222.124(重庆-重庆)	2	1	2	1	4	1	1	2	1	1	1	2	1	1	1	1	1	1	1	1	1	1	1	5	5	5	5	5	5	1	5	5	5	5	5	1	0	0	1	0	1	0	0	0
105	2023/9/26 9:43:47	527	手机提交	直接访问	218.206.15.94(重庆-重庆)	2	1	2	1	4	2	1	1	1	1	1	2	2	1	2	3	1	1	1	2	2	2	1	5	4	4	2	4	4	1	5	2	2	3	2	1	1	1	0	0	1	1	1	1
106	2023/9/26 9:44:11	427	手机提交	直接访问	39.144.141.32(四川-绵阳)	2	1	2	3	4	1	1	1	3	1	1	2	1	1	1	1	3	3	3	3	3	2	1	5	4	5	5	5	5	1	5	4	4	4	3	1	0	1	0	0	0	0	0	0
107	2023/9/26 9:44:36	152	微信		218.206.15.94(重庆-重庆)	2	1	2	1	4	1	3	3	3	3	3	3	3	3	3	3	1	3	1	3	3	2	1	5	3	4	4	3	4	3	4	3	3	3	3	0	0	0	0	0	0	0	0	0
108	2023/9/26 9:45:04	486	手机提交	直接访问	39.144.222.105(重庆-重庆)	2	1	2	1	4	1	1	2	1	2	1	2	2	1	1	1	1	1	1	1	1	2	1	4	3	4	4	4	4	3	5	3	2	2	2	0	1	0	0	0	1	0	0	0
109	2023/9/26 9:45:13	99	手机提交	直接访问	39.144.220.153(重庆-重庆)	2	1	2	3	4	1	1	1	1	1	2	2	2	2	1	1	1	1	2	1	1	1	1	3	3	3	3	3	3	3	3	3	3	3	3	1	1	0	1	1	1	1	1	0
110	2023/9/26 9:45:14	133	手机提交	直接访问	117.136.30.113(重庆-重庆)	2	2	2	1	4	1	1	1	3	1	1	1	1	1	1	2	1	1	1	1	1	1	1	5	5	5	5	5	5	1	5	5	5	5	5	1	1	1	0	1	1	1	0	0
111	2023/9/26 9:45:25	292	手机提交	直接访问	218.206.15.94(重庆-重庆)	2	1	2	1	4	1	1	1	1	1	1	2	2	1	1	1	1	1	1	1	1	1	1	5	4	5	5	4	5	3	4	4	4	5	4	1	0	0	0	0	1	0	0	0
112	2023/9/26 9:46:01	389	手机提交	直接访问	106.80.168.32(重庆-重庆)	2	2	2	3	4	1	3	1	1	1	1	2	1	1	1	2	1	1	1	3	1	1	1	5	4	3	4	5	4	2	4	4	3	4	4	0	0	0	0	0	1	0	0	1
113	2023/9/26 9:46:22	237	手机提交	直接访问	123.147.249.65(重庆-重庆)	1	1	2	1	4	1	3	3	3	1	1	1	1	2	3	2	1	3	1	2	1	2	1	4	3	4	4	4	4	3	4	2	1	2	1	1	0	0	0	0	0	0	0	0
114	2023/9/26 9:46:34	138	手机提交	直接访问	123.147.251.160(重庆-重庆)	2	1	1	3	4	1	1	1	1	1	3	1	2	1	1	1	1	1	1	1	1	1	1	3	3	4	3	4	4	4	4	4	4	4	4	0	0	0	0	0	0	0	0	0
115	2023/9/26 9:46:39	186	手机提交	直接访问	117.136.30.107(重庆-重庆)	2	1	2	2	4	1	1	1	1	1	1	2	3	1	1	1	1	1	1	1	2	1	1	5	5	5	3	5	4	3	5	4	3	1	1	1	1	0	1	0	1	1	0	0
116	2023/9/26 9:46:42	170	手机提交	直接访问	39.144.222.50(重庆-重庆)	2	1	2	3	4	1	1	3	3	3	3	3	3	3	3	3	3	3	3	3	3	3	1	5	4	5	5	3	4	2	2	1	1	4	3	0	0	1	1	1	1	0	0	1
117	2023/9/26 9:46:54	78	手机提交	直接访问	112.97.85.50(广东-深圳)	2	1	2	3	4	1	1	1	1	1	1	1	1	1	1	1	2	1	1	1	1	2	1	4	4	4	4	4	4	3	3	3	3	3	5	1	1	1	1	1	1	1	1	0
118	2023/9/26 9:47:33	330	手机提交	直接访问	106.84.170.195(重庆-重庆)	1	1	2	1	4	1	1	3	1	3	3	2	2	1	1	1	1	1	1	1	1	3	1	5	4	5	5	4	4	3	5	4	3	4	2	1	1	1	1	1	1	1	1	1
119	2023/9/26 9:47:37	141	手机提交	直接访问	182.150.24.134(四川-成都)	2	1	2	3	4	2	1	1	1	1	1	1	1	1	1	1	1	1	1	1	1	1	1	4	3	4	4	4	4	3	4	4	2	4	3	1	1	1	0	1	1	0	0	1
120	2023/9/26 9:47:55	166	手机提交	直接访问	39.144.220.185(重庆-重庆)	1	1	2	3	4	1	1	3	3	3	1	2	1	1	1	2	1	1	1	3	1	3	1	4	2	5	4	4	4	3	3	3	2	3	2	1	0	0	0	0	1	0	0	0
121	2023/9/26 9:48:10	163	手机提交	直接访问	183.66.239.250(重庆-重庆)	1	1	2	3	4	1	1	1	1	1	1	3	2	1	1	1	1	1	1	1	1	2	1	1	1	4	5	5	5	1	5	5	5	5	5	1	0	0	0	1	1	0	1	0
122	2023/9/26 9:48:34	129	手机提交	直接访问	113.204.96.117(重庆-重庆)	2	1	2	3	4	1	1	1	1	3	1	3	1	3	3	1	1	3	1	1	1	3	1	4	5	5	5	5	5	1	5	5	5	3	4	1	0	0	0	0	1	0	0	0
123	2023/9/26 9:48:56	209	手机提交	直接访问	221.13.96.46(重庆-重庆)	2	1	1	1	4	1	1	2	2	1	1	1	1	1	1	1	1	1	1	1	1	1	1	5	5	5	5	5	5	2	5	5	5	5	1	0	0	0	0	0	1	0	0	0
124	2023/9/26 9:49:13	186	手机提交	直接访问	123.147.249.61(重庆-重庆)	2	1	2	3	4	1	1	1	1	1	1	3	2	1	1	1	1	1	1	1	1	1	1	5	4	4	4	4	4	4	4	4	4	4	4	1	1	1	1	1	1	1	1	1
125	2023/9/26 9:49:58	111	微信		117.136.30.98(重庆-重庆)	1	1	1	2	5	1	1	1	1	1	1	2	2	1	1	1	1	1	1	1	1	1	1	5	2	4	5	5	5	5	5	5	5	5	5	0	1	1	1	0	0	0	0	0
126	2023/9/26 9:50:05	717	手机提交	直接访问	106.88.245.201(重庆-重庆)	1	1	2	1	4	1	1	1	1	2	2	1	3	3	3	1	3	3	1	1	1	3	1	4	3	4	3	4	4	2	5	4	3	2	2	1	1	0	1	0	0	0	0	1
127	2023/9/26 9:50:25	120	手机提交	直接访问	106.86.198.139(重庆-重庆)	1	1	2	3	4	2	1	1	3	1	1	3	1	1	1	3	3	3	3	3	1	3	1	4	4	4	4	4	4	2	4	4	4	3	3	1	1	1	1	1	1	1	1	1
128	2023/9/26 9:50:49	138	手机提交	直接访问	39.144.222.145(重庆-重庆)	1	1	1	3	4	2	1	3	1	3	1	3	3	3	3	3	1	1	1	1	1	3	3	4	4	4	3	3	3	3	3	3	3	3	3	1	1	0	0	1	1	1	0	0
129	2023/9/26 9:51:36	124	手机提交	直接访问	39.144.222.220(重庆-重庆)	2	1	2	3	4	1	1	3	1	1	1	2	3	1	1	1	1	1	2	2	2	2	1	4	3	4	3	4	4	3	4	3	3	4	4	0	0	1	0	0	1	0	0	0
130	2023/9/26 9:51:41	563	手机提交	直接访问	123.147.247.131(重庆-重庆)	2	1	2	1	6	1	1	1	1	1	1	1	1	1	1	1	1	1	1	1	1	1	1	5	3	5	4	4	4	2	5	4	4	4	4	0	0	0	0	0	1	1	0	0
131	2023/9/26 9:51:47	100	微信		39.144.222.158(重庆-重庆)	2	1	2	2	4	1	1	1	1	1	2	3	3	3	3	3	3	3	3	3	3	3	3	4	4	4	4	4	4	4	4	4	4	4	4	1	1	1	1	1	1	1	1	1
132	2023/9/26 9:52:20	453	手机提交	直接访问	39.144.222.74(重庆-重庆)	2	1	2	1	4	1	1	1	1	2	1	1	2	2	1	1	1	3	1	1	1	1	1	1	3	1	5	1	5	1	5	5	4	4	4	1	0	1	0	0	1	0	0	0
133	2023/9/26 9:52:31	345	手机提交	直接访问	223.160.191.233(北京-北京)	2	1	2	3	5	1	1	1	1	1	1	2	2	1	1	3	1	1	1	3	3	3	1	4	4	4	3	4	4	3	5	4	4	4	4	0	0	0	0	0	1	0	0	0
134	2023/9/26 9:52:35	133	手机提交	直接访问	221.13.96.46(重庆-重庆)	2	1	2	2	4	1	1	1	1	1	1	1	1	1	1	1	1	1	1	1	1	2	1	4	4	3	4	4	4	1	4	4	2	4	3	0	0	0	0	0	1	0	0	0
135	2023/9/26 9:52:49	386	手机提交	直接访问	218.201.60.79(重庆-重庆)	1	1	2	3	4	1	1	1	1	1	1	3	3	3	1	1	1	3	3	1	1	3	1	5	4	5	4	4	4	2	5	4	4	4	3	0	0	0	0	0	0	0	0	0
136	2023/9/26 9:53:15	158	手机提交	直接访问	106.83.45.211(重庆-重庆)	1	1	2	3	5	1	1	1	1	1	2	2	2	1	1	3	2	2	2	1	3	2	1	2	4	2	3	1	1	1	1	2	5	2	1	1	0	0	0	0	0	0	0	0
137	2023/9/26 9:53:23	138	手机提交	直接访问	106.80.111.173(重庆-重庆)	2	1	2	1	4	1	1	3	1	3	1	3	3	1	3	3	1	1	1	1	1	3	1	4	4	4	3	4	4	1	4	3	2	3	3	1	0	0	0	0	1	0	0	0
138	2023/9/26 9:53:35	353	手机提交	直接访问	113.249.208.197(重庆-重庆)	2	1	2	3	4	1	1	1	1	1	1	2	2	1	1	1	1	1	1	1	1	3	1	5	4	5	5	4	5	2	5	4	4	5	3	0	1	1	0	0	1	1	0	0
139	2023/9/26 9:53:41	3012	手机提交	直接访问	183.65.30.23(重庆-重庆)	2	1	2	1	6	1	1	1	1	2	1	1	1	1	3	1	3	3	3	3	3	3	1	1	4	5	4	4	4	2	5	3	3	2	2	1	1	0	0	0	1	1	0	1
140	2023/9/26 9:53:59	128	手机提交	直接访问	39.144.139.20(四川-成都)	1	1	1	3	4	2	3	3	3	3	1	3	3	3	3	3	3	3	3	3	3	3	3	5	3	4	3	4	4	3	4	3	3	3	3	1	1	1	1	1	1	1	1	1
141	2023/9/26 9:54:10	127	手机提交	直接访问	106.80.105.208(重庆-重庆)	1	1	2	3	4	1	1	1	1	1	1	2	2	1	1	1	1	1	1	1	1	1	1	5	3	5	5	5	4	2	5	2	2	2	2	1	0	1	0	0	0	0	0	0
142	2023/9/26 9:54:24	275	手机提交	直接访问	223.104.164.96(浙江-嘉兴)	2	1	2	3	4	1	1	1	1	1	1	3	1	1	1	1	1	1	1	1	1	1	1	5	4	5	4	4	5	2	5	5	2	2	1	1	0	0	1	0	1	0	1	1
143	2023/9/26 9:54:35	280	手机提交	直接访问	39.144.222.209(重庆-重庆)	2	1	2	1	5	2	1	1	2	1	1	3	2	3	1	3	1	1	1	2	2	2	1	5	3	4	2	5	3	2	5	4	2	4	2	0	0	0	0	0	1	0	0	0
144	2023/9/26 9:54:35	94	手机提交	直接访问	218.206.15.92(重庆-重庆)	2	1	1	1	4	2	1	1	1	1	1	2	2	1	1	2	1	1	1	1	1	1	1	4	5	5	5	5	5	5	5	5	5	3	4	1	0	0	1	0	1	0	0	0
145	2023/9/26 9:54:45	119	手机提交	直接访问	123.147.251.183(重庆-重庆)	2	1	2	1	6	1	3	3	3	3	3	3	3	3	3	3	3	3	3	3	3	3	1	5	4	5	5	5	5	2	5	4	2	3	3	0	0	0	0	0	0	0	0	0
146	2023/9/26 9:54:47	191	手机提交	直接访问	39.144.222.94(重庆-重庆)	2	1	2	2	4	1	1	1	1	1	1	2	1	1	1	1	1	1	1	2	2	1	1	5	5	5	5	5	5	1	5	3	1	3	4	1	1	1	0	0	1	0	0	0
147	2023/9/26 9:54:47	130	手机提交	直接访问	106.89.26.228(重庆-重庆)	2	1	1	1	4	1	1	1	1	1	1	2	2	1	1	1	2	1	1	2	2	1	1	4	4	4	3	5	4	2	4	2	2	4	2	0	0	1	1	0	1	0	0	0
148	2023/9/26 9:54:50	113	手机提交	直接访问	39.144.222.90(重庆-重庆)	1	1	1	1	4	1	1	1	1	1	1	1	1	1	1	1	1	1	1	1	1	1	1	5	5	5	5	5	5	5	5	5	5	5	5	1	0	0	0	1	1	0	0	0
149	2023/9/26 9:55:04	351	手机提交	直接访问	106.80.6.187(重庆-重庆)	2	1	2	3	4	1	1	1	1	1	1	1	1	1	1	1	1	1	1	1	1	3	1	3	4	5	5	5	5	3	4	5	5	4	4	1	0	0	0	0	1	0	1	0
150	2023/9/26 9:55:07	158	微信		39.144.222.140(重庆-重庆)	2	1	2	1	4	1	3	2	2	1	2	3	2	3	2	2	3	3	3	2	2	1	1	5	3	4	3	4	4	3	4	3	3	3	3	1	0	1	1	0	1	0	0	0
151	2023/9/26 9:55:20	177	手机提交	直接访问	106.83.36.2(重庆-重庆)	1	1	1	1	4	1	1	3	3	3	1	2	3	3	3	3	3	3	3	1	1	1	1	5	5	5	5	5	5	1	5	5	5	5	5	1	1	0	0	1	0	0	0	1
152	2023/9/26 9:55:30	65	手机提交	直接访问	39.144.219.110(重庆-重庆)	2	1	1	3	4	1	1	1	1	1	1	1	1	1	1	1	1	1	1	1	1	1	1	3	3	3	3	2	3	3	3	3	3	3	4	0	0	0	0	0	1	0	0	0
153	2023/9/26 9:55:36	160	手机提交	直接访问	183.70.121.227(重庆-重庆)	2	1	2	1	4	1	1	1	1	1	1	1	1	1	1	1	1	1	1	1	1	2	1	4	5	5	5	5	5	1	5	5	4	2	2	1	1	1	0	1	1	0	1	1
154	2023/9/26 9:55:45	179	手机提交	直接访问	39.144.222.94(重庆-重庆)	2	2	2	1	4	1	3	3	3	1	3	3	3	2	3	3	1	3	3	3	3	3	3	4	4	4	4	4	4	2	4	4	4	4	4	0	0	0	0	0	1	1	1	0
155	2023/9/26 9:55:50	186	手机提交	直接访问	123.147.246.208(重庆-重庆)	2	1	2	1	4	2	1	1	1	1	1	3	3	3	1	1	3	3	1	3	3	3	3	5	2	5	1	5	5	3	5	4	3	3	1	0	0	0	1	0	1	0	0	0
156	2023/9/26 9:55:54	223	手机提交	直接访问	106.83.37.14(重庆-重庆)	2	1	2	1	4	1	1	1	1	1	1	1	2	1	1	1	1	3	1	1	1	2	1	5	5	5	5	5	5	1	5	3	2	3	3	1	0	0	1	1	1	0	1	0
157	2023/9/26 9:55:55	204	微信		123.147.251.215(重庆-重庆)	1	1	2	1	4	2	1	3	1	1	1	1	3	1	1	1	1	1	1	1	1	1	1	5	3	4	3	4	4	2	4	4	3	2	4	1	1	1	1	1	1	1	1	1
158	2023/9/26 9:55:55	152	手机提交	直接访问	39.144.222.144(重庆-重庆)	2	1	1	1	4	1	1	1	1	1	1	1	1	1	1	1	1	1	1	1	1	1	1	5	3	5	5	5	5	1	5	5	3	3	3	1	0	0	0	0	1	0	0	0
159	2023/9/26 9:55:56	148	手机提交	直接访问	39.144.222.92(重庆-重庆)	1	1	2	1	4	1	1	1	1	1	1	1	2	1	1	1	1	1	1	2	1	1	1	1	3	5	4	5	5	2	5	4	3	3	4	1	1	1	1	1	1	1	1	1
160	2023/9/26 9:56:00	163	手机提交	直接访问	218.206.15.92(重庆-重庆)	2	1	2	2	4	1	1	1	1	1	1	3	2	1	3	1	1	3	1	2	1	3	1	3	4	5	3	5	5	2	5	5	5	5	5	1	1	1	1	1	1	1	1	1
161	2023/9/26 9:56:14	269	手机提交	直接访问	39.144.222.58(重庆-重庆)	2	1	1	2	4	1	1	1	1	1	1	3	3	1	1	3	3	3	3	3	1	2	1	4	5	5	3	4	4	2	4	4	3	2	3	1	1	1	1	0	1	0	1	0
162	2023/9/26 9:56:16	151	手机提交	直接访问	39.144.222.211(重庆-重庆)	2	2	1	1	4	1	1	1	1	1	1	2	2	1	1	2	1	1	2	2	1	1	1	5	4	5	4	5	4	3	5	4	4	4	4	0	0	1	0	0	1	0	0	0
163	2023/9/26 9:56:18	188	手机提交	直接访问	106.84.190.208(重庆-重庆)	1	1	2	1	4	2	1	1	1	1	1	3	1	1	1	1	3	1	1	1	1	1	1	4	5	5	1	3	5	1	5	5	4	4	4	0	0	0	0	0	1	0	0	0
164	2023/9/26 9:56:18	213	手机提交	直接访问	39.144.222.90(重庆-重庆)	1	1	2	1	4	1	1	1	2	1	1	2	1	1	1	1	1	1	1	1	1	1	1	3	4	5	5	5	5	1	5	5	2	3	3	0	0	0	0	0	1	0	0	0
165	2023/9/26 9:56:20	90	手机提交	直接访问	106.84.168.147(重庆-重庆)	1	1	1	1	4	1	1	1	1	3	1	3	2	3	3	3	1	3	3	1	1	3	1	5	3	5	5	5	5	3	5	3	3	3	2	1	1	1	0	0	0	0	0	0
166	2023/9/26 9:56:26	132	手机提交	直接访问	106.83.16.1(重庆-重庆)	2	1	1	1	5	2	1	1	1	1	1	1	1	1	1	1	1	1	1	1	1	1	1	5	5	5	5	5	5	1	5	5	5	5	5	1	1	1	1	1	1	1	1	1
167	2023/9/26 9:56:29	116	手机提交	直接访问	106.83.169.232(重庆-重庆)	1	1	1	1	4	1	1	1	1	1	1	1	3	1	1	1	1	3	1	1	1	1	1	5	5	5	2	5	4	3	5	5	4	2	2	1	0	0	0	1	0	0	1	1
168	2023/9/26 9:56:34	275	手机提交	直接访问	117.136.30.199(重庆-重庆)	1	1	2	1	4	1	1	1	1	1	1	3	3	3	1	3	1	1	3	2	1	3	1	4	4	4	4	4	4	2	3	2	2	4	2	0	0	0	1	0	1	0	0	0
169	2023/9/26 9:56:47	310	手机提交	直接访问	117.136.30.99(重庆-重庆)	2	1	2	1	4	1	1	1	1	1	1	1	1	1	1	1	1	1	1	1	1	3	1	5	4	5	4	4	5	1	5	5	5	4	4	0	0	0	0	0	1	0	0	1
170	2023/9/26 9:56:47	293	手机提交	直接访问	183.66.239.250(重庆-重庆)	2	1	2	3	4	1	1	1	1	1	1	3	3	1	1	1	3	3	1	3	1	3	1	5	4	5	4	4	5	1	4	4	3	3	4	0	0	1	1	0	1	0	1	0
171	2023/9/26 9:56:49	168	手机提交	直接访问	39.144.222.150(重庆-重庆)	2	1	1	1	4	1	1	1	2	1	3	3	3	2	3	2	1	3	2	1	1	1	1	4	5	5	4	5	5	1	5	4	4	4	3	1	0	0	0	0	1	0	0	0
172	2023/9/26 9:56:52	225	手机提交	直接访问	39.144.222.43(重庆-重庆)	1	2	1	1	4	1	1	1	2	1	1	2	2	1	1	2	2	2	2	2	2	1	1	4	4	5	4	4	4	2	4	3	3	2	4	1	1	1	1	1	1	1	1	1
173	2023/9/26 9:56:54	191	手机提交	直接访问	117.136.30.149(重庆-重庆)	2	1	2	1	4	1	1	1	2	1	1	1	1	1	1	2	1	2	2	2	3	2	2	5	4	4	3	4	3	2	5	4	1	3	3	1	1	1	1	1	1	1	0	0
174	2023/9/26 9:56:55	186	手机提交	直接访问	39.144.222.151(重庆-重庆)	2	1	2	1	4	1	1	1	2	1	1	2	3	1	3	2	3	3	3	3	3	3	1	4	3	5	5	5	5	1	5	4	4	4	2	1	0	0	0	0	1	0	0	0
175	2023/9/26 9:56:56	169	手机提交	直接访问	39.144.218.190(重庆-重庆)	2	1	2	3	4	1	3	3	1	3	3	3	3	3	1	3	3	3	3	3	3	2	1	3	3	3	3	3	3	3	3	3	3	3	3	0	0	0	0	0	0	0	0	0
176	2023/9/26 9:56:57	197	手机提交	直接访问	106.88.243.63(重庆-重庆)	1	1	2	1	4	1	1	3	3	1	1	2	3	3	1	3	3	3	1	2	1	1	1	5	5	5	5	5	5	3	5	5	4	4	4	1	1	1	1	1	1	1	1	1
177	2023/9/26 9:56:59	126	手机提交	直接访问	123.147.249.70(重庆-重庆)	1	1	1	1	4	1	1	3	1	1	1	2	3	3	3	3	1	1	1	1	1	1	1	3	5	5	5	5	5	1	5	5	1	3	3	1	0	0	0	0	1	0	0	0
178	2023/9/26 9:57:15	274	微信		39.144.222.101(重庆-重庆)	2	1	2	1	5	1	1	1	1	1	1	1	1	1	1	1	1	1	1	1	1	2	1	5	5	5	5	5	5	1	5	4	5	1	5	0	1	0	1	0	1	0	0	0
179	2023/9/26 9:57:16	163	手机提交	直接访问	117.136.30.209(重庆-重庆)	2	1	2	1	4	1	1	1	1	1	1	2	2	1	1	1	1	1	1	2	2	2	1	5	5	5	4	5	5	1	5	4	4	4	3	0	0	1	0	0	1	0	0	0
180	2023/9/26 9:57:21	351	手机提交	直接访问	218.206.15.91(重庆-重庆)	2	1	2	1	4	2	1	1	1	3	1	2	2	2	1	3	1	2	3	1	1	2	1	5	3	5	3	4	5	2	5	4	3	3	3	0	0	1	0	0	0	0	0	0
181	2023/9/26 9:57:22	144	手机提交	直接访问	39.144.222.186(重庆-重庆)	2	1	2	1	6	1	1	1	1	1	1	2	1	1	1	1	1	1	1	1	1	1	1	5	5	5	5	5	5	1	5	5	3	3	3	1	0	1	0	0	0	0	0	0
182	2023/9/26 9:57:25	94	微信		39.144.222.206(重庆-重庆)	2	1	2	3	4	1	1	2	1	3	1	3	3	3	3	3	3	3	3	3	3	3	3	5	5	5	5	5	5	1	5	5	5	4	4	1	1	1	0	0	0	0	0	0
183	2023/9/26 9:57:35	134	手机提交	直接访问	123.138.183.199(陕西-西安)	1	1	2	3	4	1	3	3	3	3	3	3	3	3	3	3	3	3	3	3	3	3	3	3	3	3	3	3	3	3	3	3	3	3	3	0	0	0	0	0	1	0	0	0
184	2023/9/26 9:57:38	244	手机提交	直接访问	123.147.244.142(重庆-重庆)	2	1	2	3	4	2	1	3	1	3	1	3	3	1	1	3	1	3	1	2	3	3	1	4	5	5	5	4	4	2	5	5	3	4	4	0	0	0	1	0	1	0	0	0
185	2023/9/26 9:57:38	330	手机提交	直接访问	39.144.222.80(重庆-重庆)	2	1	2	1	5	2	1	1	1	1	1	2	2	3	1	3	1	1	3	2	3	3	1	5	5	5	4	5	4	3	5	4	4	1	4	1	0	0	0	0	0	0	1	0
186	2023/9/26 9:57:41	282	手机提交	直接访问	117.136.30.98(重庆-重庆)	2	1	2	1	5	1	1	1	1	3	1	2	3	1	1	3	1	1	1	1	1	2	1	5	4	4	4	4	5	1	5	4	4	4	4	1	1	1	1	1	1	1	1	1
187	2023/9/26 9:57:41	249	手机提交	直接访问	117.136.30.144(重庆-重庆)	2	1	2	1	5	1	1	1	1	1	1	3	1	1	1	3	1	1	1	1	1	2	1	5	4	4	5	5	5	2	5	4	4	4	4	1	0	1	0	0	1	0	0	0
188	2023/9/26 9:57:41	128	手机提交	直接访问	39.144.222.125(重庆-重庆)	2	1	2	1	4	1	1	3	3	3	1	3	3	1	1	3	3	3	3	3	3	3	1	5	5	5	3	5	5	3	5	4	2	3	3	1	0	1	0	0	1	0	0	0
189	2023/9/26 9:57:47	131	手机提交	直接访问	39.144.222.160(重庆-重庆)	1	1	1	1	4	1	1	1	1	1	1	2	1	1	1	1	1	1	1	1	1	1	1	3	4	4	4	4	4	2	4	2	2	3	3	1	0	1	1	0	1	0	0	0
190	2023/9/26 9:57:51	3261	手机提交	直接访问	117.136.30.135(重庆-重庆)	2	1	2	1	6	1	1	1	1	1	1	2	1	1	1	2	1	1	1	1	1	1	1	5	3	5	5	5	5	1	5	4	1	3	1	1	1	1	0	0	1	0	0	0
191	2023/9/26 9:57:52	289	手机提交	直接访问	223.104.25.80(重庆-重庆)	2	1	2	2	4	1	1	1	1	1	1	3	2	2	2	1	1	1	1	2	1	3	1	4	4	4	3	4	4	5	5	4	2	3	4	0	0	0	0	0	0	0	1	1
192	2023/9/26 9:57:56	124	手机提交	直接访问	123.147.251.171(重庆-重庆)	2	1	2	1	4	1	1	1	2	1	1	2	1	1	1	1	1	1	1	1	1	1	1	5	1	5	4	5	5	1	5	5	2	1	3	0	0	0	0	0	0	0	1	1
193	2023/9/26 9:58:11	130	手机提交	直接访问	183.227.52.176(重庆-重庆)	2	1	2	3	4	1	1	1	3	1	1	3	3	3	1	3	1	1	1	1	3	3	1	5	4	5	4	4	4	2	4	4	3	3	3	1	1	1	1	1	1	1	1	1
194	2023/9/26 9:58:11	249	手机提交	直接访问	106.80.167.244(重庆-重庆)	2	1	1	1	4	1	1	1	2	1	1	1	1	1	1	2	1	2	1	2	2	2	1	5	3	5	2	4	5	2	5	4	3	2	3	1	1	1	1	1	1	1	1	1
195	2023/9/26 9:58:24	174	手机提交	直接访问	123.147.246.150(重庆-重庆)	2	1	2	2	6	1	1	1	1	1	1	1	1	1	1	1	1	1	1	1	1	1	1	4	4	4	4	4	4	4	4	4	4	4	4	1	0	0	1	0	1	0	1	0
196	2023/9/26 9:58:26	313	微信		218.206.15.92(重庆-重庆)	2	1	2	2	4	2	1	1	1	1	1	2	3	1	3	1	3	3	1	3	3	2	1	5	5	4	5	5	4	1	5	4	4	4	4	1	0	1	0	0	0	0	1	0
197	2023/9/26 9:58:33	190	手机提交	直接访问	123.147.247.111(重庆-重庆)	1	1	1	1	4	1	1	1	3	3	1	3	3	3	3	3	3	3	1	3	3	3	1	5	3	5	4	3	4	2	5	3	3	4	3	0	0	0	0	0	1	0	0	0
198	2023/9/26 9:58:36	269	手机提交	直接访问	223.104.251.10(重庆-重庆)	1	1	2	1	4	1	1	1	1	1	1	3	1	1	1	1	1	3	1	3	1	2	1	4	3	4	3	4	4	2	4	3	2	2	4	0	0	0	0	0	1	0	0	0
199	2023/9/26 9:58:38	274	手机提交	直接访问	123.147.252.92(重庆-重庆)	2	1	2	1	4	1	1	3	1	1	1	2	2	1	1	1	3	3	1	3	1	1	1	5	5	5	5	5	5	2	5	5	1	4	4	0	0	1	1	0	1	0	1	0
200	2023/9/26 9:58:43	206	手机提交	直接访问	106.88.249.72(重庆-重庆)	2	1	1	1	4	1	1	1	1	1	1	1	1	1	2	1	1	2	1	1	1	2	1	4	1	5	5	4	4	1	5	4	2	3	3	1	0	1	1	0	1	0	0	0
201	2023/9/26 9:58:45	353	手机提交	直接访问	106.84.184.137(重庆-重庆)	2	2	1	1	4	2	1	3	2	1	1	1	1	1	2	1	1	1	1	2	1	1	1	5	4	5	3	5	4	2	5	4	1	4	1	1	0	0	0	0	0	0	0	0
202	2023/9/26 9:58:50	217	手机提交	直接访问	39.144.222.219(重庆-重庆)	2	1	2	1	4	2	1	1	1	1	1	2	1	1	1	1	1	1	1	1	1	1	1	5	4	5	3	5	5	1	5	4	3	5	5	0	0	1	0	0	1	0	0	0
203	2023/9/26 9:58:55	265	手机提交	直接访问	39.144.222.61(重庆-重庆)	2	1	2	1	4	1	1	1	1	1	1	1	3	1	1	1	1	1	1	1	2	3	1	5	4	5	4	5	5	1	5	5	4	2	4	1	1	1	1	1	1	1	1	1
204	2023/9/26 9:59:04	318	手机提交	直接访问	119.85.30.236(重庆-重庆)	2	1	1	1	6	1	1	1	1	1	1	3	3	3	3	3	3	3	3	3	3	3	1	5	4	3	3	4	3	3	3	3	5	3	3	1	0	0	0	0	0	0	0	0
205	2023/9/26 9:59:18	211	手机提交	直接访问	106.88.82.185(重庆-重庆)	2	1	1	1	4	2	1	1	1	1	1	3	1	3	2	1	1	1	1	2	1	2	1	4	3	5	4	5	5	5	4	4	4	3	3	1	0	0	0	0	0	0	0	0
206	2023/9/26 9:59:25	171	手机提交	直接访问	223.160.195.17(重庆-重庆)	2	1	2	3	4	1	1	2	1	1	1	3	2	2	1	2	1	1	1	1	1	1	1	5	5	5	5	5	4	1	5	4	3	4	4	0	0	0	0	0	1	0	0	0
207	2023/9/26 9:59:32	147	手机提交	直接访问	39.144.222.123(重庆-重庆)	2	1	2	1	6	1	3	3	3	3	1	3	3	1	3	3	1	3	3	3	3	3	3	5	3	4	5	5	4	1	5	5	4	3	3	1	1	1	1	1	1	1	1	1
208	2023/9/26 9:59:38	157	手机提交	直接访问	117.136.30.140(重庆-重庆)	2	1	1	1	4	1	3	3	3	3	3	1	3	3	3	3	3	3	3	3	3	3	3	5	2	4	3	4	2	3	4	3	3	3	3	0	0	0	0	0	1	0	0	0
209	2023/9/26 9:59:39	99	微信		106.84.186.244(重庆-重庆)	1	1	2	1	4	1	1	1	1	1	1	3	1	3	3	1	1	1	1	1	1	3	1	5	5	5	5	5	5	1	5	4	5	4	4	0	0	0	0	0	0	0	0	0
210	2023/9/26 9:59:40	89	手机提交	直接访问	39.144.222.43(重庆-重庆)	2	1	2	1	4	1	3	3	3	3	3	3	3	3	3	3	3	3	3	3	3	3	3	5	5	5	5	5	5	5	5	5	5	5	5	0	0	0	1	0	0	0	1	0
211	2023/9/26 10:00:03	103	手机提交	直接访问	39.144.222.150(重庆-重庆)	1	1	2	2	4	1	1	1	1	1	1	3	1	1	1	1	1	1	1	1	1	3	1	5	5	5	5	5	5	1	5	4	4	5	5	1	1	1	1	1	1	1	1	1
212	2023/9/26 10:00:16	161	手机提交	直接访问	106.88.247.137(重庆-重庆)	2	1	2	3	4	1	2	1	1	1	1	1	1	1	1	1	1	1	1	1	1	1	1	4	4	4	4	5	5	5	5	5	4	4	4	1	1	1	1	1	1	1	1	1
213	2023/9/26 10:00:17	416	微信		39.144.222.160(重庆-重庆)	2	1	2	1	4	1	1	1	2	1	1	1	1	1	1	1	1	1	1	1	1	2	1	4	4	4	4	4	4	2	4	4	4	4	4	1	1	0	0	0	1	0	0	0
214	2023/9/26 10:00:29	116	手机提交	直接访问	39.144.222.197(重庆-重庆)	2	2	2	1	4	1	1	1	1	1	1	1	1	2	1	1	1	1	1	1	1	2	1	1	5	5	5	5	5	1	5	5	1	4	2	1	0	1	0	0	1	0	0	0
215	2023/9/26 10:00:37	126	手机提交	直接访问	123.147.251.85(重庆-重庆)	2	1	2	2	4	1	1	1	2	1	1	1	1	1	1	1	1	1	1	1	1	1	1	3	4	3	3	4	4	2	5	4	3	3	3	1	0	0	0	0	1	1	0	1
216	2023/9/26 10:00:45	241	手机提交	直接访问	106.91.60.56(重庆-重庆)	2	1	1	1	6	2	1	1	1	1	1	2	1	1	1	1	1	1	1	1	1	2	1	3	4	4	4	4	4	4	4	4	3	3	3	1	0	1	1	1	0	0	1	0
217	2023/9/26 10:00:45	487	手机提交	直接访问	39.144.222.54(重庆-重庆)	2	1	2	1	4	1	1	1	1	1	3	2	2	1	1	1	1	3	1	1	2	3	1	5	4	4	4	4	4	2	4	5	3	2	3	1	1	1	0	0	1	0	0	0
218	2023/9/26 10:00:53	210	手机提交	直接访问	183.70.70.59(重庆-重庆)	2	2	2	1	4	1	1	1	1	1	1	2	3	3	3	1	3	3	3	3	3	2	1	5	4	5	3	5	3	1	5	3	3	3	3	0	0	0	0	0	1	0	0	0
219	2023/9/26 10:00:54	350	手机提交	直接访问	39.144.222.150(重庆-重庆)	2	1	1	2	4	1	1	1	3	1	1	3	3	3	3	3	1	1	1	2	3	3	1	5	5	5	5	5	5	1	5	4	3	4	4	0	0	0	0	0	1	0	0	0
220	2023/9/26 10:01:06	193	微信		39.144.222.190(重庆-重庆)	2	1	2	1	4	1	1	1	1	1	1	1	1	1	1	1	2	1	1	1	1	3	1	4	4	4	4	4	4	2	4	4	4	2	4	1	0	0	0	0	1	0	0	0
221	2023/9/26 10:01:10	332	手机提交	直接访问	223.104.251.10(重庆-重庆)	2	2	2	1	4	1	1	1	3	3	1	3	3	3	3	3	3	3	3	1	1	2	1	5	5	5	5	5	4	1	5	4	4	5	4	0	0	1	0	0	0	0	0	0
222	2023/9/26 10:01:17	174	手机提交	直接访问	106.88.209.215(重庆-重庆)	2	1	1	3	6	1	1	1	2	1	1	2	2	1	1	2	1	1	2	2	2	2	1	5	5	5	5	5	5	4	5	5	5	3	5	0	0	1	1	0	1	0	0	0
223	2023/9/26 10:01:19	468	手机提交	直接访问	39.144.222.61(重庆-重庆)	2	2	2	1	5	1	1	1	1	1	1	2	1	1	2	1	1	1	1	1	1	1	1	5	4	5	3	4	5	2	5	4	3	3	3	1	0	1	1	0	1	0	1	1
224	2023/9/26 10:01:26	207	微信		39.144.222.135(重庆-重庆)	2	1	1	1	4	1	1	1	1	1	1	1	1	1	1	1	1	1	1	1	1	3	1	5	5	4	5	4	5	2	5	4	2	3	3	1	0	0	0	0	0	0	0	0
225	2023/9/26 10:01:31	261	手机提交	直接访问	117.136.30.137(重庆-重庆)	2	2	2	1	5	1	1	1	1	1	1	2	1	1	1	1	1	1	1	1	1	2	1	4	4	5	4	4	4	3	4	3	3	3	3	1	1	0	1	0	1	1	1	1
226	2023/9/26 10:01:34	190	手机提交	直接访问	39.144.222.199(重庆-重庆)	2	1	2	1	5	1	2	1	1	1	2	2	3	1	1	3	1	3	1	2	3	1	1	5	4	3	4	4	5	4	4	4	2	3	2	1	0	0	1	0	1	0	0	0
227	2023/9/26 10:01:37	348	手机提交	直接访问	106.89.13.246(重庆-重庆)	2	1	2	1	4	2	1	1	1	2	1	2	1	1	1	1	1	1	1	1	1	1	1	5	5	5	5	5	5	1	5	5	5	5	5	1	1	0	1	1	1	0	0	0
228	2023/9/26 10:01:40	241	手机提交	直接访问	39.144.218.178(重庆-重庆)	2	1	2	3	4	1	1	3	3	3	1	3	3	1	1	3	1	3	3	1	1	3	3	4	3	4	4	4	4	2	4	3	3	3	2	0	0	1	0	0	0	0	0	0
229	2023/9/26 10:01:42	396	手机提交	直接访问	223.104.25.225(重庆-重庆)	2	1	1	1	4	2	1	1	1	2	1	2	1	1	1	1	1	1	1	1	1	1	1	5	5	5	5	5	5	1	5	5	4	5	4	1	1	1	1	1	1	1	1	1
230	2023/9/26 10:01:43	490	手机提交	直接访问	123.147.251.42(重庆-重庆)	1	1	1	1	4	1	1	3	3	1	1	3	3	3	3	3	1	1	1	1	1	3	1	4	4	4	4	4	4	2	4	4	4	3	2	0	0	0	0	0	1	0	1	0
231	2023/9/26 10:01:50	189	微信		123.147.249.91(重庆-重庆)	2	1	1	1	4	1	1	3	3	3	1	3	3	1	3	1	3	3	1	1	1	3	1	4	4	4	4	4	4	2	4	4	3	4	4	1	0	0	0	0	1	0	0	0
232	2023/9/26 10:01:59	496	手机提交	直接访问	39.144.222.98(重庆-重庆)	2	1	1	1	4	2	1	1	1	2	1	1	1	1	2	1	1	1	1	1	1	3	1	5	4	5	4	5	5	1	5	4	1	2	4	1	1	1	0	1	1	1	1	1
233	2023/9/26 10:02:06	62	微信		106.84.186.244(重庆-重庆)	1	1	2	1	4	1	1	1	1	1	1	1	1	1	3	1	1	1	1	1	1	1	1	5	5	5	5	5	5	2	5	5	5	4	4	0	0	0	0	0	0	0	0	0
234	2023/9/26 10:02:06	192	手机提交	直接访问	39.144.222.140(重庆-重庆)	2	1	2	2	6	1	1	1	1	1	1	3	3	3	3	1	3	3	3	3	3	3	3	4	2	4	4	4	4	2	4	4	4	2	4	1	0	1	0	1	1	0	1	0
235	2023/9/26 10:02:18	418	手机提交	直接访问	106.83.14.101(重庆-重庆)	1	1	1	1	4	1	3	3	3	3	1	3	3	3	3	3	3	3	1	1	1	3	1	4	3	4	4	4	4	1	4	4	3	3	4	1	1	1	1	1	1	1	1	1
236	2023/9/26 10:02:20	108	手机提交	直接访问	223.104.250.33(重庆-重庆)	2	1	2	3	4	1	1	1	1	1	1	3	3	1	1	1	1	1	1	1	1	1	1	5	4	4	4	4	4	4	4	4	4	4	4	1	1	0	0	0	1	0	1	1
237	2023/9/26 10:02:32	293	微信		106.92.22.75(重庆-重庆)	2	2	2	1	4	1	1	1	1	1	1	3	1	1	1	1	1	1	1	2	2	2	1	5	5	5	4	5	5	2	5	4	4	4	4	1	0	0	0	0	0	1	0	0
238	2023/9/26 10:02:35	265	手机提交	直接访问	39.144.219.156(重庆-重庆)	2	1	2	3	4	1	1	1	1	1	1	2	2	1	1	1	1	1	1	1	1	1	1	5	3	5	4	4	5	1	5	5	2	2	3	1	0	1	0	0	1	0	0	0
239	2023/9/26 10:02:48	347	微信		106.88.241.191(重庆-重庆)	2	1	2	1	4	1	1	3	3	3	1	2	2	1	3	3	3	3	1	3	3	3	1	5	4	4	3	4	4	1	4	4	2	3	2	1	0	1	0	0	1	0	0	1
240	2023/9/26 10:02:49	565	手机提交	直接访问	39.144.222.121(重庆-重庆)	2	1	2	1	4	1	1	1	1	1	1	1	1	1	1	1	1	1	1	1	1	1	1	5	4	5	5	5	5	1	4	5	5	2	3	1	1	1	1	1	1	1	1	1
241	2023/9/26 10:02:50	182	手机提交	直接访问	39.144.222.74(重庆-重庆)	2	1	2	1	4	1	3	3	3	1	1	1	3	3	3	3	3	3	1	3	1	2	1	5	5	5	5	5	5	1	5	5	3	3	3	1	0	0	0	0	1	0	1	1
242	2023/9/26 10:02:51	99	手机提交	直接访问	106.87.97.220(重庆-重庆)	1	1	2	3	4	2	3	3	3	3	3	3	3	3	3	3	3	3	3	3	3	3	1	5	5	5	5	5	5	5	5	4	3	5	3	0	0	0	0	0	0	0	0	0
243	2023/9/26 10:02:55	365	微信		218.206.15.90(重庆-重庆)	2	1	2	1	4	1	1	1	1	1	1	2	1	1	1	1	1	1	1	2	2	2	1	4	3	4	3	4	4	4	4	3	3	4	3	1	0	0	0	0	1	0	1	0
244	2023/9/26 10:02:57	145	手机提交	直接访问	123.147.244.128(重庆-重庆)	2	1	2	3	4	1	1	1	1	1	1	3	1	1	1	1	1	1	1	1	1	2	1	5	3	5	3	4	5	1	4	4	3	2	4	1	1	1	1	1	1	1	1	1
245	2023/9/26 10:03:10	458	手机提交	直接访问	123.147.247.106(重庆-重庆)	1	1	2	1	4	1	1	1	1	1	1	1	1	1	1	1	1	1	1	2	1	1	1	5	4	5	4	4	3	3	4	4	2	2	3	0	0	1	0	0	1	0	0	0
246	2023/9/26 10:03:11	114	手机提交	直接访问	123.147.247.129(重庆-重庆)	2	1	2	2	4	1	1	1	3	3	1	1	1	1	1	1	1	1	1	2	1	2	1	5	4	5	3	4	3	2	4	3	2	3	2	1	0	0	0	1	0	0	0	0
247	2023/9/26 10:03:12	292	手机提交	直接访问	106.83.153.150(重庆-重庆)	2	1	2	1	5	1	1	1	3	1	1	1	2	2	1	2	1	3	1	1	3	3	1	5	4	4	4	4	4	2	5	4	3	3	4	0	0	0	0	0	0	0	1	0
248	2023/9/26 10:03:18	120	手机提交	直接访问	171.212.18.195(四川-达州)	1	1	2	3	6	2	1	1	1	1	1	3	3	3	1	3	3	3	3	3	3	2	1	5	5	5	5	5	5	1	5	3	3	3	3	0	0	0	0	0	0	0	0	1
249	2023/9/26 10:03:24	168	手机提交	直接访问	123.147.251.213(重庆-重庆)	2	2	2	1	4	1	1	1	1	1	1	1	1	1	1	1	1	1	1	1	1	1	1	5	5	5	5	5	5	2	4	4	4	3	3	1	0	0	1	0	1	0	0	0
250	2023/9/26 10:03:25	184	手机提交	直接访问	123.147.249.88(重庆-重庆)	2	1	2	2	4	1	2	1	2	1	2	2	2	2	1	2	1	1	2	2	2	1	1	4	4	4	4	4	4	4	4	4	4	4	4	0	0	0	0	0	1	0	0	0
251	2023/9/26 10:03:26	142	微信		223.104.25.248(重庆-重庆)	2	1	1	1	4	2	1	1	1	1	1	1	2	1	1	1	1	1	1	1	2	2	1	4	4	4	4	4	4	1	4	4	4	4	4	0	0	1	1	0	0	0	0	0
252	2023/9/26 10:03:27	390	手机提交	直接访问	39.144.222.159(重庆-重庆)	2	2	2	1	5	1	1	1	2	1	1	2	1	1	1	1	1	1	1	2	1	2	1	5	4	5	2	5	5	3	4	2	4	3	4	1	0	0	0	0	1	0	0	1
253	2023/9/26 10:03:33	327	手机提交	直接访问	39.144.222.172(重庆-重庆)	2	2	2	1	5	1	1	1	1	2	1	1	1	1	1	1	1	1	1	2	2	2	1	5	3	3	4	4	4	1	4	2	4	3	3	0	0	0	0	0	0	0	0	0
254	2023/9/26 10:03:34	175	手机提交	直接访问	117.136.30.153(重庆-重庆)	2	1	2	1	4	1	1	1	1	1	1	1	1	1	3	1	3	3	1	1	1	3	1	5	3	5	4	4	4	3	5	3	3	3	2	1	0	0	1	0	0	0	1	0
255	2023/9/26 10:03:35	311	微信		39.144.222.223(重庆-重庆)	2	1	2	1	4	1	1	3	1	3	1	3	2	1	1	3	1	3	1	3	3	3	1	5	3	4	3	4	4	1	5	3	2	2	2	1	0	0	0	0	1	0	0	0
256	2023/9/26 10:03:40	367	手机提交	直接访问	119.85.23.48(重庆-重庆)	2	1	2	1	5	1	1	1	1	1	1	1	1	1	1	1	1	1	1	1	1	1	1	5	4	5	5	5	5	1	4	5	5	1	5	1	1	0	1	0	1	0	1	1
257	2023/9/26 10:04:02	278	手机提交	直接访问	14.108.189.93(重庆-重庆)	2	2	2	1	4	1	1	1	1	1	1	1	1	1	1	1	1	1	1	1	1	2	1	1	2	5	5	5	5	1	5	5	1	4	2	1	0	1	0	0	1	0	1	0
258	2023/9/26 10:04:09	232	手机提交	直接访问	39.144.222.205(重庆-重庆)	2	1	2	1	4	1	1	3	3	3	1	1	3	3	3	3	3	1	1	1	1	1	1	5	5	5	5	5	5	1	5	5	1	2	2	1	1	1	1	1	1	1	1	1
259	2023/9/26 10:04:14	590	微信		218.206.15.91(重庆-重庆)	2	1	2	1	4	1	1	1	1	1	1	1	1	3	3	1	1	1	3	3	1	3	1	5	3	4	4	5	3	2	5	2	3	2	3	1	0	0	0	0	1	1	1	1
260	2023/9/26 10:04:22	100	手机提交	直接访问	39.144.222.71(重庆-重庆)	2	1	2	2	4	1	1	1	1	3	1	3	3	2	3	3	3	3	3	3	3	3	3	3	3	3	3	3	3	3	3	3	3	3	3	1	1	1	1	1	1	1	1	1
261	2023/9/26 10:04:23	246	手机提交	直接访问	183.226.238.179(重庆-重庆)	2	1	2	3	4	1	1	1	1	1	1	2	1	1	1	1	1	1	1	2	1	2	1	5	5	3	3	4	4	4	4	4	4	4	3	1	0	1	0	0	0	0	0	0
262	2023/9/26 10:04:24	192	手机提交	直接访问	218.206.15.90(重庆-重庆)	2	1	2	2	4	2	1	1	1	1	1	1	1	1	1	1	1	1	1	1	1	1	1	4	3	4	4	4	4	4	4	4	2	3	3	1	1	0	1	0	0	0	0	0
263	2023/9/26 10:04:27	76	手机提交	直接访问	123.147.249.217(重庆-重庆)	2	1	2	2	4	1	1	1	1	1	1	2	1	1	1	1	1	1	1	1	1	1	1	5	5	5	5	5	5	5	5	5	4	3	5	1	1	1	1	1	1	1	1	1
264	2023/9/26 10:04:28	113	手机提交	直接访问	106.87.116.122(重庆-重庆)	2	1	2	1	4	2	1	1	1	2	1	2	1	1	1	1	1	1	1	1	1	1	1	5	5	5	5	5	5	1	5	5	4	4	4	1	1	1	1	1	1	1	1	1
265	2023/9/26 10:04:36	163	手机提交	直接访问	106.80.161.6(重庆-重庆)	2	2	2	3	4	1	1	1	1	1	1	2	1	1	1	1	1	1	1	1	1	1	1	4	3	4	4	3	4	2	4	4	3	3	4	1	1	1	1	1	1	1	1	1
266	2023/9/26 10:04:38	190	手机提交	直接访问	223.104.248.140(重庆-重庆)	2	2	2	3	4	1	1	1	1	3	1	3	3	3	1	1	1	1	1	1	1	3	1	5	5	5	5	5	5	2	5	3	4	3	3	0	0	0	0	0	1	0	0	0
267	2023/9/26 10:04:39	203	手机提交	直接访问	39.144.222.142(重庆-重庆)	2	1	2	1	4	1	1	1	1	1	1	2	3	1	1	3	3	3	1	2	2	3	1	5	3	4	4	4	2	3	4	4	4	4	4	0	0	1	1	1	1	1	1	0
268	2023/9/26 10:04:51	89	手机提交	直接访问	123.147.252.91(重庆-重庆)	2	2	2	3	4	2	1	1	3	1	1	3	3	3	3	3	1	1	1	1	1	3	3	5	4	5	4	5	5	5	5	5	5	5	5	0	0	0	0	0	0	0	0	0
269	2023/9/26 10:05:00	275	手机提交	直接访问	106.84.46.248(重庆-重庆)	2	1	2	1	5	1	1	1	2	3	1	2	2	1	1	2	1	3	2	2	2	3	1	5	4	4	4	5	4	2	5	3	2	4	2	1	0	0	0	0	1	0	1	1
270	2023/9/26 10:05:12	134	手机提交	直接访问	39.144.222.180(重庆-重庆)	2	1	2	1	4	1	1	3	3	1	1	2	3	3	3	1	1	1	1	1	1	3	3	5	4	5	3	5	3	2	5	5	5	5	5	0	0	0	0	0	1	0	0	0
271	2023/9/26 10:05:14	182	手机提交	直接访问	123.147.251.220(重庆-重庆)	2	1	2	1	4	1	1	1	1	1	1	3	1	1	3	3	1	1	1	2	2	2	1	5	4	5	3	5	5	1	5	4	2	3	3	1	0	1	1	0	1	0	0	1
272	2023/9/26 10:05:16	130	手机提交	直接访问	106.87.125.67(重庆-重庆)	2	1	1	1	5	1	1	1	1	1	1	1	3	1	1	2	1	1	1	1	1	1	1	5	5	5	5	4	5	1	5	5	4	1	3	1	0	0	0	0	1	0	0	0
273	2023/9/26 10:05:22	112	手机提交	直接访问	218.206.15.90(重庆-重庆)	2	1	1	1	4	1	1	1	3	3	3	3	1	1	3	3	3	3	1	1	1	1	1	5	2	5	4	3	4	2	4	4	3	4	2	1	0	1	1	0	1	0	1	0
274	2023/9/26 10:05:26	197	手机提交	直接访问	117.136.30.120(重庆-重庆)	2	1	2	2	4	1	1	1	3	3	1	3	3	3	3	3	3	3	1	1	1	2	1	5	5	5	4	4	4	2	4	4	4	3	3	1	0	0	1	0	1	0	0	0
275	2023/9/26 10:05:34	175	手机提交	直接访问	39.144.222.147(重庆-重庆)	2	1	2	2	4	1	1	1	1	1	1	2	1	1	1	1	1	1	1	1	1	1	1	4	3	4	4	4	4	2	3	4	3	3	3	1	1	1	1	1	1	1	1	1
276	2023/9/26 10:05:38	277	手机提交	直接访问	39.144.222.52(重庆-重庆)	2	1	2	1	5	1	1	1	1	1	1	2	2	1	1	2	1	1	1	2	2	1	1	5	4	4	4	5	5	4	5	4	4	3	4	1	1	0	0	0	1	0	1	0
277	2023/9/26 10:05:40	214	手机提交	直接访问	39.144.218.96(重庆-重庆)	2	1	2	3	4	1	1	1	1	1	1	2	3	1	1	1	1	1	1	2	1	1	1	1	5	5	4	4	5	1	5	5	2	5	4	1	0	0	0	1	1	0	0	1
278	2023/9/26 10:05:43	177	手机提交	直接访问	106.84.169.202(重庆-重庆)	2	1	2	3	4	1	1	3	1	1	1	3	3	1	3	3	3	1	1	1	1	3	1	5	4	5	5	5	5	1	5	4	4	3	4	0	0	1	1	0	1	0	0	0
279	2023/9/26 10:05:46	166	手机提交	直接访问	14.108.52.198(重庆-重庆)	2	1	2	1	4	2	1	1	1	1	1	2	1	1	1	1	1	1	1	1	1	1	1	5	5	5	4	5	5	1	5	4	4	3	3	1	0	1	0	0	1	0	0	0
280	2023/9/26 10:05:47	178	手机提交	直接访问	106.88.203.153(重庆-重庆)	1	1	1	3	4	2	1	1	3	1	1	2	2	1	1	3	1	3	3	2	1	3	1	4	3	4	3	1	4	2	4	2	2	4	3	0	0	0	0	0	1	0	0	0
281	2023/9/26 10:05:49	249	手机提交	直接访问	123.147.249.182(重庆-重庆)	2	1	2	1	4	1	1	1	1	1	1	2	2	1	1	1	1	1	1	1	1	2	1	5	5	5	5	5	5	1	5	5	5	2	4	1	1	1	1	1	1	1	1	1
282	2023/9/26 10:05:50	135	手机提交	直接访问	39.144.222.164(重庆-重庆)	2	2	2	2	4	1	1	1	1	1	1	2	1	1	1	1	1	1	3	3	1	2	1	4	4	4	4	4	4	4	4	4	4	4	4	1	1	0	0	1	0	0	1	0
283	2023/9/26 10:05:52	208	手机提交	直接访问	39.144.222.179(重庆-重庆)	1	1	1	1	4	2	1	3	1	3	1	3	3	1	3	1	1	1	1	1	1	1	1	5	5	5	5	5	5	5	5	4	4	4	4	0	0	1	1	1	0	1	0	1
284	2023/9/26 10:06:00	159	手机提交	直接访问	39.144.222.101(重庆-重庆)	2	1	2	1	6	1	3	3	3	3	3	3	3	3	3	3	3	3	3	3	3	3	3	5	4	4	3	4	4	3	4	3	3	3	3	0	0	0	0	0	1	0	0	0
285	2023/9/26 10:06:01	190	微信		39.144.222.116(重庆-重庆)	2	1	2	1	4	1	1	1	1	1	1	2	1	1	1	1	1	1	1	1	1	1	1	5	5	5	5	5	5	1	5	5	5	3	3	1	0	0	1	0	1	0	0	0
286	2023/9/26 10:06:05	265	手机提交	直接访问	117.136.30.106(重庆-重庆)	2	1	2	1	4	1	1	1	1	1	1	2	1	1	1	1	1	1	1	1	1	1	1	3	3	3	3	5	4	1	5	5	3	4	3	1	1	1	0	1	0	0	0	0
287	2023/9/26 10:06:10	523	手机提交	直接访问	39.144.222.42(重庆-重庆)	2	1	2	1	4	2	1	1	1	2	1	2	1	1	1	1	1	1	1	1	1	2	1	5	5	5	4	5	4	2	5	5	3	3	3	1	1	1	1	1	1	1	1	1
288	2023/9/26 10:06:15	400	手机提交	直接访问	39.144.222.126(重庆-重庆)	2	1	2	1	4	1	1	1	1	1	1	1	1	1	1	1	1	1	1	1	2	1	1	5	5	5	5	5	5	1	5	5	5	4	5	1	1	0	0	0	1	0	0	0
289	2023/9/26 10:06:21	515	手机提交	直接访问	39.144.222.188(重庆-重庆)	2	2	2	1	4	1	1	1	1	1	1	3	1	3	1	1	1	3	3	1	1	1	1	5	4	5	4	5	5	1	5	4	3	2	3	1	1	1	1	1	1	0	0	0
290	2023/9/26 10:06:26	97	手机提交	直接访问	117.136.30.143(重庆-重庆)	2	1	2	3	6	1	1	1	1	1	2	2	2	2	1	1	1	1	1	3	1	1	1	5	5	5	5	5	5	2	5	2	1	5	5	0	0	1	0	0	1	0	0	0
291	2023/9/26 10:06:27	182	手机提交	直接访问	39.144.222.55(重庆-重庆)	2	2	2	1	4	1	1	1	2	1	1	2	2	2	1	2	1	3	2	2	2	1	1	4	4	5	4	4	5	2	5	5	3	5	4	1	0	0	1	1	1	0	1	0
292	2023/9/26 10:06:32	243	微信		106.91.186.207(重庆-重庆)	2	2	2	2	5	1	1	1	1	1	1	3	2	1	1	2	1	1	1	1	1	1	1	5	4	5	3	4	5	3	5	2	4	4	5	1	0	1	0	1	0	0	0	0
293	2023/9/26 10:06:37	360	手机提交	直接访问	106.80.104.99(重庆-重庆)	2	1	2	1	1	1	3	1	1	1	3	3	3	3	1	3	1	3	2	2	3	3	1	5	3	4	5	4	4	2	5	4	4	3	3	1	0	1	0	0	1	0	0	0
294	2023/9/26 10:06:39	135	手机提交	直接访问	223.104.251.50(重庆-重庆)	2	1	2	3	4	1	1	1	1	1	1	2	2	1	1	1	2	1	2	2	2	1	1	4	4	4	2	4	4	2	4	2	2	3	2	1	1	1	0	0	1	0	0	0
295	2023/9/26 10:06:42	419	微信		117.136.30.131(重庆-重庆)	2	2	1	2	5	2	1	1	1	1	1	2	2	1	1	3	3	1	1	1	1	1	1	5	5	5	5	5	5	1	5	4	2	3	2	1	1	0	1	0	0	0	0	1
296	2023/9/26 10:06:44	124	手机提交	直接访问	14.108.157.89(重庆-重庆)	2	1	2	1	1	1	1	1	1	1	1	3	3	1	1	3	1	1	1	1	1	1	1	5	4	5	5	5	5	2	5	4	3	4	3	1	0	0	0	0	0	0	0	0
297	2023/9/26 10:07:01	175	微信		117.136.30.99(重庆-重庆)	2	1	2	1	4	1	1	1	1	1	1	2	1	1	1	1	1	1	1	2	1	1	1	5	5	5	5	5	5	1	5	5	3	3	2	1	1	0	1	0	1	0	1	0
298	2023/9/26 10:07:16	119	手机提交	直接访问	123.147.251.65(重庆-重庆)	2	1	1	1	4	1	1	1	1	1	1	1	1	1	1	1	1	1	1	1	1	1	1	4	4	4	4	4	4	3	4	4	3	3	4	1	0	1	0	0	0	0	0	0
299	2023/9/26 10:07:19	285	微信		39.144.222.107(重庆-重庆)	2	1	2	1	4	1	1	1	1	1	1	2	1	1	1	1	1	1	1	1	1	2	1	5	4	5	4	4	4	2	5	4	4	3	4	0	0	0	0	0	1	1	0	0
300	2023/9/26 10:07:28	315	手机提交	直接访问	223.104.25.248(重庆-重庆)	2	1	1	1	4	1	1	1	1	1	1	1	1	1	1	1	1	1	1	1	1	2	1	5	4	5	4	4	5	2	4	3	2	2	2	1	0	1	1	1	1	0	0	0
301	2023/9/26 10:07:55	183	微信		39.144.222.53(重庆-重庆)	2	1	1	1	4	1	1	1	1	1	1	2	1	1	1	1	1	1	1	1	1	1	1	5	1	5	5	5	5	2	5	4	4	1	4	1	1	1	0	0	1	0	0	0
302	2023/9/26 10:08:01	171	手机提交	直接访问	106.84.250.89(重庆-重庆)	2	1	2	1	6	1	1	1	3	3	1	3	3	3	2	2	1	3	3	2	3	3	1	5	5	5	4	5	5	2	5	5	4	3	4	1	1	1	0	0	1	0	1	0
303	2023/9/26 10:08:03	181	微信		39.144.222.221(重庆-重庆)	2	2	2	1	5	1	1	1	1	1	1	2	1	1	1	1	1	1	1	2	1	2	1	5	5	5	5	5	5	1	5	5	5	4	5	1	0	0	0	0	1	0	0	0
304	2023/9/26 10:08:15	172	手机提交	直接访问	119.86.120.116(重庆-重庆)	2	1	2	1	4	1	1	1	1	1	1	1	2	1	3	1	1	3	3	2	3	2	1	5	3	5	5	5	5	1	5	4	4	3	3	1	0	0	1	0	1	0	1	1
305	2023/9/26 10:08:41	298	手机提交	直接访问	36.113.218.158(江苏-南京)	2	1	2	1	4	1	1	3	1	1	3	2	2	1	1	1	1	3	1	1	1	2	1	4	3	4	4	5	4	3	5	4	3	4	2	1	0	0	0	0	1	0	1	0
306	2023/9/26 10:08:47	149	手机提交	直接访问	39.144.222.203(重庆-重庆)	2	1	1	1	5	2	1	1	1	1	1	3	3	1	1	3	1	2	1	1	1	1	1	5	5	5	5	5	5	1	5	5	4	4	3	1	0	1	1	0	1	0	1	1
307	2023/9/26 10:08:51	137	手机提交	直接访问	106.88.206.152(重庆-重庆)	1	2	2	3	1	1	1	1	1	1	1	1	2	1	1	1	1	1	1	1	1	3	1	5	4	5	4	4	4	2	4	4	3	3	3	0	0	0	1	0	1	0	0	0
308	2023/9/26 10:08:58	180	手机提交	直接访问	123.147.251.43(重庆-重庆)	1	1	1	2	4	1	1	1	1	1	1	2	2	1	1	1	1	1	1	1	1	1	1	4	3	5	4	4	5	1	5	4	3	4	3	0	0	0	1	0	1	0	0	0
309	2023/9/26 10:09:00	84	手机提交	直接访问	39.144.222.106(重庆-重庆)	2	1	2	2	4	1	1	1	1	3	3	3	3	3	3	3	3	3	3	3	3	3	3	4	3	4	3	3	3	3	3	3	4	3	4	0	0	0	0	0	0	0	0	0
310	2023/9/26 10:09:01	288	手机提交	直接访问	106.88.108.88(重庆-重庆)	2	1	2	1	5	2	1	2	1	1	1	2	1	1	1	1	1	3	1	2	1	2	1	5	4	5	4	4	3	2	5	2	2	2	3	1	0	1	0	0	1	0	0	0
311	2023/9/26 10:09:02	151	手机提交	直接访问	106.88.215.58(重庆-重庆)	1	1	2	1	4	1	1	1	1	1	1	2	1	1	1	1	1	1	1	1	1	2	1	1	4	5	5	4	4	4	4	4	4	4	4	1	0	0	0	0	0	0	0	0
312	2023/9/26 10:09:02	246	手机提交	直接访问	39.144.222.112(重庆-重庆)	2	1	1	2	4	1	3	3	3	3	1	3	3	3	3	3	3	3	3	1	1	3	1	5	5	5	5	5	5	1	5	5	5	5	5	0	0	1	1	0	1	0	1	0
313	2023/9/26 10:09:07	504	手机提交	直接访问	39.144.222.213(重庆-重庆)	2	1	2	1	4	1	1	1	1	1	1	3	2	1	1	1	1	1	1	1	1	2	1	5	4	5	5	4	4	2	4	4	4	2	4	1	1	1	1	1	1	1	1	1
314	2023/9/26 10:09:16	67	手机提交	直接访问	106.88.107.197(重庆-重庆)	1	1	2	3	4	1	1	1	1	1	1	1	1	1	1	1	1	1	1	1	1	1	1	4	4	4	5	4	4	4	4	4	4	4	4	0	0	0	0	0	1	0	0	0
315	2023/9/26 10:09:32	63	手机提交	直接访问	123.147.252.107(重庆-重庆)	2	1	2	2	4	1	1	1	2	1	1	2	1	2	1	2	1	1	1	1	1	2	1	2	3	3	3	3	3	3	3	3	3	3	3	1	0	0	0	0	0	0	0	0
316	2023/9/26 10:09:33	156	手机提交	直接访问	123.147.247.103(重庆-重庆)	2	1	2	1	4	1	1	1	3	3	1	2	2	1	1	1	1	3	3	1	1	2	1	1	4	3	3	4	4	2	4	3	4	3	3	1	1	1	0	1	1	0	1	0
317	2023/9/26 10:09:37	111	手机提交	直接访问	27.11.59.143(重庆-重庆)	2	1	1	3	4	1	1	1	3	1	1	3	3	3	2	3	1	1	1	1	1	1	1	1	2	5	5	5	5	4	4	4	5	5	5	0	0	0	0	0	0	0	0	0
318	2023/9/26 10:09:54	402	手机提交	直接访问	39.144.222.191(重庆-重庆)	2	1	2	2	4	1	1	3	1	3	2	2	2	1	1	2	3	1	2	2	3	2	1	2	4	4	4	4	3	2	4	4	3	3	2	0	0	0	0	0	1	0	1	0
319	2023/9/26 10:09:57	114	手机提交	直接访问	39.144.222.165(重庆-重庆)	2	1	2	2	4	1	1	1	1	1	1	2	1	1	1	1	1	1	1	1	1	3	1	5	5	5	5	5	5	3	3	4	4	4	4	1	1	1	0	0	0	0	0	0
320	2023/9/26 10:09:59	176	手机提交	直接访问	39.144.222.71(重庆-重庆)	2	1	1	1	4	1	1	1	1	1	1	1	2	1	1	3	1	1	1	1	1	3	1	5	3	4	4	4	4	1	4	4	4	2	4	1	1	1	0	0	1	0	0	0
321	2023/9/26 10:10:11	202	手机提交	直接访问	123.147.249.223(重庆-重庆)	2	1	2	1	4	1	2	1	3	1	2	3	2	1	2	2	1	1	1	2	2	2	2	4	4	4	4	4	4	3	4	3	3	4	3	1	0	0	1	1	0	0	1	0
322	2023/9/26 10:10:18	234	手机提交	直接访问	106.84.153.5(重庆-重庆)	2	1	2	1	4	1	1	1	1	1	1	2	1	1	1	1	3	1	1	2	1	2	1	5	2	4	4	5	5	1	5	2	4	1	2	1	1	1	1	1	1	1	1	1
323	2023/9/26 10:10:21	140	手机提交	直接访问	171.115.95.137(湖北-恩施)	2	2	2	3	4	1	1	1	1	1	1	3	3	1	1	2	1	3	1	1	1	1	1	5	4	4	4	4	5	2	5	4	3	3	2	1	1	0	0	0	1	0	0	0
324	2023/9/26 10:10:38	248	手机提交	直接访问	123.147.250.33(重庆-重庆)	2	1	2	1	4	1	1	3	1	1	1	2	2	2	1	1	3	1	1	1	1	2	1	5	5	5	5	5	4	1	5	4	3	3	2	0	0	0	0	0	1	0	0	0
325	2023/9/26 10:11:02	261	手机提交	直接访问	223.104.25.229(重庆-重庆)	2	1	2	1	6	1	1	1	1	1	1	2	1	1	1	1	3	1	1	2	1	2	1	5	3	4	2	5	5	2	5	3	1	2	2	1	0	0	0	0	1	0	0	0
326	2023/9/26 10:11:12	277	微信		183.65.30.21(重庆-重庆)	2	2	1	2	4	2	1	1	1	1	1	1	1	1	1	1	1	1	1	1	1	1	1	5	4	5	4	4	5	1	1	3	4	4	4	1	1	1	1	1	1	1	1	1
327	2023/9/26 10:11:13	178	手机提交	直接访问	117.136.30.122(重庆-重庆)	2	1	2	2	6	1	1	1	1	3	1	3	1	1	1	1	1	3	1	1	1	2	1	5	5	5	5	5	5	2	5	5	3	4	4	1	0	0	0	0	1	0	0	0
328	2023/9/26 10:11:23	240	手机提交	直接访问	123.147.251.200(重庆-重庆)	2	1	2	3	4	1	1	1	1	1	1	2	1	1	1	1	1	1	1	1	1	2	1	5	5	5	5	5	5	1	5	5	4	4	4	1	1	1	0	0	1	0	0	0
329	2023/9/26 10:11:35	169	手机提交	直接访问	39.144.222.95(重庆-重庆)	1	1	1	1	4	1	1	1	1	1	1	2	2	1	1	1	1	1	1	1	1	2	1	5	3	5	5	5	5	1	5	4	3	3	3	1	1	1	1	1	1	1	1	1
330	2023/9/26 10:11:42	392	手机提交	直接访问	123.147.251.186(重庆-重庆)	2	1	1	1	4	1	1	1	1	1	1	1	1	1	1	1	1	1	1	1	1	2	1	5	3	5	5	5	5	1	5	5	4	1	4	1	1	1	1	1	1	0	1	1
331	2023/9/26 10:11:58	374	手机提交	直接访问	39.144.222.161(重庆-重庆)	2	1	1	1	4	1	1	1	1	1	1	2	1	1	1	2	1	1	3	1	2	3	1	5	3	5	3	5	5	2	5	3	5	5	5	1	0	0	0	0	0	0	0	0
332	2023/9/26 10:11:59	145	手机提交	直接访问	123.147.247.132(重庆-重庆)	2	1	2	3	4	1	1	1	1	3	1	1	1	1	3	1	2	1	3	3	3	1	1	3	3	3	5	4	4	2	4	4	3	4	2	1	0	1	1	1	0	0	1	0
333	2023/9/26 10:12:00	235	手机提交	直接访问	39.144.222.166(重庆-重庆)	2	1	1	3	4	1	1	1	3	1	3	2	1	1	1	1	1	1	1	1	1	1	1	4	4	4	4	4	4	4	4	4	2	4	2	1	1	0	0	1	1	0	0	0
334	2023/9/26 10:12:04	202	手机提交	直接访问	39.144.222.175(重庆-重庆)	2	2	2	2	4	1	1	1	2	1	1	1	1	1	1	1	1	1	1	1	1	2	1	5	4	4	4	4	5	1	5	3	3	3	3	1	0	0	0	1	1	0	0	0
335	2023/9/26 10:12:08	364	微信		117.136.30.127(重庆-重庆)	2	1	1	1	4	1	1	3	1	3	3	2	3	1	1	3	3	1	1	1	3	3	1	3	3	3	4	4	4	2	4	3	2	3	2	1	0	0	0	0	0	0	0	0
336	2023/9/26 10:12:15	156	手机提交	直接访问	123.147.249.221(重庆-重庆)	2	1	1	2	4	1	3	3	3	1	1	2	3	3	3	1	3	3	1	1	1	1	1	4	4	4	4	4	4	3	4	4	3	3	3	1	1	1	1	1	1	1	1	1
337	2023/9/26 10:12:19	115	手机提交	直接访问	223.104.25.236(重庆-重庆)	2	1	2	1	4	1	1	3	1	1	1	3	3	3	1	1	3	3	1	3	1	1	1	5	5	5	5	5	5	1	5	5	4	5	5	0	0	1	1	0	1	0	0	0
338	2023/9/26 10:12:32	143	手机提交	直接访问	106.84.164.82(重庆-重庆)	2	1	2	2	4	1	1	1	1	3	1	2	1	2	1	1	1	1	1	2	1	1	1	4	4	4	4	4	3	3	4	4	4	3	3	1	1	1	1	1	1	1	1	1
339	2023/9/26 10:12:37	173	手机提交	直接访问	117.136.30.155(重庆-重庆)	2	1	1	2	4	1	1	3	3	3	1	1	3	3	3	3	3	3	3	3	3	2	1	5	5	5	5	5	5	1	5	5	3	3	3	0	0	0	0	0	1	0	0	0
340	2023/9/26 10:12:45	142	微信		39.144.222.150(重庆-重庆)	1	1	2	1	4	1	1	1	1	1	1	3	1	1	1	1	1	1	1	1	1	1	1	5	1	5	5	5	5	4	5	5	1	3	1	1	1	1	1	1	1	1	1	1
341	2023/9/26 10:12:48	320	手机提交	直接访问	39.144.222.148(重庆-重庆)	2	1	2	3	6	1	1	1	1	1	1	1	1	1	1	1	1	1	1	1	1	1	1	5	4	5	5	5	5	1	5	3	3	4	2	1	0	0	0	0	1	0	0	0
342	2023/9/26 10:12:55	281	手机提交	直接访问	39.144.222.77(重庆-重庆)	1	1	2	1	4	1	1	1	1	1	1	2	1	1	1	1	1	1	1	2	1	1	1	5	4	5	5	4	4	2	5	4	2	3	2	0	1	0	0	0	1	0	0	0
343	2023/9/26 10:12:58	167	手机提交	直接访问	39.144.222.130(重庆-重庆)	2	1	2	1	4	1	1	1	1	3	1	3	1	1	1	1	1	3	1	1	1	2	3	5	3	5	5	5	5	1	5	5	5	4	2	1	0	1	1	0	1	0	0	0
344	2023/9/26 10:12:59	293	手机提交	直接访问	39.144.222.125(重庆-重庆)	2	1	1	1	4	2	1	1	1	1	1	1	1	1	1	1	1	1	1	1	1	3	1	4	4	5	4	3	4	3	4	3	2	3	3	0	0	0	0	0	1	0	0	0
345	2023/9/26 10:13:13	134	微信		218.206.15.92(重庆-重庆)	2	1	2	1	4	1	1	1	1	1	1	2	1	1	1	2	1	1	1	1	1	2	1	5	4	4	4	5	5	1	4	4	3	2	1	1	0	0	0	0	1	0	0	0
346	2023/9/26 10:13:23	54	手机提交	直接访问	106.88.195.15(重庆-重庆)	2	2	1	2	4	1	1	1	1	1	1	1	2	1	3	1	1	1	1	2	1	1	1	1	1	1	1	1	1	1	5	3	3	2	4	1	1	0	1	0	0	0	0	0
347	2023/9/26 10:13:25	148	手机提交	直接访问	39.144.222.67(重庆-重庆)	2	1	1	1	4	2	1	1	3	1	1	3	1	1	1	1	1	1	1	3	1	2	1	5	5	5	5	5	5	1	5	5	5	4	5	1	0	1	1	0	1	0	1	0
348	2023/9/26 10:13:27	167	微信		106.83.16.9(重庆-重庆)	2	1	2	3	4	2	1	1	1	1	1	2	2	1	1	1	1	1	1	2	2	1	1	5	5	5	5	3	5	1	5	5	3	1	3	1	1	1	1	0	1	0	1	1
349	2023/9/26 10:13:29	124	手机提交	直接访问	39.144.222.140(重庆-重庆)	1	1	2	2	4	2	1	1	1	1	1	2	2	1	1	1	1	1	1	1	1	1	1	5	5	5	5	5	5	1	5	4	2	4	1	1	1	1	1	1	1	1	1	1
350	2023/9/26 10:13:30	138	手机提交	直接访问	39.144.222.197(重庆-重庆)	2	1	1	1	4	1	1	1	1	1	1	2	1	1	1	2	1	3	1	2	1	1	1	3	3	4	4	5	4	2	4	3	2	3	2	1	0	0	0	0	0	0	0	1
351	2023/9/26 10:13:32	154	手机提交	直接访问	106.88.210.9(重庆-重庆)	2	1	2	1	4	1	1	1	1	1	1	3	1	1	1	1	1	1	1	1	1	2	1	5	5	5	5	5	5	1	5	5	5	3	5	1	0	0	0	0	0	0	0	0
352	2023/9/26 10:13:32	183	手机提交	直接访问	106.84.217.25(重庆-重庆)	2	1	2	1	4	1	1	1	1	1	1	1	2	1	1	1	1	1	3	3	3	3	1	5	3	5	3	5	5	1	5	3	3	3	3	1	0	0	1	0	0	1	1	0
353	2023/9/26 10:13:34	223	手机提交	直接访问	39.144.222.143(重庆-重庆)	2	1	2	2	4	1	1	1	3	3	1	3	1	1	1	3	3	1	1	1	3	1	1	4	3	3	5	4	4	2	5	4	3	3	3	0	0	1	0	0	1	0	0	0
354	2023/9/26 10:13:35	185	手机提交	直接访问	39.144.222.162(重庆-重庆)	2	1	2	1	4	1	1	3	1	3	1	2	3	1	1	1	3	1	1	1	1	2	1	5	4	5	4	5	5	1	5	4	3	3	4	1	1	1	1	1	1	1	0	1
355	2023/9/26 10:13:37	297	手机提交	直接访问	39.144.222.36(重庆-重庆)	2	1	1	1	4	1	1	1	1	1	1	1	1	1	1	1	1	1	1	1	1	3	3	4	3	4	4	5	4	4	4	4	1	3	4	0	0	0	1	1	1	0	0	0
356	2023/9/26 10:13:51	75	手机提交	直接访问	39.144.222.92(重庆-重庆)	1	1	1	1	4	1	1	1	1	1	1	3	3	1	1	1	3	3	1	1	1	3	1	4	4	4	4	4	4	1	4	4	4	4	3	1	0	0	1	1	0	0	0	0
357	2023/9/26 10:13:53	167	手机提交	直接访问	123.147.251.166(重庆-重庆)	2	1	2	1	4	1	1	1	3	3	1	3	3	3	3	3	1	3	3	3	3	3	3	5	5	5	5	5	5	1	5	3	5	5	3	1	0	0	0	0	1	0	0	0
358	2023/9/26 10:13:58	117	手机提交	直接访问	117.136.30.127(重庆-重庆)	2	1	1	1	4	1	1	1	1	1	1	2	1	1	1	2	2	1	1	2	2	3	1	5	5	5	5	5	5	1	5	5	1	5	5	1	0	1	0	0	1	0	1	0
359	2023/9/26 10:14:10	223	手机提交	直接访问	106.80.237.56(重庆-重庆)	2	1	2	1	4	1	1	1	1	1	1	2	1	1	1	1	3	3	1	3	1	2	1	5	5	5	4	5	5	1	5	4	3	2	4	1	0	1	1	0	1	0	1	0
360	2023/9/26 10:14:13	199	手机提交	直接访问	218.206.15.94(重庆-重庆)	2	1	2	1	4	1	1	1	1	1	1	3	3	1	1	3	3	1	1	1	1	3	1	5	3	4	4	5	4	2	4	4	3	3	3	1	0	0	0	0	1	0	0	0
361	2023/9/26 10:14:15	207	手机提交	直接访问	39.144.222.101(重庆-重庆)	2	1	2	1	4	1	1	1	1	1	1	2	1	1	1	1	1	1	1	1	1	1	1	1	4	5	5	5	5	1	5	5	5	4	4	1	0	0	0	0	1	0	0	0
362	2023/9/26 10:14:17	162	手机提交	直接访问	39.144.222.208(重庆-重庆)	1	1	2	1	4	1	1	1	1	1	1	1	1	1	1	1	1	1	1	1	1	1	1	5	5	5	5	5	5	2	5	5	5	5	5	0	0	0	0	0	0	0	0	0
363	2023/9/26 10:14:33	590	手机提交	直接访问	39.144.222.162(重庆-重庆)	2	1	2	1	4	2	1	1	1	1	1	1	1	1	1	1	1	1	1	1	1	3	1	5	3	5	3	5	5	1	5	5	5	5	5	1	0	0	0	1	1	0	0	0
364	2023/9/26 10:14:39	273	微信		218.206.15.91(重庆-重庆)	2	1	2	1	4	1	1	3	1	1	1	2	2	1	1	1	1	1	1	1	1	2	1	5	5	5	5	5	5	1	5	5	5	1	5	0	0	0	0	0	1	0	0	0
365	2023/9/26 10:14:58	138	手机提交	直接访问	106.86.101.93(重庆-重庆)	1	1	2	3	4	1	1	1	1	1	1	2	2	1	1	1	1	1	1	1	1	3	3	4	4	4	4	4	4	4	4	4	4	4	4	0	0	0	1	1	1	0	0	0
366	2023/9/26 10:15:00	260	手机提交	直接访问	39.144.222.139(重庆-重庆)	2	1	2	1	4	1	1	1	3	1	1	3	2	1	1	3	1	2	1	1	1	1	1	5	4	5	4	4	5	1	5	4	4	3	3	1	1	1	1	0	1	0	1	0
367	2023/9/26 10:15:01	139	微信		117.136.30.108(重庆-重庆)	2	1	2	1	4	1	1	1	1	1	1	3	1	1	1	3	1	3	1	2	1	3	1	5	1	1	4	4	4	1	5	4	3	3	3	1	0	0	0	0	1	1	0	0
368	2023/9/26 10:15:07	295	手机提交	直接访问	123.147.251.166(重庆-重庆)	1	1	1	1	4	1	1	2	1	1	1	3	3	1	3	3	1	1	1	1	1	3	1	4	4	4	4	4	4	2	4	3	2	3	3	0	0	0	0	0	1	0	0	0
369	2023/9/26 10:15:25	109	手机提交	直接访问	39.144.222.210(重庆-重庆)	2	1	2	1	4	1	1	1	1	1	1	2	1	1	1	2	1	1	1	1	1	1	1	5	5	5	5	5	5	1	5	4	4	2	2	0	0	1	0	0	1	0	0	0
370	2023/9/26 10:15:29	284	微信		39.144.222.121(重庆-重庆)	2	1	2	1	4	2	1	1	1	1	1	3	1	1	2	1	3	2	1	1	1	2	1	5	1	5	5	5	5	3	5	4	2	2	1	1	0	0	1	0	1	0	0	0
371	2023/9/26 10:15:33	70	手机提交	直接访问	123.147.246.129(重庆-重庆)	1	1	2	1	4	1	1	1	1	1	1	1	1	1	1	1	1	1	1	1	1	1	1	5	5	5	5	5	5	5	5	5	5	5	5	1	1	1	1	1	1	1	1	1
372	2023/9/26 10:15:38	231	手机提交	直接访问	117.136.30.154(重庆-重庆)	2	1	2	1	4	2	1	1	1	1	1	3	3	1	1	3	1	1	1	1	1	3	1	5	4	4	4	4	4	2	4	3	3	3	3	1	1	1	1	0	1	0	0	1
373	2023/9/26 10:15:43	210	手机提交	直接访问	183.70.106.103(重庆-重庆)	2	2	2	2	4	1	1	3	1	1	1	2	1	1	1	1	3	1	1	2	1	2	1	4	4	4	4	4	4	4	4	4	4	4	4	0	1	1	1	0	0	0	1	0
374	2023/9/26 10:15:45	69	手机提交	直接访问	106.80.165.183(重庆-重庆)	2	1	2	3	4	1	3	3	3	3	3	3	3	3	3	3	3	3	3	3	3	3	3	4	4	4	4	4	4	4	4	4	4	4	4	1	1	1	1	1	1	1	1	1
375	2023/9/26 10:15:50	123	手机提交	直接访问	39.144.222.168(重庆-重庆)	2	1	2	1	4	1	1	1	1	1	1	2	1	1	1	1	1	1	1	1	1	1	1	5	5	5	5	5	5	1	5	5	5	5	5	1	1	0	0	0	1	0	0	0
376	2023/9/26 10:15:54	135	手机提交	直接访问	39.144.222.35(重庆-重庆)	2	1	2	1	4	2	1	1	3	1	1	3	3	1	3	3	1	1	1	1	1	2	1	5	5	5	3	4	4	2	5	4	3	3	3	0	0	0	0	0	1	1	1	1
377	2023/9/26 10:15:54	226	微信		123.147.244.152(重庆-重庆)	2	1	2	1	4	1	1	3	1	3	1	3	1	1	1	3	3	3	1	2	2	2	1	4	4	4	4	4	4	2	4	3	4	3	2	1	0	0	0	0	0	0	1	0
378	2023/9/26 10:15:58	100	手机提交	直接访问	14.108.43.176(重庆-重庆)	2	1	2	2	4	1	1	1	1	1	1	1	1	1	1	1	1	1	1	1	1	1	1	4	4	4	4	4	4	4	4	4	4	4	4	1	0	1	0	1	1	0	1	0
379	2023/9/26 10:16:03	318	手机提交	直接访问	117.136.30.143(重庆-重庆)	2	1	2	2	4	1	1	1	1	1	1	1	1	2	2	1	1	1	1	1	1	1	1	5	5	5	5	5	5	2	5	3	2	2	3	1	0	0	0	0	1	0	0	0
380	2023/9/26 10:16:04	117	微信		106.83.155.105(重庆-重庆)	2	1	2	1	4	1	1	3	2	3	1	2	2	1	1	3	2	3	3	2	3	3	1	4	4	4	3	4	3	2	3	3	3	3	3	0	0	1	0	0	1	0	0	0
381	2023/9/26 10:16:07	342	微信		39.144.222.222(重庆-重庆)	2	1	2	1	4	1	1	1	1	1	1	1	2	1	1	2	1	1	1	2	1	2	1	5	3	5	4	5	4	1	5	3	3	2	3	1	0	1	0	0	1	0	1	1
382	2023/9/26 10:16:40	92	手机提交	直接访问	39.144.222.47(重庆-重庆)	2	1	1	2	4	1	1	1	2	1	1	1	2	1	1	1	1	1	1	1	1	1	1	3	5	5	1	5	5	1	5	5	5	5	5	0	0	1	0	0	1	0	0	0
383	2023/9/26 10:16:43	135	手机提交	直接访问	39.144.222.59(重庆-重庆)	2	1	2	2	4	1	1	2	1	1	1	3	3	1	1	3	1	1	1	1	1	3	1	4	3	3	3	3	3	3	3	3	3	3	3	1	1	1	1	1	1	1	1	1
384	2023/9/26 10:17:04	169	手机提交	直接访问	218.206.15.90(重庆-重庆)	2	1	2	2	4	1	1	3	1	3	1	3	2	1	1	1	1	1	1	1	1	2	1	4	2	2	4	4	4	2	5	4	4	4	4	1	1	1	1	0	1	0	1	1
385	2023/9/26 10:17:06	69	手机提交	直接访问	106.84.241.9(重庆-重庆)	2	2	2	3	4	1	3	3	1	1	1	1	1	1	1	1	1	1	1	1	1	1	1	3	3	3	3	3	3	3	3	3	3	3	3	1	1	1	1	1	1	1	1	1
386	2023/9/26 10:17:11	101	手机提交	直接访问	39.144.222.59(重庆-重庆)	2	1	2	2	6	2	1	1	1	1	1	2	2	1	1	2	1	3	2	1	1	1	1	4	4	4	4	4	4	4	4	4	4	4	4	1	0	0	0	0	1	0	0	0
387	2023/9/26 10:17:18	545	手机提交	直接访问	117.136.30.124(重庆-重庆)	2	1	2	2	4	1	1	3	1	1	1	2	1	1	1	1	1	2	1	2	1	2	1	1	3	4	4	4	4	1	5	4	3	4	2	1	0	0	0	0	1	0	0	0
388	2023/9/26 10:17:19	177	微信		117.136.30.131(重庆-重庆)	2	1	2	1	4	1	1	1	1	3	1	3	3	3	1	3	3	3	3	3	3	3	3	5	5	5	3	5	4	2	5	4	3	3	3	0	0	1	0	0	1	0	0	0
389	2023/9/26 10:17:23	196	手机提交	直接访问	39.144.222.63(重庆-重庆)	2	1	1	1	4	1	1	3	1	3	1	2	3	1	1	3	3	3	3	3	3	2	1	5	4	5	5	5	5	2	5	4	4	4	4	0	0	0	0	0	0	0	0	0
390	2023/9/26 10:17:24	191	手机提交	直接访问	123.147.251.45(重庆-重庆)	2	1	2	1	4	1	1	2	3	2	1	2	1	1	1	3	1	1	1	1	1	2	1	5	2	5	4	5	3	1	5	4	3	2	3	1	1	0	1	1	0	1	0	1
391	2023/9/26 10:17:26	195	手机提交	直接访问	123.147.252.98(重庆-重庆)	2	1	2	1	4	1	1	1	1	1	1	2	1	1	1	1	1	1	1	1	1	1	1	5	1	5	4	5	5	1	5	3	3	2	3	1	1	1	1	1	1	1	1	1
392	2023/9/26 10:17:28	147	手机提交	直接访问	39.144.222.175(重庆-重庆)	1	1	1	1	4	1	1	1	1	1	1	2	2	1	1	1	1	1	1	1	1	1	1	5	5	5	5	5	5	2	5	4	4	3	4	0	0	0	1	0	1	0	0	0
393	2023/9/26 10:17:38	199	微信		117.136.30.108(重庆-重庆)	2	1	2	1	4	1	1	3	1	1	1	2	2	3	1	3	1	3	1	1	1	1	1	5	4	5	5	5	5	1	5	5	4	5	4	0	1	0	0	0	1	0	0	1
394	2023/9/26 10:17:44	120	手机提交	直接访问	39.144.222.97(重庆-重庆)	1	1	2	3	4	2	1	1	1	1	1	2	3	1	1	1	1	1	1	1	1	1	1	4	4	4	3	4	3	3	3	3	3	3	3	1	0	1	0	1	1	0	0	0
395	2023/9/26 10:17:50	136	手机提交	直接访问	39.144.222.114(重庆-重庆)	2	1	2	2	4	1	1	1	1	1	1	1	1	1	1	1	1	1	1	1	1	1	1	4	4	4	4	4	4	4	4	4	4	4	4	1	1	1	0	0	1	0	0	0
396	2023/9/26 10:18:02	152	手机提交	直接访问	106.83.148.27(重庆-重庆)	2	1	2	3	4	1	1	1	3	1	1	3	3	1	3	3	3	3	2	3	3	3	1	5	5	5	5	5	4	3	3	3	3	1	3	0	0	0	0	0	1	0	0	0
397	2023/9/26 10:18:03	232	手机提交	直接访问	117.136.30.208(重庆-重庆)	2	1	2	1	5	1	1	1	1	1	1	2	3	3	1	2	1	1	3	3	2	1	1	5	4	5	3	5	5	2	5	4	4	2	3	1	0	1	1	0	1	0	0	0
398	2023/9/26 10:18:05	151	手机提交	直接访问	123.147.250.232(重庆-重庆)	2	1	2	3	4	1	1	1	1	1	1	3	3	1	1	3	3	3	1	1	1	3	1	4	4	4	4	4	4	1	4	3	4	4	4	1	1	1	1	1	1	1	1	1
399	2023/9/26 10:18:17	219	手机提交	直接访问	39.144.222.102(重庆-重庆)	2	1	1	1	4	1	1	2	1	3	1	2	3	1	1	1	1	3	1	1	1	2	1	5	5	5	5	5	5	1	5	5	3	3	4	1	0	1	0	0	1	0	1	0
400	2023/9/26 10:18:24	194	手机提交	直接访问	39.144.222.101(重庆-重庆)	2	1	2	2	4	1	1	1	1	1	1	3	1	1	3	1	1	1	1	1	1	3	1	5	5	5	5	5	5	1	5	5	5	3	2	1	1	1	1	1	1	1	1	1
401	2023/9/26 10:18:28	91	手机提交	直接访问	39.144.222.130(重庆-重庆)	2	1	2	2	4	1	1	1	1	1	1	1	1	1	1	1	1	1	1	1	1	1	1	4	4	3	3	3	3	3	3	3	3	3	3	1	0	1	1	1	0	0	0	0
402	2023/9/26 10:18:45	120	手机提交	直接访问	39.144.222.210(重庆-重庆)	1	2	2	2	4	1	1	1	1	1	1	2	2	1	1	1	2	2	1	1	1	1	1	5	5	5	3	5	5	1	2	3	3	3	4	0	0	0	1	0	0	0	0	0
403	2023/9/26 10:18:48	143	手机提交	直接访问	117.136.30.138(重庆-重庆)	2	1	1	1	4	1	1	1	1	1	1	3	1	1	1	2	1	1	1	2	1	2	1	5	4	5	3	4	5	1	5	5	3	3	3	1	1	0	0	0	1	0	1	0
404	2023/9/26 10:20:06	110	手机提交	直接访问	123.147.251.50(重庆-重庆)	2	1	2	2	4	1	1	1	1	1	3	3	3	1	1	3	1	1	1	1	1	2	1	4	4	5	4	5	5	2	4	4	3	5	3	0	0	0	1	0	1	0	0	0
405	2023/9/26 10:20:15	96	手机提交	直接访问	123.147.244.132(重庆-重庆)	1	1	2	1	4	1	1	1	1	1	1	2	2	1	1	2	1	1	1	1	1	1	1	5	5	5	5	5	5	1	5	5	2	4	4	1	1	1	1	1	1	1	1	1
406	2023/9/26 10:20:15	91	手机提交	直接访问	123.147.252.74(重庆-重庆)	2	1	1	2	4	2	1	1	1	1	1	2	3	1	1	3	3	3	1	1	1	1	1	5	5	5	5	5	5	2	5	4	4	4	4	0	0	1	1	0	1	0	0	0
407	2023/9/26 10:20:30	113	手机提交	直接访问	221.13.96.46(重庆-重庆)	2	1	2	2	4	1	1	1	1	1	1	1	1	1	1	1	1	1	1	1	1	1	1	5	5	5	5	5	5	5	5	5	5	5	5	1	1	1	1	1	1	1	1	1
408	2023/9/26 10:20:35	110	手机提交	直接访问	39.144.222.190(重庆-重庆)	2	1	1	2	4	2	1	1	1	1	1	3	1	1	1	1	1	1	1	1	1	1	1	5	5	5	5	5	5	2	5	5	2	3	2	1	0	0	0	0	1	0	0	1
409	2023/9/26 10:20:41	151	手机提交	直接访问	123.147.249.191(重庆-重庆)	2	1	2	2	4	2	1	3	1	3	1	2	3	3	3	3	1	3	3	3	3	2	1	5	4	5	3	4	3	1	5	2	2	5	3	0	0	1	0	0	1	0	0	0
410	2023/9/26 10:20:53	125	手机提交	直接访问	123.147.246.213(重庆-重庆)	2	1	2	2	4	1	1	1	1	1	1	2	2	1	1	1	3	3	3	3	3	3	3	4	3	4	5	4	4	4	4	4	4	4	5	0	0	0	0	0	1	0	1	0
411	2023/9/26 10:20:55	233	手机提交	直接访问	218.206.15.94(重庆-重庆)	2	1	1	2	4	2	2	1	1	1	1	2	2	1	1	1	1	1	1	1	1	1	1	5	5	5	5	5	5	2	5	5	3	2	3	0	1	1	0	0	0	0	0	0
412	2023/9/26 10:21:04	87	手机提交	直接访问	106.80.2.177(重庆-重庆)	2	1	2	2	4	1	1	1	1	1	1	2	1	1	1	1	1	1	1	1	1	1	1	5	5	5	5	5	5	5	5	5	5	5	5	1	1	1	1	1	1	1	1	1
413	2023/9/26 10:21:09	93	手机提交	直接访问	123.147.249.78(重庆-重庆)	2	1	1	2	4	1	1	1	1	1	1	1	1	1	1	3	1	1	1	1	1	3	1	5	5	5	5	5	5	2	5	5	4	4	4	1	1	1	0	0	1	0	0	0
414	2023/9/26 10:21:26	268	微信		123.147.251.79(重庆-重庆)	2	1	2	1	4	1	1	3	1	1	2	1	1	3	1	1	1	2	1	2	1	2	1	5	3	5	5	5	3	1	5	4	2	2	3	1	1	1	0	0	1	0	0	1
415	2023/9/26 10:21:26	53	手机提交	直接访问	39.144.222.112(重庆-重庆)	2	1	2	2	4	1	1	1	1	1	1	1	1	1	1	1	1	1	1	1	1	1	1	1	1	1	1	1	1	2	1	1	1	1	1	1	0	0	0	1	1	1	1	1
416	2023/9/26 10:21:29	92	手机提交	直接访问	39.144.222.209(重庆-重庆)	1	1	2	2	4	2	3	3	3	3	3	3	3	3	3	3	3	3	3	3	3	3	3	4	4	4	4	4	4	2	4	3	3	3	3	1	0	0	0	1	1	0	0	0
417	2023/9/26 10:21:31	208	手机提交	直接访问	218.206.15.94(重庆-重庆)	2	1	2	1	4	1	1	1	1	1	1	3	1	1	1	1	1	1	1	1	1	2	1	5	4	5	5	5	4	1	5	5	5	2	4	1	0	1	0	1	1	0	0	0
418	2023/9/26 10:21:35	111	手机提交	直接访问	39.144.222.181(重庆-重庆)	2	1	2	2	4	1	1	1	1	1	1	1	1	1	1	1	1	1	1	1	1	1	1	5	5	5	5	5	5	4	5	5	2	3	3	0	0	1	1	0	1	0	1	0
419	2023/9/26 10:21:37	117	手机提交	直接访问	183.70.124.51(重庆-重庆)	1	1	2	2	4	1	1	1	1	1	1	2	3	1	1	1	1	1	3	3	3	3	3	5	3	3	3	3	3	3	3	3	3	3	3	0	1	0	0	0	0	0	0	0
420	2023/9/26 10:21:38	135	手机提交	直接访问	39.144.222.154(重庆-重庆)	2	1	2	2	4	1	1	1	1	1	1	3	3	3	1	1	1	1	1	1	1	1	1	5	4	5	3	4	4	1	4	4	3	4	4	1	0	0	0	0	1	0	0	1
421	2023/9/26 10:21:47	65	手机提交	直接访问	123.147.250.80(重庆-重庆)	2	1	2	2	4	1	1	1	1	1	1	1	1	1	1	1	1	1	1	1	1	1	1	4	4	4	4	4	4	4	4	4	4	4	4	1	1	1	1	1	1	1	1	1
422	2023/9/26 10:21:59	274	手机提交	直接访问	123.147.246.8(重庆-重庆)	2	1	2	1	5	1	2	2	2	1	1	2	2	2	1	2	1	1	2	2	2	2	1	4	4	4	4	4	3	2	4	3	2	3	2	1	1	1	1	1	1	1	1	1
423	2023/9/26 10:22:09	71	微信		123.147.249.189(重庆-重庆)	2	1	1	1	4	1	1	1	1	3	1	1	3	2	1	1	2	3	1	2	1	1	3	5	5	5	5	5	5	5	5	5	4	3	3	1	1	0	0	0	1	0	0	0
424	2023/9/26 10:22:13	367	手机提交	直接访问	123.147.249.222(重庆-重庆)	2	1	1	1	5	1	1	1	1	1	1	2	1	1	1	1	1	1	1	2	1	2	1	5	5	5	5	5	5	1	5	5	4	4	2	1	1	1	1	1	1	1	1	1
425	2023/9/26 10:22:17	156	手机提交	直接访问	39.144.222.168(重庆-重庆)	2	1	2	1	4	1	1	1	1	1	1	3	2	2	1	1	1	1	2	2	2	1	1	5	5	5	5	5	4	2	5	2	2	4	4	0	0	1	1	0	1	0	1	0
426	2023/9/26 10:22:27	283	微信		39.144.222.165(重庆-重庆)	2	1	2	1	4	1	1	2	1	1	1	2	1	1	1	1	1	1	1	1	1	3	1	5	4	5	5	4	5	2	5	4	3	3	3	1	1	1	1	1	1	1	1	1
427	2023/9/26 10:22:27	473	微信		39.144.142.201(四川-达州)	2	1	2	3	4	2	1	1	1	3	1	2	3	3	2	1	1	1	1	1	1	1	1	5	4	5	5	5	5	1	5	5	5	4	3	1	0	0	0	0	1	0	0	0
428	2023/9/26 10:22:34	129	手机提交	直接访问	39.144.222.147(重庆-重庆)	2	1	2	2	4	1	1	1	1	1	1	2	3	1	1	1	1	1	1	1	1	1	1	4	4	4	3	3	4	2	4	3	3	4	3	0	0	0	0	0	1	0	0	0
429	2023/9/26 10:22:46	203	手机提交	直接访问	106.84.180.254(重庆-重庆)	2	1	2	2	4	1	1	1	1	1	1	2	3	1	1	3	1	1	1	1	1	1	1	5	4	5	4	5	5	1	5	4	4	4	3	1	0	0	1	0	0	0	1	0
430	2023/9/26 10:23:03	221	手机提交	直接访问	39.144.219.130(重庆-重庆)	2	1	2	3	4	1	1	1	1	1	1	3	1	1	1	1	1	1	1	1	1	1	1	5	5	5	5	5	5	1	5	4	2	2	2	1	1	1	1	1	1	1	1	1
431	2023/9/26 10:23:07	185	手机提交	直接访问	123.147.251.44(重庆-重庆)	2	1	2	2	4	1	1	1	1	1	1	3	1	1	1	1	3	3	1	1	1	1	1	5	5	5	5	4	5	1	5	4	4	3	3	1	1	1	1	1	1	1	1	1
432	2023/9/26 10:23:08	119	手机提交	直接访问	183.70.33.232(重庆-重庆)	2	1	2	2	4	1	1	1	1	1	1	1	3	1	1	3	1	1	1	3	1	3	1	4	4	4	4	4	4	1	4	4	4	3	4	1	1	1	1	1	1	1	1	1
433	2023/9/26 10:23:23	157	手机提交	直接访问	106.80.104.233(重庆-重庆)	2	1	2	1	4	1	1	1	1	1	1	1	3	1	1	1	1	1	1	1	1	2	1	5	4	5	5	4	5	2	5	4	4	4	5	1	1	0	0	1	1	1	0	0
434	2023/9/26 10:23:32	124	手机提交	直接访问	123.147.251.221(重庆-重庆)	2	1	2	2	4	1	1	1	1	1	1	1	1	1	1	1	1	1	1	1	1	1	1	1	2	4	4	4	4	1	4	3	2	3	3	1	1	1	1	0	1	0	0	0
435	2023/9/26 10:23:41	142	手机提交	直接访问	106.83.128.2(重庆-重庆)	2	1	2	2	4	2	1	1	1	3	1	3	1	1	1	1	1	3	1	1	1	3	1	5	4	5	4	4	5	3	4	4	4	4	2	1	1	0	1	0	1	0	1	0
436	2023/9/26 10:23:47	448	手机提交	直接访问	223.104.251.31(重庆-重庆)	2	2	2	1	5	1	1	1	2	1	1	1	2	1	1	1	1	2	1	1	1	1	1	5	5	5	4	5	5	2	5	3	1	3	2	1	0	1	1	1	1	0	1	0
437	2023/9/26 10:23:55	115	手机提交	直接访问	106.84.238.158(重庆-重庆)	2	2	2	1	5	2	1	1	1	1	1	3	1	1	1	1	1	3	1	1	1	3	1	5	5	5	5	5	5	1	5	4	4	4	4	1	1	1	1	1	1	1	1	1
438	2023/9/26 10:24:03	442	手机提交	直接访问	223.104.25.251(重庆-重庆)	2	1	2	1	4	1	1	1	1	1	1	2	2	1	1	1	1	1	1	1	2	2	1	5	2	5	5	5	5	1	5	4	2	2	2	1	0	0	0	0	1	0	0	1
439	2023/9/26 10:24:36	103	手机提交	直接访问	39.144.222.153(重庆-重庆)	2	1	1	2	4	2	1	1	1	1	2	1	2	1	1	2	1	1	1	2	1	1	1	5	5	5	4	5	4	3	5	3	3	3	3	1	1	1	1	0	1	0	0	0
440	2023/9/26 10:24:44	296	手机提交	直接访问	123.147.252.124(重庆-重庆)	1	1	1	2	4	2	1	1	1	1	1	3	1	1	1	1	1	1	1	1	1	1	1	5	5	5	5	5	5	1	5	5	5	5	5	1	1	1	1	1	1	1	1	1
441	2023/9/26 10:25:09	324	手机提交	直接访问	39.144.222.100(重庆-重庆)	2	1	2	1	4	1	1	1	1	1	1	1	1	1	3	1	1	3	3	3	1	2	1	4	4	4	4	4	4	2	4	3	3	3	2	1	0	0	0	1	1	0	0	1
442	2023/9/26 10:25:35	333	手机提交	直接访问	117.136.30.154(重庆-重庆)	2	1	1	2	4	1	1	1	1	1	1	3	3	1	1	1	1	1	1	1	1	2	1	3	4	5	5	4	4	1	4	3	3	4	4	1	1	1	1	1	1	0	0	0
443	2023/9/26 10:25:36	215	手机提交	直接访问	14.108.150.109(重庆-重庆)	1	1	2	2	4	1	1	1	1	1	1	1	1	1	1	1	1	1	1	1	1	1	1	4	4	4	4	4	4	4	4	4	4	4	4	1	0	0	0	0	0	0	1	0
444	2023/9/26 10:25:44	114	手机提交	直接访问	106.91.187.9(重庆-重庆)	2	2	2	2	4	1	1	1	3	3	3	3	3	3	3	3	3	3	3	3	3	3	3	5	5	5	5	5	5	2	4	4	2	4	2	1	1	1	1	1	1	0	0	0
445	2023/9/26 10:25:47	119	手机提交	直接访问	39.144.222.134(重庆-重庆)	2	1	2	2	4	2	3	3	3	3	1	3	2	1	1	1	1	1	1	1	1	2	1	4	4	5	5	5	5	1	5	5	3	3	4	1	0	1	0	0	1	0	0	0
446	2023/9/26 10:25:49	96	手机提交	直接访问	123.147.250.90(重庆-重庆)	2	2	2	3	4	1	1	1	1	1	1	1	1	1	1	1	1	1	1	1	1	1	1	5	4	4	4	4	4	2	5	4	4	3	4	1	1	0	1	0	1	1	1	1
447	2023/9/26 10:26:00	455	手机提交	直接访问	221.13.96.46(重庆-重庆)	2	1	2	2	5	1	1	2	1	1	1	1	2	1	3	1	1	3	1	2	2	3	1	4	2	4	2	4	2	3	4	2	2	2	2	0	0	0	1	0	1	0	0	1
448	2023/9/26 10:26:10	175	微信		223.104.251.24(重庆-重庆)	2	1	1	1	4	1	1	1	1	1	1	1	1	1	1	2	1	2	1	1	1	1	1	5	5	5	3	5	5	1	5	3	2	3	2	1	1	1	1	1	1	0	0	1
449	2023/9/26 10:26:13	160	手机提交	直接访问	39.144.222.182(重庆-重庆)	2	1	2	2	4	1	1	3	1	1	1	1	1	1	3	3	1	1	3	2	1	2	1	4	4	4	4	4	4	4	4	4	4	3	3	1	0	1	0	0	1	0	0	0
450	2023/9/26 10:26:14	86	手机提交	直接访问	39.144.222.142(重庆-重庆)	2	1	2	2	4	1	1	1	1	1	1	1	1	1	1	1	1	1	1	1	1	2	1	5	4	5	5	5	5	1	4	4	4	4	4	1	1	1	1	1	1	1	1	1
451	2023/9/26 10:26:35	107	手机提交	直接访问	39.144.222.136(重庆-重庆)	2	2	2	2	5	1	1	1	1	1	1	3	1	1	1	1	1	1	1	1	1	1	1	3	3	3	3	3	3	4	3	3	3	3	3	1	0	1	1	1	0	0	1	1
452	2023/9/26 10:26:58	81	手机提交	直接访问	221.178.125.65(重庆-重庆)	2	1	2	2	4	1	1	1	1	1	1	1	1	1	2	2	1	2	1	1	2	2	2	5	3	5	5	5	5	5	5	5	5	5	5	1	1	1	1	0	0	1	1	0
453	2023/9/26 10:27:00	47	手机提交	直接访问	39.144.222.81(重庆-重庆)	2	1	1	2	4	1	1	1	1	1	1	1	1	1	1	1	1	1	1	1	1	1	1	5	5	5	5	5	5	5	5	5	5	5	5	1	0	1	0	1	1	0	1	1
454	2023/9/26 10:27:10	1055	手机提交	直接访问	106.80.174.240(重庆-重庆)	2	1	2	3	5	1	1	3	1	3	1	2	3	1	1	3	3	3	1	3	1	1	1	4	5	5	5	5	5	1	5	4	4	4	4	0	0	0	0	0	1	0	0	0
455	2023/9/26 10:27:11	219	手机提交	直接访问	218.206.15.92(重庆-重庆)	2	1	2	2	5	1	1	1	1	1	1	3	3	1	1	3	1	1	2	2	2	2	1	5	1	5	3	5	5	1	5	3	4	3	2	0	0	0	0	0	1	0	0	0
456	2023/9/26 10:27:12	207	手机提交	直接访问	223.104.25.226(重庆-重庆)	2	1	2	3	4	1	1	1	3	3	1	3	2	1	3	1	1	1	1	1	1	1	1	5	3	3	3	3	3	3	3	3	3	3	3	1	1	1	1	1	1	1	1	1
457	2023/9/26 10:27:17	109	手机提交	直接访问	106.84.34.27(重庆-重庆)	2	1	2	2	4	1	3	3	1	1	1	3	1	1	1	1	3	3	3	3	3	3	3	4	4	4	4	2	3	3	3	4	4	4	4	1	1	1	1	1	0	1	0	1
458	2023/9/26 10:27:22	48	手机提交	直接访问	223.104.25.94(重庆-重庆)	2	1	2	2	4	1	1	1	2	1	1	2	1	1	1	1	1	1	1	1	1	1	1	1	1	1	1	1	1	1	1	1	1	1	1	0	0	0	0	0	1	0	0	0
459	2023/9/26 10:28:02	127	手机提交	直接访问	106.83.22.57(重庆-重庆)	2	1	2	2	4	1	1	1	1	1	1	1	1	1	1	1	1	1	1	1	1	1	1	5	5	5	4	5	4	3	5	3	3	3	3	1	1	1	1	1	1	1	1	1
460	2023/9/26 10:28:07	87	手机提交	直接访问	39.144.222.98(重庆-重庆)	2	1	2	2	4	1	1	1	1	1	1	3	1	1	3	1	1	1	1	1	1	3	1	5	5	5	5	5	5	1	5	5	5	5	5	1	1	0	1	0	1	1	0	1
461	2023/9/26 10:28:17	111	手机提交	直接访问	39.144.222.161(重庆-重庆)	2	1	2	2	4	1	1	1	3	1	1	1	1	1	1	1	1	1	1	1	1	3	1	5	5	5	4	5	4	3	4	3	2	3	3	1	1	1	1	1	1	1	1	1
462	2023/9/26 10:28:45	171	手机提交	直接访问	223.104.25.250(重庆-重庆)	2	1	2	1	4	1	1	1	1	1	1	3	3	3	1	3	1	1	1	1	1	3	1	5	5	5	4	5	5	1	5	4	4	4	4	1	1	1	1	1	1	1	1	1
463	2023/9/26 10:28:48	75	手机提交	直接访问	39.144.222.177(重庆-重庆)	2	1	2	1	4	1	1	1	1	1	1	1	1	1	1	1	1	1	1	1	1	1	1	5	4	5	5	5	5	1	5	5	4	4	5	1	0	1	1	1	1	1	1	1
464	2023/9/26 10:28:52	236	手机提交	直接访问	123.147.248.24(重庆-重庆)	2	1	2	1	5	1	1	1	1	1	1	2	1	1	1	1	1	1	1	1	1	2	1	5	4	5	4	5	5	3	5	3	3	3	3	1	0	0	1	1	1	0	1	1
465	2023/9/26 10:28:58	151	手机提交	直接访问	39.144.219.117(重庆-重庆)	1	1	2	3	5	1	1	1	1	1	1	1	2	2	2	1	1	1	1	1	1	2	1	4	2	5	3	4	4	2	4	4	3	4	2	1	1	1	1	1	1	1	1	1
466	2023/9/26 10:29:02	700	手机提交	直接访问	106.85.146.145(重庆-重庆)	2	1	2	3	4	1	1	1	1	1	1	3	1	1	3	1	1	1	1	1	1	3	1	4	4	4	3	4	4	2	4	3	2	3	3	1	1	1	0	0	1	0	1	1
467	2023/9/26 10:30:16	297	手机提交	直接访问	106.88.242.53(重庆-重庆)	2	1	2	1	5	2	1	1	1	1	1	2	1	1	1	1	1	1	1	1	1	2	1	4	4	5	4	3	4	2	4	3	3	3	3	1	0	1	0	0	1	0	0	0
468	2023/9/26 10:30:16	115	手机提交	直接访问	218.206.15.91(重庆-重庆)	2	2	2	2	4	1	1	1	1	1	1	3	3	1	3	1	3	3	1	1	1	3	1	5	4	5	5	5	5	2	5	4	4	3	4	1	0	0	0	0	1	0	0	0
469	2023/9/26 10:30:19	149	手机提交	直接访问	39.144.222.96(重庆-重庆)	1	2	2	1	5	1	1	2	1	1	1	2	1	1	1	1	1	1	1	1	2	1	1	5	5	5	5	4	5	5	5	5	5	5	5	1	1	0	1	0	1	0	0	0
470	2023/9/26 10:30:29	374	手机提交	直接访问	106.84.173.186(重庆-重庆)	2	1	2	1	5	2	1	1	1	1	1	2	1	1	1	1	1	1	1	1	1	2	1	3	3	5	4	4	5	1	5	1	4	3	4	1	1	1	1	1	1	0	1	1
471	2023/9/26 10:30:33	155	手机提交	直接访问	39.144.222.222(重庆-重庆)	2	1	2	1	5	2	1	1	1	1	1	3	1	1	1	1	1	1	1	1	1	1	1	5	3	5	5	5	5	2	5	5	3	3	4	1	1	1	1	1	1	0	1	0
472	2023/9/26 10:30:39	100	手机提交	直接访问	223.104.25.70(重庆-重庆)	2	1	2	2	4	1	1	1	1	1	1	1	1	1	1	1	1	1	1	1	1	1	1	5	3	4	3	4	3	2	4	3	3	3	2	1	1	0	0	1	1	0	0	0
473	2023/9/26 10:30:39	91	手机提交	直接访问	39.144.222.161(重庆-重庆)	2	1	2	2	5	1	3	3	3	3	3	3	3	3	3	3	3	3	3	3	3	3	3	5	5	5	5	5	5	5	5	5	5	5	5	1	1	1	1	1	1	0	0	1
474	2023/9/26 10:30:45	213	手机提交	直接访问	39.144.222.126(重庆-重庆)	2	1	2	3	4	1	1	1	1	1	1	2	2	1	1	3	3	1	1	2	1	1	1	5	5	5	5	5	5	5	5	5	4	5	5	0	0	0	0	0	1	0	1	0
475	2023/9/26 10:30:51	385	手机提交	直接访问	106.84.217.0(重庆-重庆)	2	1	2	1	6	1	1	1	1	1	1	2	1	1	1	1	1	1	1	1	1	1	1	5	5	5	4	5	5	3	5	5	3	4	5	1	0	0	0	0	1	0	1	0
476	2023/9/26 10:30:56	200	手机提交	直接访问	171.219.219.51(四川-成都)	2	1	2	3	4	1	1	1	1	1	1	3	3	1	1	1	1	1	1	2	2	1	1	5	5	5	5	5	4	1	5	4	2	2	2	0	1	0	1	0	0	1	0	0
477	2023/9/26 10:31:08	116	手机提交	直接访问	123.147.250.103(重庆-重庆)	2	1	2	2	4	1	1	1	1	1	1	2	1	1	1	1	3	3	1	3	2	2	1	5	4	5	4	4	5	2	4	4	3	3	3	1	1	1	1	1	1	1	1	1
478	2023/9/26 10:31:09	116	手机提交	直接访问	123.147.252.123(重庆-重庆)	1	1	1	2	4	2	1	1	1	1	1	1	1	1	1	1	1	1	1	1	1	2	1	4	3	5	5	4	4	2	4	4	3	3	4	1	1	1	1	1	1	0	0	1
479	2023/9/26 10:31:12	372	手机提交	直接访问	106.84.147.102(重庆-重庆)	1	1	2	3	4	1	1	1	3	1	1	1	3	1	1	3	1	1	1	1	1	1	1	4	4	4	3	3	4	2	5	3	3	3	2	0	0	0	1	0	1	0	0	0
480	2023/9/26 10:31:21	74	手机提交	直接访问	39.144.222.33(重庆-重庆)	2	1	2	2	4	2	1	1	1	1	1	2	1	1	1	1	1	1	1	1	1	2	1	4	3	3	3	3	3	3	3	3	3	3	3	1	1	0	1	0	1	1	1	1
481	2023/9/26 10:31:28	78	手机提交	直接访问	39.144.219.185(重庆-重庆)	1	1	1	3	4	2	1	1	1	1	1	1	1	1	1	1	1	1	1	1	1	1	1	1	1	1	1	1	1	1	1	1	1	1	1	1	0	0	0	0	0	0	0	0
482	2023/9/26 10:31:28	123	手机提交	直接访问	39.144.222.186(重庆-重庆)	1	1	1	2	4	1	1	1	1	1	3	1	2	1	1	1	1	1	1	1	1	1	1	4	3	4	3	4	4	3	3	3	3	3	3	1	1	0	0	0	1	0	0	0
483	2023/9/26 10:31:30	157	手机提交	直接访问	39.144.222.124(重庆-重庆)	1	2	2	1	5	2	1	1	1	1	1	2	1	1	1	1	1	1	1	1	1	2	1	4	3	4	4	4	4	2	4	4	4	2	4	1	1	0	0	0	1	0	1	1
484	2023/9/26 10:31:32	429	手机提交	直接访问	39.144.222.116(重庆-重庆)	2	2	2	2	4	1	1	1	1	1	1	2	2	1	1	1	1	1	1	2	1	2	1	4	3	3	4	5	3	1	4	3	3	3	3	1	0	1	0	0	1	0	1	0
485	2023/9/26 10:31:48	50	手机提交	直接访问	119.4.175.88(四川-未知)	1	1	2	2	4	1	1	1	1	1	1	1	1	1	1	1	1	1	1	1	1	1	1	4	4	4	4	4	4	4	4	4	4	4	4	1	0	0	0	0	0	0	0	0
486	2023/9/26 10:32:18	174	手机提交	直接访问	106.80.109.160(重庆-重庆)	2	2	2	2	4	1	1	1	1	1	1	3	3	3	3	1	1	1	1	2	2	3	1	4	3	3	3	4	3	3	4	3	3	3	3	0	0	1	0	0	1	0	0	0
487	2023/9/26 10:32:32	85	手机提交	直接访问	123.147.246.22(重庆-重庆)	2	1	2	2	4	2	1	1	1	1	1	1	1	1	1	1	1	1	1	1	1	1	1	4	4	5	4	4	4	2	4	4	3	3	4	1	1	0	0	0	1	0	0	1
488	2023/9/26 10:32:42	120	手机提交	直接访问	123.147.251.59(重庆-重庆)	2	2	2	2	4	1	1	1	1	1	1	1	1	1	1	1	1	1	1	1	1	1	1	3	4	4	4	4	4	4	4	4	4	4	4	0	1	1	0	0	1	1	0	1
489	2023/9/26 10:32:47	144	手机提交	直接访问	39.144.222.159(重庆-重庆)	2	1	2	2	4	1	1	3	1	1	3	3	3	2	3	1	1	1	1	1	1	1	1	5	5	5	4	5	5	1	3	2	3	3	3	1	1	1	1	1	1	0	0	1
490	2023/9/26 10:33:05	393	手机提交	直接访问	123.147.250.159(重庆-重庆)	2	1	2	2	4	1	1	1	3	1	3	3	1	1	3	1	1	1	1	3	1	1	1	3	3	4	3	4	4	3	4	3	3	3	2	1	0	0	1	0	1	0	0	0
491	2023/9/26 10:33:13	147	手机提交	直接访问	223.104.251.17(重庆-重庆)	2	1	1	2	5	1	1	1	1	1	1	2	1	1	1	1	1	1	1	1	1	1	1	5	3	5	4	5	5	1	5	5	3	3	4	1	1	1	1	0	1	0	0	1
492	2023/9/26 10:33:14	312	手机提交	直接访问	223.104.251.43(重庆-重庆)	2	1	2	2	4	1	1	1	1	1	1	2	2	2	1	1	1	1	1	1	1	1	1	4	3	4	4	5	4	2	5	3	3	3	4	1	1	1	1	1	1	1	1	1
493	2023/9/26 10:33:36	119	手机提交	直接访问	123.147.250.41(重庆-重庆)	2	1	2	3	4	2	1	1	1	1	1	3	3	3	1	1	1	1	1	1	1	3	3	4	4	5	5	5	5	1	5	5	5	3	5	1	1	1	1	1	1	0	1	0
494	2023/9/26 10:34:06	97	手机提交	直接访问	39.144.222.178(重庆-重庆)	2	1	2	1	4	1	1	1	1	1	1	3	1	1	1	1	1	1	1	1	1	1	1	1	1	1	1	1	1	1	5	3	3	3	3	1	0	1	0	0	0	0	0	0
495	2023/9/26 10:34:16	113	手机提交	直接访问	117.136.30.109(重庆-重庆)	2	2	1	1	4	1	3	3	3	3	3	3	3	3	3	3	3	3	3	3	3	3	1	5	5	5	5	5	5	5	5	3	3	4	3	1	1	1	1	1	1	1	1	1
496	2023/9/26 10:35:09	294	手机提交	直接访问	106.80.3.220(重庆-重庆)	1	1	2	2	4	1	3	3	3	3	3	3	3	3	3	3	3	3	3	3	3	3	3	5	5	5	5	5	5	1	5	5	5	5	5	0	0	0	0	0	0	0	0	0
497	2023/9/26 10:35:09	122	手机提交	直接访问	183.70.56.148(重庆-重庆)	2	1	2	3	4	1	1	1	1	1	1	1	2	1	1	1	1	1	1	1	1	1	1	5	1	5	5	5	5	1	5	5	5	1	5	1	1	1	1	1	0	0	0	0
498	2023/9/26 10:35:42	106	手机提交	直接访问	39.144.222.151(重庆-重庆)	1	1	2	2	4	1	1	1	1	1	1	1	1	1	1	1	1	1	1	1	1	1	1	5	3	5	5	5	5	5	5	3	5	3	3	1	1	1	1	1	1	0	0	0
499	2023/9/26 10:35:49	70	手机提交	直接访问	123.147.247.153(重庆-重庆)	2	1	2	2	2	1	1	1	1	1	1	1	1	1	1	1	1	1	1	1	1	1	1	5	5	5	5	5	5	2	5	2	2	5	2	0	0	0	0	0	0	0	0	0
500	2023/9/26 10:36:13	69	微信		106.88.98.203(重庆-重庆)	1	1	2	2	2	2	1	1	1	1	1	1	1	1	1	1	1	1	1	1	1	1	1	1	1	3	3	3	1	3	3	3	3	3	3	1	1	0	1	1	0	0	0	0
501	2023/9/26 10:36:15	111	手机提交	直接访问	39.144.222.42(重庆-重庆)	2	1	2	2	2	1	1	1	1	1	1	1	1	1	1	1	1	1	1	1	1	1	1	5	5	5	5	5	5	1	5	5	3	3	3	0	0	0	0	1	1	0	0	1
502	2023/9/26 10:36:26	96	手机提交	直接访问	123.147.251.179(重庆-重庆)	2	1	2	2	2	1	1	1	1	1	1	3	1	1	3	1	1	1	1	1	1	2	1	4	5	5	5	5	5	1	5	4	4	4	4	1	0	0	0	1	0	0	0	0
503	2023/9/26 10:36:55	139	手机提交	直接访问	106.88.240.141(重庆-重庆)	2	1	2	2	2	1	1	1	1	1	1	3	3	1	3	1	1	1	1	2	1	3	1	5	5	5	5	5	5	1	5	3	4	3	4	1	1	0	0	0	0	0	0	1
504	2023/9/26 10:37:03	68	微信		14.108.194.16(重庆-重庆)	2	1	1	2	4	1	1	1	1	1	1	1	2	1	1	1	1	1	1	1	1	2	1	5	5	5	5	5	5	5	5	5	5	5	5	1	1	1	0	1	0	1	0	0
505	2023/9/26 10:37:08	130	手机提交	直接访问	39.144.222.44(重庆-重庆)	2	1	2	2	2	1	1	1	1	1	1	3	1	1	1	1	1	1	1	1	1	1	1	5	5	5	5	5	5	1	5	5	4	4	5	1	1	1	1	1	1	1	1	1
506	2023/9/26 10:37:11	91	手机提交	直接访问	39.144.222.107(重庆-重庆)	2	1	2	2	4	1	1	1	1	1	1	1	1	1	1	1	1	1	1	1	1	1	1	5	5	5	5	5	5	5	5	5	5	5	5	1	1	0	0	0	0	0	0	0
507	2023/9/26 10:37:15	121	手机提交	直接访问	117.136.30.125(重庆-重庆)	2	2	2	2	4	1	1	1	1	1	1	2	1	2	1	1	1	1	1	1	1	1	1	4	4	4	4	4	4	2	4	4	3	4	3	1	1	1	1	1	1	1	1	1
508	2023/9/26 10:37:22	266	手机提交	直接访问	223.104.25.229(重庆-重庆)	2	1	2	2	4	2	1	3	1	3	1	3	3	1	3	1	3	3	3	3	3	3	3	5	4	5	3	5	5	3	5	5	5	4	4	1	1	1	0	0	1	0	1	1
509	2023/9/26 10:37:31	86	手机提交	直接访问	39.144.222.76(重庆-重庆)	2	1	1	2	2	2	1	1	1	1	1	3	1	1	1	1	1	1	1	1	1	1	1	5	5	5	5	5	5	5	5	5	5	5	5	1	1	1	1	1	1	1	1	1
510	2023/9/26 10:37:45	208	手机提交	直接访问	106.89.30.0(重庆-重庆)	2	1	2	1	4	1	1	1	1	1	1	2	2	1	1	1	1	1	1	1	2	2	1	4	5	4	3	5	4	2	4	4	2	2	2	1	0	1	1	1	1	0	0	0
511	2023/9/26 10:37:46	82	手机提交	直接访问	123.147.248.173(重庆-重庆)	2	1	2	2	2	2	1	1	1	1	1	1	1	1	1	1	1	1	1	1	1	1	1	5	5	5	5	5	5	3	5	4	3	3	3	1	1	0	1	0	1	1	0	1
512	2023/9/26 10:37:48	180	微信		222.182.52.111(重庆-重庆)	1	1	2	3	4	1	1	1	1	1	1	1	1	1	1	1	1	1	1	1	1	3	1	5	4	5	5	5	3	3	5	4	4	4	2	0	0	0	0	0	1	0	0	0
513	2023/9/26 10:38:08	119	手机提交	直接访问	123.147.251.68(重庆-重庆)	2	1	2	2	4	2	1	1	1	1	1	1	1	1	1	1	1	1	1	1	1	1	1	2	2	2	2	2	2	2	4	4	3	2	3	0	0	0	0	0	1	0	0	0
514	2023/9/26 10:38:19	155	手机提交	直接访问	39.144.222.208(重庆-重庆)	2	1	1	2	2	1	1	1	3	1	1	2	1	1	1	3	1	3	1	1	1	1	1	5	4	5	4	5	5	1	5	5	5	2	5	1	0	1	1	0	1	0	0	0
515	2023/9/26 10:38:22	1678	手机提交	直接访问	106.84.231.91(重庆-重庆)	2	1	2	3	4	1	1	1	1	1	1	1	1	1	1	1	1	1	1	1	1	1	1	4	5	5	3	3	4	3	5	4	3	3	3	1	1	1	1	1	1	1	1	1
516	2023/9/26 10:38:39	318	手机提交	直接访问	39.144.222.146(重庆-重庆)	2	1	2	2	2	2	1	1	1	1	1	2	1	1	1	1	1	1	1	2	1	1	1	5	5	5	5	5	5	1	5	4	3	4	4	1	1	1	1	0	0	0	0	0
517	2023/9/26 10:38:50	69	微信		106.89.24.199(重庆-重庆)	2	1	2	2	2	1	1	1	1	1	1	1	1	1	1	1	1	1	1	1	1	2	1	4	4	4	4	4	4	2	4	3	3	3	3	1	0	0	1	1	1	0	0	1
518	2023/9/26 10:38:51	157	手机提交	直接访问	123.147.245.150(重庆-重庆)	2	1	2	2	4	1	1	1	1	1	1	2	2	1	1	2	1	1	2	2	2	2	1	4	1	5	4	5	2	4	5	3	2	1	1	1	1	1	1	0	1	0	1	1
519	2023/9/26 10:38:57	52	手机提交	直接访问	117.136.30.125(重庆-重庆)	1	2	2	2	2	1	1	1	1	1	1	1	2	2	2	2	1	1	1	1	1	1	1	3	1	1	4	3	2	2	3	2	1	2	3	0	1	0	0	0	0	0	0	0
520	2023/9/26 10:39:02	84	手机提交	直接访问	116.169.6.134(四川-成都)	2	1	2	3	2	1	1	1	1	1	1	3	3	3	1	3	1	1	3	3	3	3	3	5	5	5	5	5	5	3	5	3	3	5	3	0	0	1	0	0	1	0	0	0
521	2023/9/26 10:39:02	67	手机提交	直接访问	39.144.139.23(四川-成都)	2	1	1	3	2	2	1	1	1	3	1	3	3	1	1	1	1	3	1	1	1	3	1	4	4	4	4	4	4	4	4	4	4	4	4	0	1	0	0	0	1	0	0	0
522	2023/9/26 10:39:05	222	手机提交	直接访问	39.144.222.91(重庆-重庆)	2	1	2	2	2	1	1	1	3	1	1	1	3	1	3	1	1	3	1	1	1	3	1	4	4	4	4	4	4	3	4	4	4	3	3	1	0	1	1	0	1	0	1	1
523	2023/9/26 10:39:07	87	手机提交	直接访问	219.152.73.173(重庆-重庆)	2	1	2	3	2	2	1	1	1	1	1	1	1	1	1	1	1	1	1	1	1	2	1	5	5	5	5	5	5	1	5	5	5	5	5	1	0	0	0	0	1	0	0	0
524	2023/9/26 10:39:09	213	手机提交	直接访问	39.144.222.215(重庆-重庆)	2	1	2	2	2	1	1	1	1	1	1	2	2	1	1	1	1	1	1	2	3	1	1	4	4	5	4	4	5	1	4	4	2	3	3	1	0	0	0	0	1	0	0	0
525	2023/9/26 10:39:14	154	微信		123.147.247.154(重庆-重庆)	1	1	2	2	2	1	1	1	1	1	1	2	3	1	1	1	1	1	1	1	1	1	1	1	1	5	3	1	5	2	5	5	1	3	1	1	1	1	1	1	1	1	1	1
526	2023/9/26 10:39:17	132	手机提交	直接访问	39.144.222.99(重庆-重庆)	2	1	1	2	2	1	1	1	1	1	1	3	1	1	1	1	1	1	1	1	1	1	1	5	5	5	1	5	5	1	5	4	4	4	4	0	0	1	1	0	1	0	1	0
527	2023/9/26 10:39:19	110	手机提交	直接访问	123.147.245.133(重庆-重庆)	1	1	2	3	2	1	1	1	1	1	1	1	1	1	1	1	1	1	1	1	1	1	1	5	3	3	4	4	5	2	5	3	2	3	2	1	1	1	1	0	0	1	0	1
528	2023/9/26 10:39:20	63	微信		106.89.12.111(重庆-重庆)	2	1	2	2	4	1	1	1	1	1	1	1	1	1	1	1	1	1	1	1	1	1	1	5	5	5	5	5	5	5	5	5	5	5	5	0	1	1	0	0	0	0	1	0
529	2023/9/26 10:39:21	105	手机提交	直接访问	123.147.249.168(重庆-重庆)	1	2	2	2	2	1	1	1	1	1	1	1	1	1	1	1	1	1	1	1	1	1	1	4	4	4	4	4	4	3	4	4	3	3	4	1	0	0	1	1	1	0	0	0
530	2023/9/26 10:39:25	121	手机提交	直接访问	183.71.246.170(重庆-重庆)	2	2	2	3	6	1	1	1	1	1	1	2	1	1	1	1	1	1	1	1	1	3	1	3	3	4	3	3	3	3	3	3	3	3	3	0	0	1	0	0	1	0	0	0
531	2023/9/26 10:39:39	114	手机提交	直接访问	119.85.21.75(重庆-重庆)	2	1	1	2	4	1	1	3	1	1	1	1	2	1	1	1	1	1	1	1	1	1	1	5	3	4	4	4	5	2	5	4	2	3	3	1	0	0	0	0	0	0	0	0
532	2023/9/26 10:39:44	296	手机提交	直接访问	39.144.222.174(重庆-重庆)	2	1	2	2	2	1	1	1	1	1	1	2	1	1	1	1	1	1	1	1	1	3	1	5	4	4	3	4	5	2	4	4	4	3	4	0	0	1	0	0	1	0	0	0
533	2023/9/26 10:39:54	188	手机提交	直接访问	39.144.222.183(重庆-重庆)	2	1	2	2	4	1	1	1	3	3	1	3	3	3	3	3	3	3	3	1	3	3	1	4	4	4	3	4	4	2	4	3	2	3	3	1	0	0	0	0	0	0	0	0
534	2023/9/26 10:39:54	145	手机提交	直接访问	106.83.49.3(重庆-重庆)	2	1	2	3	2	2	1	1	1	1	1	3	3	3	3	3	1	1	1	1	1	1	1	4	4	4	4	4	4	4	4	4	4	4	4	1	0	0	0	0	0	0	0	1
535	2023/9/26 10:40:23	167	手机提交	直接访问	110.191.74.128(四川-成都)	2	1	2	3	2	1	1	1	3	3	1	3	3	3	3	3	1	1	3	3	3	3	3	5	5	5	5	5	5	1	5	5	3	3	3	0	0	1	0	0	1	0	0	0
536	2023/9/26 10:40:32	143	手机提交	直接访问	39.144.222.136(重庆-重庆)	2	1	1	2	2	2	1	1	1	1	1	1	1	1	1	1	1	1	1	2	1	3	1	5	4	5	5	5	5	2	4	4	3	3	3	1	0	1	1	1	1	0	1	0
537	2023/9/26 10:40:33	122	手机提交	直接访问	106.80.13.152(重庆-重庆)	1	1	2	1	2	1	1	1	1	1	1	2	1	2	1	1	1	1	1	1	2	3	1	4	4	4	4	4	4	4	3	3	3	4	4	1	1	1	1	1	1	0	0	0
538	2023/9/26 10:40:42	104	手机提交	直接访问	39.144.222.110(重庆-重庆)	1	1	2	1	2	1	1	1	1	1	1	1	2	1	1	1	1	1	1	2	2	1	1	5	5	5	4	5	5	2	5	4	3	4	3	0	0	0	0	0	0	0	0	0
539	2023/9/26 10:40:44	161	手机提交	直接访问	106.86.176.205(重庆-重庆)	2	1	2	3	2	1	1	1	2	1	1	2	1	1	1	1	1	1	1	1	1	3	1	4	5	5	4	5	5	3	5	5	4	4	3	0	1	1	1	1	1	0	0	0
540	2023/9/26 10:40:50	151	微信		106.88.223.200(重庆-重庆)	2	1	2	1	4	2	1	1	1	1	3	3	2	2	2	2	3	3	2	1	1	2	1	5	3	3	2	5	4	2	5	5	3	3	4	1	0	0	1	0	0	0	0	0
541	2023/9/26 10:40:55	77	手机提交	直接访问	39.144.222.215(重庆-重庆)	2	1	2	2	2	1	1	1	1	1	1	2	1	1	1	1	1	1	1	1	1	1	1	4	4	4	4	4	5	2	4	4	3	3	3	1	0	0	0	0	1	0	0	0
542	2023/9/26 10:41:08	220	手机提交	直接访问	223.104.251.8(重庆-重庆)	1	1	2	2	2	1	1	1	1	1	1	2	2	1	1	1	1	1	1	1	1	2	1	5	4	5	5	5	5	1	5	4	4	2	5	1	1	1	1	1	1	1	1	1
543	2023/9/26 10:41:13	149	手机提交	直接访问	119.86.178.158(重庆-重庆)	2	1	2	3	4	2	1	1	1	1	1	1	1	1	1	1	1	1	1	1	1	2	1	5	5	4	4	4	4	2	4	4	4	4	4	1	1	1	1	1	1	1	1	1
544	2023/9/26 10:41:14	172	手机提交	直接访问	39.144.222.162(重庆-重庆)	1	1	2	1	2	1	1	2	1	1	1	2	2	1	1	2	1	2	1	2	2	1	1	5	4	5	4	5	4	3	5	4	2	3	2	1	1	1	1	1	1	1	1	1
545	2023/9/26 10:41:16	118	手机提交	直接访问	117.136.30.219(重庆-重庆)	2	1	1	2	2	2	1	1	1	1	1	2	2	1	1	2	1	1	1	2	1	1	1	5	4	5	3	5	5	2	4	4	2	3	3	1	0	1	0	0	1	0	0	0
546	2023/9/26 10:41:16	100	微信		106.83.163.37(重庆-重庆)	2	1	2	1	2	2	1	1	1	1	1	1	1	2	2	3	1	1	1	1	1	3	1	4	4	4	4	4	4	2	4	4	2	4	4	0	0	0	0	0	1	0	0	0
547	2023/9/26 10:41:20	159	手机提交	直接访问	223.104.251.52(重庆-重庆)	2	1	2	2	2	1	1	1	1	1	1	3	1	1	1	1	1	1	1	1	1	1	1	5	4	4	4	5	4	2	4	4	2	3	3	0	0	0	0	0	1	0	0	0
548	2023/9/26 10:41:20	226	手机提交	直接访问	183.228.170.91(重庆-重庆)	2	2	2	3	2	1	1	1	1	1	1	1	2	1	1	1	1	1	1	1	1	2	1	5	4	5	4	5	4	1	4	4	4	2	3	1	0	0	0	1	1	0	0	0
549	2023/9/26 10:41:21	139	微信		39.144.222.160(重庆-重庆)	2	1	2	3	2	1	1	1	1	3	1	1	1	1	1	1	1	1	1	1	1	3	1	5	4	5	5	5	5	1	5	3	3	3	3	1	0	1	1	1	1	0	1	1
550	2023/9/26 10:41:24	148	手机提交	直接访问	39.144.222.193(重庆-重庆)	1	1	2	1	4	1	1	3	1	3	1	3	3	1	1	1	3	3	1	1	1	1	1	1	3	5	5	5	4	3	4	4	4	3	4	0	0	0	0	0	1	0	0	0
551	2023/9/26 10:41:25	116	微信		39.144.222.38(重庆-重庆)	2	1	1	1	2	1	1	1	1	1	1	1	3	1	3	1	1	1	1	1	1	3	1	1	4	5	5	5	5	1	5	5	5	2	3	0	1	0	0	1	1	1	0	0
552	2023/9/26 10:41:26	131	手机提交	直接访问	123.147.247.104(重庆-重庆)	1	2	2	1	2	1	1	1	2	1	1	1	2	2	1	1	1	1	2	1	1	1	1	5	4	5	5	5	5	1	5	4	5	4	4	1	1	0	0	1	1	0	0	0
553	2023/9/26 10:41:27	154	手机提交	直接访问	39.144.222.43(重庆-重庆)	1	1	2	2	2	1	1	1	1	1	1	2	1	1	1	1	1	1	1	1	1	2	1	5	5	5	5	5	5	1	5	1	1	1	2	1	1	1	1	1	1	1	1	1
554	2023/9/26 10:41:27	135	手机提交	直接访问	123.147.249.76(重庆-重庆)	2	2	2	2	2	2	1	1	3	3	1	1	3	1	1	1	3	1	1	2	2	3	3	4	3	5	5	5	4	3	5	3	3	3	3	1	1	1	1	1	1	1	0	0
555	2023/9/26 10:41:27	168	微信		125.84.193.95(重庆-重庆)	1	2	1	3	2	1	1	3	1	1	2	3	2	1	1	1	1	1	1	1	1	1	1	4	4	4	4	4	4	4	4	4	4	4	4	0	0	0	0	0	0	0	0	0
556	2023/9/26 10:41:33	82	手机提交	直接访问	123.147.249.91(重庆-重庆)	2	1	2	2	2	2	1	1	1	1	1	3	1	1	1	1	1	1	1	1	1	1	1	4	4	4	4	4	4	4	4	4	3	4	3	0	0	0	1	0	1	0	0	0
557	2023/9/26 10:41:40	122	手机提交	直接访问	39.144.222.57(重庆-重庆)	1	1	1	1	2	1	1	1	1	1	1	1	1	1	1	1	1	1	1	1	1	2	1	5	3	5	5	5	5	1	5	5	3	3	3	1	0	0	0	0	1	0	1	0
558	2023/9/26 10:41:43	157	手机提交	直接访问	125.66.188.42(四川-自贡)	2	1	2	3	4	1	1	1	2	1	1	3	2	1	1	2	1	1	1	2	2	2	1	5	4	4	2	5	5	3	4	2	2	5	2	1	1	1	1	1	1	1	1	1
559	2023/9/26 10:41:45	55	手机提交	直接访问	39.144.222.188(重庆-重庆)	1	1	1	1	2	2	1	1	1	1	1	2	3	3	3	3	3	3	3	3	3	3	3	5	5	5	5	5	5	5	5	5	5	5	5	1	1	1	1	1	1	0	1	0
560	2023/9/26 10:41:48	206	手机提交	直接访问	221.13.96.46(重庆-重庆)	1	1	2	1	2	2	1	1	1	1	1	2	2	1	1	2	1	1	1	2	1	1	1	5	3	5	3	5	5	3	5	3	3	3	3	0	1	0	1	0	1	0	0	0
561	2023/9/26 10:41:50	161	手机提交	直接访问	39.144.222.216(重庆-重庆)	1	1	2	1	2	1	1	1	2	1	1	1	2	1	1	1	1	1	1	1	1	2	1	4	3	4	4	4	4	2	4	4	4	4	4	1	0	0	0	0	1	0	0	0
562	2023/9/26 10:41:56	89	手机提交	直接访问	106.86.108.47(重庆-重庆)	1	1	2	1	2	1	1	1	1	3	1	3	2	2	3	3	3	3	3	3	3	2	1	3	3	3	4	4	4	2	4	4	3	5	3	0	0	0	0	0	0	0	0	0
563	2023/9/26 10:42:08	189	手机提交	直接访问	117.136.30.142(重庆-重庆)	2	1	1	1	2	1	1	1	3	1	1	1	3	1	3	3	1	3	3	2	1	3	1	5	5	5	4	5	5	1	5	3	3	2	3	1	0	0	0	0	1	0	0	0
564	2023/9/26 10:42:13	170	手机提交	直接访问	39.144.222.66(重庆-重庆)	2	1	2	2	4	1	1	1	1	1	1	3	1	1	1	1	1	1	1	1	1	2	1	4	4	4	4	4	4	2	4	4	4	4	4	1	1	1	1	1	1	1	1	1
565	2023/9/26 10:42:18	75	手机提交	直接访问	106.80.13.152(重庆-重庆)	1	1	2	1	2	1	1	1	1	1	1	2	1	1	1	1	1	1	1	1	1	1	1	4	4	4	4	4	4	4	4	3	2	2	3	1	1	0	1	1	0	0	0	1
566	2023/9/26 10:42:21	195	手机提交	直接访问	114.135.23.204(贵州-遵义)	1	1	1	1	2	1	1	1	3	1	1	2	2	1	1	2	2	2	2	2	2	1	1	5	5	5	5	5	5	1	5	5	5	5	5	1	1	1	1	1	1	1	1	1
567	2023/9/26 10:42:22	118	手机提交	直接访问	39.144.219.165(重庆-重庆)	1	1	1	3	2	1	1	1	1	1	1	1	1	1	1	1	1	1	1	1	1	1	1	1	5	5	5	5	5	1	5	5	5	5	5	1	0	0	0	0	0	0	0	0
568	2023/9/26 10:42:25	158	手机提交	直接访问	123.147.251.209(重庆-重庆)	1	1	2	3	2	2	1	1	1	1	1	2	1	1	1	1	1	2	1	1	1	1	1	5	4	5	5	5	5	1	5	5	3	3	2	1	1	1	0	1	1	0	0	1
569	2023/9/26 10:42:28	96	手机提交	直接访问	39.144.222.110(重庆-重庆)	1	1	2	1	2	2	1	1	1	1	1	2	3	3	3	1	1	3	1	3	2	1	1	5	5	5	4	5	5	2	5	4	2	4	2	0	0	0	0	0	1	0	0	0
570	2023/9/26 10:42:28	199	手机提交	直接访问	123.147.245.159(重庆-重庆)	2	1	1	1	2	2	1	1	1	1	1	2	2	1	1	1	1	1	1	1	1	1	1	1	1	5	5	5	5	1	5	5	2	1	2	1	1	1	1	1	1	1	1	1
571	2023/9/26 10:42:40	217	手机提交	直接访问	117.136.30.108(重庆-重庆)	2	1	1	2	2	2	1	1	1	1	1	1	1	1	1	1	1	1	1	1	1	1	1	4	4	4	4	4	4	2	5	5	3	3	3	1	0	0	0	1	1	1	1	0
572	2023/9/26 10:42:44	261	手机提交	直接访问	106.83.52.133(重庆-重庆)	2	1	1	1	2	2	1	1	1	1	1	2	2	2	1	3	1	1	2	1	1	3	1	5	4	5	5	5	5	2	5	5	3	4	3	1	0	1	1	1	1	0	0	1
573	2023/9/26 10:42:45	268	手机提交	直接访问	117.136.30.102(重庆-重庆)	2	1	2	1	2	1	1	1	1	1	1	3	2	1	1	1	1	1	1	1	1	3	1	4	4	4	4	4	4	1	4	4	4	3	4	0	0	0	0	0	1	0	1	0
574	2023/9/26 10:42:57	57	手机提交	直接访问	39.144.222.57(重庆-重庆)	1	1	1	1	2	1	1	1	1	1	1	1	1	1	1	1	1	1	1	1	1	1	1	5	5	5	5	5	5	1	5	5	5	3	5	1	0	0	0	0	1	0	1	1
575	2023/9/26 10:42:58	164	手机提交	直接访问	106.86.99.30(重庆-重庆)	2	1	1	2	2	1	1	1	2	1	3	3	1	1	1	3	1	1	1	2	2	2	1	4	3	4	3	3	3	3	3	3	3	3	3	1	1	1	1	1	1	1	1	1
576	2023/9/26 10:43:01	112	手机提交	直接访问	123.147.249.48(重庆-重庆)	2	2	2	2	2	1	1	1	1	1	1	1	2	1	3	1	1	1	1	1	1	3	1	5	5	5	5	5	5	1	5	4	3	3	3	1	1	1	1	1	1	1	1	1
577	2023/9/26 10:43:04	366	手机提交	直接访问	106.88.98.174(重庆-重庆)	1	1	1	1	4	1	1	2	1	1	2	2	2	1	3	1	1	1	1	1	1	1	1	5	3	5	4	5	5	1	5	3	3	4	2	1	1	0	0	0	1	0	0	0
578	2023/9/26 10:43:05	148	手机提交	直接访问	106.80.108.88(重庆-重庆)	2	1	1	1	2	1	1	1	1	1	1	2	1	1	1	1	1	1	1	1	1	1	1	5	5	4	4	5	5	1	3	4	4	4	5	0	0	0	0	0	1	0	0	0
579	2023/9/26 10:43:17	201	手机提交	直接访问	106.84.144.63(重庆-重庆)	2	1	2	2	2	2	1	2	1	1	1	2	2	1	1	3	1	3	1	3	1	1	1	5	3	4	4	4	4	1	4	3	3	4	3	1	0	1	0	0	1	0	0	0
580	2023/9/26 10:43:20	263	手机提交	直接访问	39.144.222.140(重庆-重庆)	2	2	2	1	2	1	1	3	1	3	1	3	2	1	1	1	3	3	1	1	2	2	1	5	5	5	5	5	5	1	4	5	5	5	4	0	0	0	0	0	0	0	1	0
581	2023/9/26 10:43:23	179	手机提交	直接访问	221.13.96.46(重庆-重庆)	1	1	1	1	2	2	1	1	1	1	1	2	1	1	1	1	1	1	1	1	1	1	1	5	5	5	5	5	5	1	5	5	3	3	2	1	1	0	0	0	1	0	0	0
582	2023/9/26 10:43:25	118	手机提交	直接访问	123.147.251.210(重庆-重庆)	2	1	2	2	2	1	1	3	3	1	1	2	2	3	1	2	3	1	1	1	1	3	1	5	4	4	4	5	5	2	4	4	3	1	3	1	0	1	0	0	1	0	0	0
583	2023/9/26 10:43:27	182	微信		117.136.30.137(重庆-重庆)	2	1	1	1	4	1	1	3	3	1	1	2	1	1	1	2	2	1	1	2	2	1	1	5	5	5	5	5	5	1	4	4	4	3	3	0	0	0	0	0	1	0	0	0
584	2023/9/26 10:43:28	48	微信		39.144.218.45(重庆-重庆)	2	1	1	2	2	2	2	1	2	1	1	1	1	1	2	2	2	2	1	1	1	1	1	4	4	3	3	3	2	2	2	1	3	4	4	0	0	0	0	1	0	0	0	0
585	2023/9/26 10:43:29	197	手机提交	直接访问	218.206.15.94(重庆-重庆)	2	1	2	1	2	1	1	1	1	3	1	2	2	1	1	1	1	3	1	3	1	2	1	5	3	5	5	5	5	1	5	5	5	4	3	1	1	1	1	1	1	1	1	1
586	2023/9/26 10:43:33	130	手机提交	直接访问	106.83.4.229(重庆-重庆)	1	1	2	2	2	1	1	1	1	1	1	2	2	1	1	1	1	1	1	1	1	1	1	1	2	4	5	5	5	1	5	3	2	3	3	1	0	0	1	0	1	0	0	0
587	2023/9/26 10:43:36	249	手机提交	直接访问	39.144.222.65(重庆-重庆)	2	1	2	1	2	1	1	1	1	1	1	2	1	1	1	1	1	2	1	2	2	2	1	4	2	5	4	5	5	1	5	3	2	4	4	1	1	0	0	0	1	0	1	0
588	2023/9/26 10:43:51	304	手机提交	直接访问	221.13.96.46(重庆-重庆)	2	1	1	1	2	1	1	1	1	1	1	1	1	1	1	1	1	1	1	2	1	2	1	5	5	5	4	4	5	1	5	4	3	3	4	1	1	1	1	1	1	0	0	0
589	2023/9/26 10:43:55	183	手机提交	直接访问	106.84.167.122(重庆-重庆)	2	1	2	3	1	1	1	1	1	3	1	3	1	1	3	3	1	1	1	1	1	3	3	4	4	4	4	4	2	2	5	4	2	3	2	1	1	1	1	0	1	0	0	0
590	2023/9/26 10:43:59	240	手机提交	直接访问	39.144.222.137(重庆-重庆)	2	1	2	2	4	1	1	1	1	1	1	1	2	1	1	1	1	1	1	2	2	2	1	3	3	3	3	3	3	3	3	3	3	3	3	1	0	0	0	0	1	0	0	0
591	2023/9/26 10:44:00	146	手机提交	直接访问	171.219.191.116(四川-成都)	1	1	2	3	2	1	1	1	1	1	1	2	1	1	1	1	1	1	1	1	1	1	1	5	5	5	4	5	5	2	5	3	3	3	3	1	0	0	0	0	0	0	0	0
592	2023/9/26 10:44:06	140	手机提交	直接访问	123.147.249.34(重庆-重庆)	1	1	2	3	2	1	1	1	1	1	1	1	1	1	1	1	1	1	1	1	1	1	1	4	4	4	4	4	4	4	4	4	4	4	4	0	0	0	0	0	1	0	1	0
593	2023/9/26 10:44:07	225	微信		106.83.173.177(重庆-重庆)	2	2	2	3	4	1	1	2	3	1	1	3	3	3	2	3	1	1	1	2	1	2	3	4	4	4	4	4	4	2	4	4	3	3	3	0	1	0	1	0	1	0	0	1
594	2023/9/26 10:44:15	48	手机提交	直接访问	39.144.222.57(重庆-重庆)	1	1	1	1	2	1	1	1	1	1	1	1	1	1	1	1	1	1	1	1	1	1	1	5	5	5	5	5	5	1	5	5	5	3	5	1	0	0	0	1	1	1	1	1
595	2023/9/26 10:44:23	184	手机提交	直接访问	223.104.25.236(重庆-重庆)	2	1	1	2	2	1	1	1	1	1	1	2	1	1	1	2	2	1	1	1	1	2	1	5	5	5	4	4	4	1	4	3	3	3	4	0	0	1	0	0	0	0	1	0
596	2023/9/26 10:44:34	128	手机提交	直接访问	221.13.96.46(重庆-重庆)	2	1	2	1	2	1	1	3	1	1	2	2	1	1	1	2	2	2	3	2	3	2	1	4	5	5	2	4	4	2	5	4	3	3	4	0	1	1	1	0	0	0	0	0
597	2023/9/26 10:44:37	108	手机提交	直接访问	117.136.30.46(重庆-重庆)	1	1	1	3	2	1	1	1	1	1	1	3	3	1	3	1	1	1	1	1	1	1	1	5	4	5	5	5	5	1	5	4	3	5	3	1	1	0	0	1	1	0	0	0
598	2023/9/26 10:44:37	339	微信		223.104.251.33(重庆-重庆)	2	1	1	1	2	1	1	1	1	1	1	3	2	1	1	1	1	1	1	2	1	2	1	5	4	4	2	5	5	2	5	3	1	4	2	1	1	1	1	1	1	1	1	1
599	2023/9/26 10:44:58	248	手机提交	直接访问	221.13.96.46(重庆-重庆)	2	1	2	1	2	2	1	1	1	1	1	2	1	1	1	1	1	2	1	1	1	2	1	5	4	4	5	5	5	1	5	4	3	3	2	1	0	1	1	1	1	1	1	0
600	2023/9/26 10:45:02	193	手机提交	直接访问	119.84.231.117(重庆-重庆)	1	1	2	3	2	1	1	1	1	1	1	1	1	1	1	1	1	1	1	1	1	1	1	5	2	5	5	5	5	1	5	5	5	1	4	1	0	0	0	1	1	0	0	0
601	2023/9/26 10:45:08	118	手机提交	直接访问	117.136.30.151(重庆-重庆)	1	1	2	3	2	2	1	1	1	1	1	3	1	1	1	1	1	1	1	1	1	1	1	4	4	5	5	3	5	2	5	2	2	4	2	1	1	1	1	1	1	0	0	0
602	2023/9/26 10:45:09	49	手机提交	直接访问	117.136.30.108(重庆-重庆)	1	1	1	2	2	1	1	1	1	1	1	1	1	1	1	1	1	1	1	1	1	1	1	4	4	4	4	4	4	2	5	5	2	3	3	1	0	0	0	1	1	1	0	0
603	2023/9/26 10:45:25	140	手机提交	直接访问	223.160.195.121(重庆-重庆)	1	1	1	2	2	2	1	1	1	1	1	2	1	1	1	1	1	1	1	1	1	2	1	4	5	5	5	5	5	1	5	3	3	4	3	1	1	1	1	1	1	1	1	1
604	2023/9/26 10:45:28	62	手机提交	直接访问	106.88.248.47(重庆-重庆)	2	1	2	1	2	1	1	1	1	1	1	1	1	1	1	1	1	1	1	1	1	1	1	5	5	5	5	5	5	3	3	3	5	3	4	0	1	0	0	0	0	0	0	0
605	2023/9/26 10:45:33	298	手机提交	直接访问	27.11.59.143(重庆-重庆)	2	1	2	3	4	1	1	1	1	1	1	2	1	1	1	2	1	1	1	1	1	1	1	4	4	5	4	4	4	1	4	4	2	4	2	0	0	1	1	1	1	0	0	0
606	2023/9/26 10:45:35	141	微信		14.106.177.9(重庆-重庆)	2	1	2	2	2	1	1	1	1	1	1	3	1	3	3	1	3	1	3	3	1	3	1	4	4	4	3	4	4	2	4	2	3	3	2	1	0	1	0	0	1	0	0	1
607	2023/9/26 10:45:36	371	手机提交	直接访问	39.144.222.78(重庆-重庆)	2	1	2	2	2	1	1	1	1	1	1	1	3	1	1	1	1	1	1	2	1	1	1	5	4	5	4	4	5	1	4	3	2	3	2	0	1	1	0	0	1	0	1	1
608	2023/9/26 10:45:38	85	手机提交	直接访问	183.228.124.70(重庆-重庆)	2	1	2	3	4	1	1	1	1	1	1	1	2	1	1	1	1	1	1	1	1	1	1	4	4	4	4	4	4	4	4	4	4	4	4	1	1	1	1	0	0	0	0	0
609	2023/9/26 10:45:38	266	手机提交	直接访问	223.104.25.249(重庆-重庆)	2	1	2	2	2	1	1	1	1	1	1	1	1	1	1	1	1	1	1	1	1	1	1	5	4	5	4	4	4	2	4	4	4	3	3	1	1	1	1	1	1	0	0	0
610	2023/9/26 10:45:41	140	手机提交	直接访问	218.206.15.90(重庆-重庆)	2	1	2	1	2	1	1	1	1	3	1	3	1	1	1	2	1	1	2	2	2	2	1	5	4	5	4	4	4	1	4	4	2	2	2	1	0	1	1	0	1	0	0	0
611	2023/9/26 10:45:46	306	手机提交	直接访问	123.147.251.38(重庆-重庆)	2	1	2	2	2	1	1	1	3	1	1	1	1	1	1	1	1	1	1	1	1	1	1	1	4	5	4	4	4	1	5	2	3	3	3	1	1	1	1	1	1	1	1	1
612	2023/9/26 10:45:52	182	手机提交	直接访问	123.147.247.131(重庆-重庆)	2	1	1	2	5	1	1	1	3	3	1	3	3	2	1	3	1	3	3	2	3	1	1	5	4	4	3	5	4	3	4	2	4	4	4	1	0	1	1	0	0	0	0	1
613	2023/9/26 10:45:53	85	手机提交	直接访问	123.147.250.237(重庆-重庆)	2	2	1	2	2	1	1	1	1	1	1	3	1	1	1	1	1	1	1	1	1	1	1	5	5	5	5	5	5	5	5	5	4	5	5	1	1	1	1	1	1	1	1	1
614	2023/9/26 10:45:58	73	手机提交	直接访问	123.147.249.86(重庆-重庆)	2	1	1	2	2	1	1	1	1	1	1	1	1	1	1	1	1	1	1	1	1	1	1	5	5	5	5	5	5	3	5	5	5	5	2	0	0	1	0	0	0	0	0	0
615	2023/9/26 10:46:02	208	手机提交	直接访问	223.104.251.32(重庆-重庆)	2	1	2	2	6	2	1	1	1	1	1	3	2	1	1	1	1	1	1	1	1	1	1	5	5	5	4	3	5	1	5	3	3	3	3	0	0	1	0	0	1	0	0	0
616	2023/9/26 10:46:21	106	手机提交	直接访问	218.206.15.91(重庆-重庆)	2	1	2	2	2	1	1	1	1	1	1	1	1	1	1	1	1	1	1	1	1	1	1	5	4	5	5	5	5	4	5	5	5	1	2	1	0	0	0	1	1	0	0	1
617	2023/9/26 10:46:27	405	手机提交	直接访问	14.108.206.34(重庆-重庆)	2	1	1	1	2	1	1	1	1	1	1	2	1	1	1	1	1	1	1	1	1	2	1	5	4	4	4	5	5	1	5	4	3	2	4	1	0	1	0	0	1	0	0	1
618	2023/9/26 10:46:53	86	手机提交	直接访问	39.144.222.69(重庆-重庆)	2	1	2	2	4	1	1	1	2	1	1	2	1	1	1	1	1	1	1	2	2	3	3	5	5	5	5	5	5	2	5	3	5	5	5	0	0	0	0	0	0	0	0	0
619	2023/9/26 10:46:58	215	手机提交	直接访问	123.147.249.84(重庆-重庆)	2	1	1	2	2	1	1	1	1	1	1	3	3	1	1	1	1	1	1	1	1	1	1	5	4	5	4	5	5	1	5	4	3	4	4	1	0	1	1	0	1	0	1	1
620	2023/9/26 10:46:59	289	手机提交	直接访问	106.80.101.141(重庆-重庆)	1	1	2	3	2	1	1	1	1	1	1	2	2	1	1	1	1	1	3	3	3	3	1	4	4	5	4	4	4	3	4	3	4	3	4	1	0	0	0	1	0	0	0	0
621	2023/9/26 10:47:05	164	手机提交	直接访问	39.144.222.202(重庆-重庆)	2	1	2	1	2	1	1	3	1	3	1	2	3	3	1	3	3	3	3	3	3	2	1	5	5	5	3	5	3	1	5	3	2	3	1	1	0	0	0	0	1	0	1	0
622	2023/9/26 10:47:16	89	手机提交	直接访问	117.136.30.113(重庆-重庆)	2	1	2	2	2	2	1	1	1	3	3	1	3	1	1	1	1	1	3	1	1	3	1	4	4	5	5	5	5	1	5	4	3	3	3	1	0	0	0	0	0	0	0	0
623	2023/9/26 10:47:21	246	手机提交	直接访问	117.136.30.207(重庆-重庆)	2	1	2	1	2	1	1	1	1	1	1	2	1	1	1	1	1	1	1	2	1	2	1	4	3	5	4	5	4	1	5	3	4	2	4	1	0	1	1	1	1	0	0	1
624	2023/9/26 10:47:38	125	手机提交	直接访问	123.147.244.136(重庆-重庆)	2	1	1	2	2	2	1	1	1	1	2	3	2	1	1	1	1	1	1	1	1	1	1	1	4	5	4	4	4	3	5	5	3	4	3	1	1	1	1	1	1	0	0	0
625	2023/9/26 10:47:41	120	手机提交	直接访问	106.83.174.88(重庆-重庆)	2	1	1	2	2	1	1	1	1	1	1	2	2	1	1	3	3	3	1	1	2	3	3	5	3	3	3	5	3	3	3	3	3	3	3	1	1	1	1	1	1	1	1	0
626	2023/9/26 10:47:45	156	手机提交	直接访问	39.144.222.128(重庆-重庆)	2	1	2	1	5	2	1	1	1	1	1	2	3	3	1	2	1	1	1	2	1	2	1	5	5	5	2	5	5	2	5	5	4	2	3	1	1	1	0	0	1	0	1	0
627	2023/9/26 10:47:45	140	手机提交	直接访问	223.104.25.225(重庆-重庆)	2	1	2	1	5	1	1	1	1	1	1	1	1	1	1	1	1	1	1	1	1	2	1	1	3	5	4	5	5	1	5	5	5	3	5	1	0	0	1	1	0	0	0	0
628	2023/9/26 10:47:47	165	微信		123.147.251.171(重庆-重庆)	2	1	1	2	4	1	1	1	1	1	1	3	1	1	1	1	1	1	1	1	1	1	1	2	5	5	3	4	5	2	4	5	4	4	5	0	0	0	0	0	0	0	0	0
629	2023/9/26 10:47:54	183	手机提交	直接访问	183.65.30.20(重庆-重庆)	1	1	2	1	2	1	1	1	1	1	1	2	1	1	1	2	1	2	1	2	2	2	1	1	1	4	2	3	3	4	4	4	2	2	1	1	0	0	1	1	1	0	1	0
630	2023/9/26 10:47:56	142	手机提交	直接访问	106.92.27.57(重庆-重庆)	2	1	1	1	2	1	1	1	1	1	1	1	2	1	1	2	1	1	1	1	1	1	1	4	4	4	4	5	4	4	4	4	4	4	4	1	0	1	1	1	0	0	1	0
631	2023/9/26 10:48:10	128	微信		14.106.182.193(重庆-重庆)	2	1	2	2	2	1	1	1	1	1	1	3	3	3	3	1	2	1	3	2	1	3	1	4	4	4	3	4	4	2	4	2	3	3	3	1	0	1	0	0	1	0	0	0
632	2023/9/26 10:48:18	307	手机提交	直接访问	111.126.41.45(内蒙古-包头)	1	1	2	3	4	1	3	3	3	3	3	3	3	3	3	3	3	3	1	1	1	3	1	5	4	4	1	4	4	2	4	4	3	3	3	1	0	0	0	0	0	0	0	1
633	2023/9/26 10:48:21	303	手机提交	直接访问	123.147.251.90(重庆-重庆)	2	1	2	1	4	2	1	2	1	1	1	2	3	1	1	3	3	1	1	2	2	2	1	4	4	5	4	4	4	2	4	4	3	3	4	1	1	1	1	0	1	0	1	1
634	2023/9/26 10:48:35	189	手机提交	直接访问	106.85.147.222(重庆-重庆)	2	1	2	3	4	1	1	1	1	1	1	1	1	1	1	1	1	1	1	1	1	1	1	4	4	4	4	4	4	3	4	3	4	4	3	1	0	0	0	1	0	1	0	0
635	2023/9/26 10:48:58	570	手机提交	直接访问	106.83.159.68(重庆-重庆)	1	1	2	3	2	1	1	1	1	1	1	3	2	1	1	1	1	2	1	1	1	2	1	5	2	5	4	5	5	2	4	4	2	3	2	0	0	1	1	1	1	1	1	0
636	2023/9/26 10:49:12	173	手机提交	直接访问	39.144.222.61(重庆-重庆)	2	1	1	2	2	2	1	1	1	1	1	2	1	1	1	1	1	3	1	1	1	1	1	4	4	4	5	3	4	2	5	3	2	4	3	0	0	1	0	0	1	0	0	0
637	2023/9/26 10:49:28	556	手机提交	直接访问	39.144.222.75(重庆-重庆)	1	2	2	1	4	1	1	1	1	1	1	1	2	2	2	1	1	1	1	1	1	1	1	4	3	5	3	5	5	3	4	5	3	3	3	1	0	0	0	0	1	0	0	0
638	2023/9/26 10:49:29	148	手机提交	直接访问	39.144.222.210(重庆-重庆)	2	1	2	2	2	1	1	1	1	1	1	2	2	1	1	3	1	1	1	1	1	1	1	5	4	5	5	5	5	1	5	3	3	3	3	0	0	1	1	0	1	0	0	0
639	2023/9/26 10:49:31	218	手机提交	直接访问	106.84.30.13(重庆-重庆)	2	2	2	2	4	1	1	1	1	3	1	2	2	1	1	3	1	3	3	1	3	1	1	5	4	5	4	4	4	2	5	5	5	4	3	0	0	0	0	0	1	0	1	0
640	2023/9/26 10:49:33	204	手机提交	直接访问	39.144.222.195(重庆-重庆)	2	2	2	1	2	1	1	2	1	3	1	2	3	1	3	1	1	1	1	2	1	3	1	5	4	5	3	4	5	2	4	3	3	2	5	0	0	0	0	0	1	0	0	0
641	2023/9/26 10:49:39	164	手机提交	直接访问	39.144.222.45(重庆-重庆)	2	1	1	2	4	1	1	1	1	1	1	3	1	1	1	1	1	1	1	2	1	1	1	5	5	5	5	5	5	1	5	5	3	2	4	0	0	1	1	0	1	1	0	0
642	2023/9/26 10:49:45	135	手机提交	直接访问	39.144.222.189(重庆-重庆)	1	1	1	2	2	2	1	1	1	1	1	2	1	1	1	1	1	1	1	1	1	3	1	5	5	5	5	5	5	5	5	5	3	3	4	1	0	0	1	1	1	0	1	1
643	2023/9/26 10:50:09	153	手机提交	直接访问	39.144.222.132(重庆-重庆)	2	1	1	2	5	2	1	1	1	1	1	3	1	1	1	1	1	1	1	1	1	1	1	4	3	4	3	3	3	3	3	3	3	3	3	1	0	1	1	0	1	0	0	0
644	2023/9/26 10:50:17	330	手机提交	直接访问	39.144.222.84(重庆-重庆)	1	1	1	1	2	1	1	1	1	1	1	2	2	1	1	2	1	1	1	1	1	1	1	4	2	5	5	5	4	4	4	3	3	2	3	0	1	0	0	1	1	0	0	0
645	2023/9/26 10:50:45	148	手机提交	直接访问	39.144.222.99(重庆-重庆)	1	1	2	1	4	2	1	1	1	1	1	2	2	1	1	1	1	1	1	2	1	2	1	5	5	5	4	3	4	1	4	5	3	3	3	1	0	0	1	0	0	0	0	0
646	2023/9/26 10:51:26	131	手机提交	直接访问	106.84.227.12(重庆-重庆)	2	1	1	2	4	1	1	1	1	1	1	2	2	1	1	2	1	1	1	2	2	2	1	5	5	3	3	3	5	2	5	5	3	4	3	1	0	1	0	0	1	0	0	0
647	2023/9/26 10:51:37	85	手机提交	直接访问	106.80.241.203(重庆-重庆)	2	1	2	3	2	1	1	1	1	1	1	2	2	1	1	2	1	1	1	1	2	2	1	4	4	4	4	4	4	3	4	3	3	3	3	1	1	1	1	1	1	1	1	1
648	2023/9/26 10:51:39	44	手机提交	直接访问	42.101.242.67(黑龙江-齐齐哈尔)	2	1	1	3	2	1	1	1	1	1	1	1	1	1	1	1	1	1	1	1	1	1	1	5	5	5	5	5	5	5	5	5	5	5	5	1	0	0	0	0	0	0	0	0
649	2023/9/26 10:51:42	179	手机提交	直接访问	223.104.251.26(重庆-重庆)	2	1	2	2	2	1	1	1	1	3	1	3	3	3	1	3	1	3	1	3	3	3	3	4	5	5	5	5	5	1	5	3	3	4	3	1	0	1	1	1	1	0	1	0
650	2023/9/26 10:51:45	136	手机提交	直接访问	123.147.249.69(重庆-重庆)	1	1	1	2	5	1	1	1	2	3	3	3	3	3	1	3	3	3	3	3	3	3	3	5	2	5	4	5	4	3	4	4	4	2	2	1	1	1	1	0	1	0	0	0
651	2023/9/26 10:52:07	110	微信		106.83.159.68(重庆-重庆)	1	1	2	3	2	1	1	1	1	1	1	2	2	1	1	1	1	2	1	1	1	2	1	5	2	5	5	5	5	2	5	5	2	3	2	0	0	1	1	1	1	1	1	1
652	2023/9/26 10:52:12	95	手机提交	直接访问	39.144.222.47(重庆-重庆)	1	1	2	3	2	1	1	1	1	1	1	1	1	1	3	1	1	1	1	1	1	1	1	5	3	4	4	4	3	3	4	2	2	2	2	1	0	0	1	1	1	0	0	0
653	2023/9/26 10:52:16	111	手机提交	直接访问	183.226.84.53(重庆-重庆)	2	1	2	3	2	2	1	1	1	1	1	1	1	1	1	1	1	1	1	1	1	1	1	5	5	5	5	5	5	1	5	5	5	1	5	1	1	1	1	1	1	1	1	1
654	2023/9/26 10:52:16	123	手机提交	直接访问	123.147.250.237(重庆-重庆)	2	2	2	2	2	1	1	1	1	1	1	2	3	1	1	3	3	1	3	1	1	2	1	4	3	5	4	5	5	1	4	4	1	3	3	0	0	1	0	0	0	0	1	0
655	2023/9/26 10:52:17	83	手机提交	直接访问	110.191.88.65(四川-成都)	2	1	2	3	2	2	1	1	1	1	1	1	1	1	1	1	1	1	1	1	1	1	1	4	5	5	5	3	4	2	4	4	2	3	3	0	0	0	0	0	0	0	0	0
656	2023/9/26 10:52:34	164	微信		183.70.55.195(重庆-重庆)	2	1	1	2	2	2	1	1	1	1	1	3	3	1	3	3	1	3	1	2	2	3	1	5	4	4	4	5	5	2	4	4	4	3	3	1	0	1	0	1	1	0	0	0
657	2023/9/26 10:52:40	143	手机提交	直接访问	39.144.218.167(重庆-重庆)	2	1	1	3	2	2	1	1	3	3	1	2	1	1	1	1	1	1	1	1	1	1	1	5	3	5	3	5	5	1	5	5	3	3	1	1	0	1	0	0	0	0	0	0
658	2023/9/26 10:52:40	142	手机提交	直接访问	117.61.82.246(广东-广州)	2	1	1	3	2	1	1	1	1	1	1	1	1	1	1	1	1	1	1	1	1	1	1	5	5	5	5	5	5	5	5	5	2	2	2	1	1	1	0	1	0	0	1	1
659	2023/9/26 10:52:41	132	手机提交	直接访问	39.144.222.50(重庆-重庆)	1	1	2	3	2	1	1	1	1	1	1	1	1	1	1	1	1	1	1	1	1	1	1	5	3	5	5	5	5	1	5	5	1	2	5	1	0	0	0	0	0	0	0	0
660	2023/9/26 10:52:43	123	手机提交	直接访问	1.81.17.3(陕西-铜川)	1	1	2	3	2	2	1	1	1	1	1	1	1	1	1	1	1	1	1	1	1	1	1	5	4	5	5	5	5	1	5	3	3	3	3	0	0	0	0	0	0	0	0	1
661	2023/9/26 10:52:50	62	手机提交	直接访问	106.80.241.203(重庆-重庆)	2	1	2	3	2	1	1	1	1	1	1	2	2	1	1	2	2	2	1	1	1	1	1	4	4	4	4	4	4	3	3	4	4	3	3	0	0	1	0	1	1	1	1	1
662	2023/9/26 10:52:53	161	手机提交	直接访问	39.144.222.204(重庆-重庆)	2	1	1	2	2	1	1	1	1	1	1	3	1	1	1	3	1	1	1	1	1	3	1	4	4	4	4	4	4	2	4	4	3	4	3	0	0	1	0	0	1	0	1	0
663	2023/9/26 10:53:02	185	手机提交	直接访问	39.144.215.167(青海-西宁)	2	1	1	3	2	2	1	1	2	1	1	2	2	1	1	3	1	1	3	1	1	3	1	5	5	5	5	5	5	1	5	5	1	2	1	1	1	1	1	1	1	1	1	1
664	2023/9/26 10:53:06	203	手机提交	直接访问	117.174.169.182(四川-自贡)	2	1	2	3	2	1	1	2	3	3	1	2	2	1	1	3	1	3	3	3	3	1	1	4	3	4	3	3	4	3	4	3	2	3	2	0	0	1	0	1	1	0	0	1
665	2023/9/26 10:53:07	341	手机提交	直接访问	123.147.252.122(重庆-重庆)	2	1	2	3	4	1	1	1	2	1	1	2	3	3	1	1	1	3	1	2	1	2	1	5	4	5	3	5	4	3	4	3	1	3	3	1	1	1	1	1	1	1	1	1
666	2023/9/26 10:53:10	156	手机提交	直接访问	123.147.249.193(重庆-重庆)	1	1	2	3	2	2	1	1	1	1	1	1	2	1	1	1	1	1	1	1	1	1	1	4	4	5	1	3	5	2	5	2	2	3	3	1	0	1	1	0	0	0	0	1
667	2023/9/26 10:53:14	131	手机提交	直接访问	39.144.222.156(重庆-重庆)	1	1	2	3	2	1	1	1	3	3	1	3	3	3	3	3	3	3	3	3	3	3	3	5	5	5	3	5	5	2	5	3	3	3	3	1	1	1	1	1	1	1	1	0
668	2023/9/26 10:53:21	272	微信		106.83.11.146(重庆-重庆)	2	1	2	1	2	1	1	1	1	1	1	2	2	2	1	1	1	1	1	2	2	2	1	1	4	4	2	5	4	2	5	4	4	2	1	0	0	0	0	0	1	0	0	0
669	2023/9/26 10:53:22	133	手机提交	直接访问	106.88.99.45(重庆-重庆)	2	1	2	3	2	1	1	1	3	3	1	3	3	3	3	3	1	3	1	1	2	1	1	4	4	5	5	3	3	3	4	2	2	3	2	0	0	1	0	0	1	0	0	0
670	2023/9/26 10:53:23	126	手机提交	直接访问	116.169.3.125(四川-成都)	1	1	2	3	2	1	1	1	3	1	1	2	2	2	1	1	1	1	1	1	1	2	1	5	3	5	5	5	5	1	5	2	3	2	3	1	0	0	0	0	0	0	0	1
671	2023/9/26 10:53:26	133	手机提交	直接访问	123.147.247.157(重庆-重庆)	2	1	2	3	2	1	1	1	1	1	1	1	1	1	1	1	1	1	1	1	1	1	1	5	5	5	5	5	5	5	5	3	3	2	3	1	1	1	1	1	1	1	1	1
672	2023/9/26 10:53:26	164	手机提交	直接访问	39.144.222.50(重庆-重庆)	2	1	2	2	2	1	1	1	3	1	1	2	1	1	1	1	3	3	1	1	2	1	1	5	4	4	4	4	4	1	4	3	3	4	4	1	0	1	0	0	1	0	0	0
673	2023/9/26 10:53:51	127	手机提交	直接访问	171.93.167.238(四川-成都)	2	1	2	3	2	1	1	1	1	1	1	3	3	1	3	1	1	1	1	3	3	3	1	4	4	5	5	5	5	2	5	3	2	4	2	0	0	1	0	0	1	0	1	0
674	2023/9/26 10:53:52	651	手机提交	直接访问	123.147.249.78(重庆-重庆)	2	1	2	1	2	1	1	1	1	2	1	1	1	1	1	1	1	3	1	2	1	2	1	5	1	5	4	5	5	1	5	5	1	1	1	1	1	1	1	0	1	0	1	1
675	2023/9/26 10:53:55	201	手机提交	直接访问	119.4.253.247(四川-成都)	2	1	2	3	2	1	1	1	1	1	1	2	1	1	1	2	1	1	1	2	1	1	1	1	1	5	2	4	4	3	5	2	4	2	4	1	1	1	1	1	1	0	0	1
676	2023/9/26 10:53:56	238	手机提交	直接访问	39.144.137.121(四川-成都)	2	1	2	3	2	1	1	1	1	1	1	3	3	1	3	3	1	3	1	1	1	3	1	3	3	4	4	4	4	2	4	4	2	2	4	0	0	0	0	0	0	0	0	0
677	2023/9/26 10:53:57	463	微信		39.144.222.131(重庆-重庆)	1	1	2	1	4	2	1	1	1	1	1	1	1	1	1	1	1	3	1	1	1	2	1	5	4	5	4	4	4	2	4	4	3	4	3	1	0	0	1	0	1	0	0	0
678	2023/9/26 10:53:57	163	手机提交	直接访问	39.144.222.44(重庆-重庆)	2	2	2	3	2	1	1	1	3	3	1	3	3	3	3	3	3	3	1	2	1	3	1	4	3	4	5	4	4	3	3	3	3	3	2	0	1	0	0	1	1	0	0	1
679	2023/9/26 10:54:12	61	微信		27.13.17.153(重庆-重庆)	2	2	1	3	2	2	1	1	1	1	1	2	2	1	1	1	1	1	1	1	1	1	1	5	5	5	5	5	5	5	5	5	5	5	5	0	0	1	0	0	0	0	0	0
680	2023/9/26 10:54:13	123	手机提交	直接访问	218.206.15.93(重庆-重庆)	2	1	2	2	2	1	1	1	1	1	1	1	1	1	1	1	1	1	1	1	1	2	1	5	5	5	5	5	5	1	5	5	3	3	3	1	1	1	1	1	1	1	1	1
681	2023/9/26 10:54:18	75	微信		183.70.55.195(重庆-重庆)	2	1	1	2	2	2	1	1	1	1	1	3	3	1	3	3	1	3	1	2	2	3	1	5	4	4	4	5	4	2	4	4	3	3	3	1	0	1	0	1	1	0	0	0
682	2023/9/26 10:54:19	202	手机提交	直接访问	39.144.137.109(四川-成都)	2	2	2	3	2	2	1	1	1	1	1	3	2	1	1	1	1	1	1	1	1	1	1	4	4	5	4	5	4	1	4	3	3	3	3	1	1	1	1	1	1	1	1	1
683	2023/9/26 10:54:19	186	手机提交	直接访问	106.86.198.139(重庆-重庆)	2	1	2	3	2	2	1	1	1	1	1	2	2	1	1	1	1	1	1	1	1	1	1	5	5	5	5	5	5	1	5	4	3	1	2	1	1	1	1	1	1	1	1	1
684	2023/9/26 10:54:20	208	手机提交	直接访问	106.80.173.154(重庆-重庆)	2	1	1	3	2	2	1	1	2	1	2	2	2	1	1	2	1	2	1	2	1	2	1	5	5	5	3	5	5	3	5	3	1	1	1	1	1	0	0	1	1	0	0	1
685	2023/9/26 10:54:23	226	手机提交	直接访问	123.147.251.191(重庆-重庆)	2	1	2	2	2	1	1	1	1	1	1	3	3	3	3	1	1	1	1	1	1	1	1	5	5	5	5	5	5	2	5	5	4	3	4	0	0	1	1	0	1	0	1	0
686	2023/9/26 10:54:25	74	手机提交	直接访问	123.147.251.178(重庆-重庆)	2	1	1	3	4	1	1	1	1	1	1	3	3	3	3	3	3	3	3	3	3	3	3	4	4	4	4	4	4	4	4	4	2	4	3	0	0	1	1	1	1	0	0	0
687	2023/9/26 10:54:39	323	手机提交	直接访问	106.80.248.170(重庆-重庆)	2	1	2	1	2	1	1	1	1	1	1	2	1	1	1	1	1	1	1	1	1	2	1	5	5	5	5	5	5	1	5	5	4	2	4	1	1	0	0	1	1	1	0	1
688	2023/9/26 10:54:40	107	手机提交	直接访问	39.144.222.45(重庆-重庆)	1	1	2	2	2	2	1	1	1	1	1	2	1	1	1	2	1	1	2	1	2	1	1	4	3	4	4	4	4	4	4	4	3	4	4	0	0	0	1	0	1	0	0	0
689	2023/9/26 10:54:40	72	手机提交	直接访问	116.169.3.125(四川-成都)	1	1	2	3	2	1	1	1	1	1	1	1	2	2	1	1	1	1	1	1	1	1	1	4	3	4	4	4	4	2	4	3	2	2	2	1	0	0	1	0	1	0	0	1
690	2023/9/26 10:54:43	977	手机提交	直接访问	106.83.9.138(重庆-重庆)	2	1	1	1	2	2	1	1	1	1	1	2	1	1	1	1	1	1	1	1	1	2	1	5	4	4	5	4	5	1	4	4	4	3	4	0	0	1	0	0	1	0	0	0
691	2023/9/26 10:54:49	149	手机提交	直接访问	123.147.252.105(重庆-重庆)	1	1	2	3	4	1	1	1	1	1	1	1	1	1	1	1	2	1	1	2	1	1	1	1	4	5	4	5	5	2	5	5	5	5	5	1	1	0	1	0	0	0	0	0
692	2023/9/26 10:54:55	95	手机提交	直接访问	106.89.7.59(重庆-重庆)	1	1	2	3	2	1	1	2	1	1	1	1	1	1	1	1	1	1	1	1	1	1	1	5	5	5	5	5	5	5	5	5	5	5	5	1	1	0	1	1	1	0	1	0
693	2023/9/26 10:54:58	120	手机提交	直接访问	39.144.222.147(重庆-重庆)	1	1	2	2	1	1	1	1	3	3	1	3	1	1	1	1	1	3	3	3	3	3	3	4	3	3	4	4	4	3	4	4	4	3	4	0	0	1	0	1	1	0	0	0
694	2023/9/26 10:54:59	250	手机提交	直接访问	123.147.249.209(重庆-重庆)	1	1	2	3	2	1	1	1	1	1	1	1	2	2	1	1	1	1	1	1	1	1	1	5	3	5	3	4	3	4	5	3	2	3	2	0	0	1	1	1	1	0	0	1
695	2023/9/26 10:55:07	77	手机提交	直接访问	117.136.30.56(重庆-重庆)	1	1	1	3	2	2	1	1	1	1	1	1	1	1	1	1	1	1	1	1	1	1	1	5	5	5	5	5	5	5	5	5	5	5	5	0	1	0	0	1	0	1	1	1
696	2023/9/26 10:55:09	90	手机提交	直接访问	123.147.249.35(重庆-重庆)	1	1	1	2	2	1	1	1	1	1	1	2	1	3	3	3	1	1	1	1	1	1	1	4	3	4	4	3	3	3	3	4	3	3	3	0	0	0	1	1	0	0	0	0
697	2023/9/26 10:55:20	101	微信		106.83.11.146(重庆-重庆)	2	1	2	1	2	1	1	1	1	1	1	2	2	2	1	1	1	1	2	2	2	2	1	5	4	5	4	5	5	2	5	2	4	4	2	0	0	0	0	0	1	0	0	0
698	2023/9/26 10:55:33	108	手机提交	直接访问	39.144.222.198(重庆-重庆)	2	1	2	2	2	1	1	1	1	1	1	2	1	1	1	1	1	1	1	1	1	1	1	4	4	4	4	4	4	2	4	4	4	4	4	1	0	0	1	0	1	0	0	0
699	2023/9/26 10:55:36	84	手机提交	直接访问	123.147.251.216(重庆-重庆)	1	1	1	3	2	1	1	1	1	1	1	1	1	1	1	3	3	3	3	3	3	3	3	5	5	5	5	5	5	3	5	5	1	3	3	1	1	1	1	1	1	1	1	1
700	2023/9/26 10:55:41	215	手机提交	直接访问	223.104.248.47(重庆-重庆)	1	1	1	3	2	1	1	1	1	1	1	3	3	1	1	3	1	3	3	2	2	3	1	4	3	5	5	3	5	3	5	4	2	5	2	1	0	0	0	1	1	0	1	0
701	2023/9/26 10:55:50	127	微信		106.84.172.36(重庆-重庆)	1	1	1	3	2	1	1	1	1	1	1	2	2	1	1	1	1	1	1	1	1	1	1	4	4	4	3	3	4	3	4	3	3	4	3	0	0	0	0	0	0	0	0	0
702	2023/9/26 10:56:05	177	手机提交	直接访问	39.144.222.129(重庆-重庆)	2	1	2	2	4	1	1	1	1	1	1	1	1	1	1	3	1	1	1	1	1	3	1	1	3	5	3	5	4	1	5	4	2	3	3	1	1	1	1	1	1	1	1	1
703	2023/9/26 10:56:24	93	手机提交	直接访问	223.104.250.247(重庆-重庆)	2	1	2	3	2	2	1	1	1	1	1	3	1	1	1	1	1	1	1	1	1	2	1	5	5	5	5	5	5	1	5	5	4	5	5	1	0	0	1	0	1	0	1	1
704	2023/9/26 10:56:27	104	手机提交	直接访问	106.122.55.232(福建-福州)	2	2	2	3	2	1	1	1	1	1	1	2	1	1	1	1	1	1	1	2	1	2	1	5	4	5	3	5	5	2	5	1	1	5	2	1	1	0	0	0	0	0	1	0
705	2023/9/26 10:56:37	40	微信		110.86.213.245(福建-福州)	2	1	1	3	2	2	3	3	3	3	3	3	3	3	3	3	3	3	3	3	3	3	3	5	5	5	5	5	5	5	5	5	5	5	5	0	0	0	1	0	0	0	0	0
706	2023/9/26 10:56:38	122	手机提交	直接访问	106.89.6.200(重庆-重庆)	2	2	2	1	4	1	1	1	1	1	1	1	1	1	1	1	1	1	1	1	1	1	1	3	4	3	3	4	4	2	4	3	3	3	3	1	0	0	0	0	0	0	0	0
707	2023/9/26 10:56:41	121	手机提交	直接访问	39.144.222.90(重庆-重庆)	1	1	1	2	2	2	1	1	1	1	1	1	1	1	1	1	1	1	1	1	1	1	1	4	2	4	4	4	4	4	4	2	2	2	2	1	1	0	1	1	1	0	0	0
708	2023/9/26 10:56:57	161	手机提交	直接访问	123.147.251.49(重庆-重庆)	2	2	2	2	6	1	1	1	3	3	3	3	1	1	1	3	3	3	3	3	3	2	1	4	3	3	3	4	4	2	4	3	4	3	3	1	1	1	0	0	0	0	0	1
709	2023/9/26 10:57:05	127	手机提交	直接访问	106.80.251.30(重庆-重庆)	1	1	2	3	2	2	1	1	1	1	1	3	2	1	1	3	1	1	1	1	2	1	1	4	4	4	4	4	4	4	4	4	4	3	3	1	0	0	0	0	0	0	0	0
710	2023/9/26 10:57:08	174	手机提交	直接访问	39.144.218.234(重庆-重庆)	2	1	2	3	2	2	1	2	2	3	1	3	2	1	1	3	3	3	1	1	2	1	1	5	5	5	5	5	5	3	5	5	5	4	4	0	0	0	0	0	0	0	0	0
711	2023/9/26 10:57:13	150	手机提交	直接访问	39.144.222.122(重庆-重庆)	2	1	2	1	4	1	1	1	3	3	1	3	3	3	1	3	1	3	1	3	1	2	1	5	3	4	4	4	4	2	4	4	3	3	2	1	0	0	0	0	0	0	0	0
712	2023/9/26 10:57:29	405	手机提交	直接访问	218.206.15.90(重庆-重庆)	2	1	2	1	4	1	1	2	1	1	1	1	1	1	3	2	1	1	1	2	1	2	1	4	3	4	3	4	4	4	4	3	2	2	3	1	0	0	0	0	1	0	0	0
713	2023/9/26 10:57:29	100	手机提交	直接访问	117.136.30.111(重庆-重庆)	1	1	2	2	2	1	1	1	1	1	1	3	2	1	1	1	1	1	1	1	1	1	1	5	4	5	5	5	5	2	5	4	4	4	4	1	0	0	0	1	0	0	0	0
714	2023/9/26 10:57:35	77	手机提交	直接访问	125.82.160.136(重庆-重庆)	1	1	1	3	2	1	1	1	1	1	1	3	1	1	1	1	1	1	1	1	1	1	1	5	5	5	5	5	3	3	4	4	4	4	4	1	1	0	1	1	0	0	0	0
715	2023/9/26 10:57:58	166	手机提交	直接访问	14.106.176.152(重庆-重庆)	2	1	2	3	2	2	1	3	2	3	1	2	3	1	1	1	1	1	1	1	1	1	1	5	4	4	4	4	5	1	5	5	5	5	5	0	0	0	0	0	0	0	0	0
716	2023/9/26 10:58:08	124	手机提交	直接访问	39.144.222.38(重庆-重庆)	2	1	2	1	2	2	1	1	1	1	1	2	2	1	1	1	1	1	1	1	1	1	1	1	3	1	2	4	4	2	4	4	2	3	3	1	1	1	1	1	1	1	1	1
717	2023/9/26 10:58:23	133	手机提交	直接访问	123.147.251.193(重庆-重庆)	2	1	1	3	2	1	1	1	1	2	1	1	1	1	1	1	1	1	1	1	1	2	1	4	4	4	4	4	4	2	4	4	4	3	2	1	1	0	0	1	1	0	0	0
718	2023/9/26 10:58:33	243	手机提交	直接访问	106.83.46.112(重庆-重庆)	2	1	1	2	4	1	1	1	1	1	1	1	1	1	1	1	1	1	1	1	1	1	1	3	3	3	3	3	3	3	3	3	3	3	3	1	1	1	1	1	1	1	1	1
719	2023/9/26 10:58:58	108	手机提交	直接访问	123.147.251.197(重庆-重庆)	1	1	2	3	2	2	1	1	1	1	1	2	1	1	1	1	2	2	2	2	1	2	1	4	5	4	4	4	4	1	4	3	4	4	4	1	1	1	1	1	1	1	1	1
720	2023/9/26 10:58:59	73	手机提交	直接访问	101.206.166.217(四川-成都)	2	1	2	3	2	2	1	1	1	1	1	2	1	1	1	1	1	1	1	1	1	1	2	5	5	5	5	5	5	1	5	2	2	4	2	1	0	0	0	0	0	0	0	0
721	2023/9/26 10:59:01	206	手机提交	直接访问	223.104.122.244(湖北-武汉)	2	1	1	3	2	1	1	1	1	1	1	1	3	3	3	1	1	1	1	2	2	3	1	5	3	4	2	4	4	4	5	3	2	3	1	1	0	0	1	0	1	0	0	0
722	2023/9/26 10:59:01	269	手机提交	直接访问	223.104.25.249(重庆-重庆)	2	1	2	1	2	2	1	1	1	1	1	1	1	1	1	1	1	1	1	1	1	2	1	4	4	4	2	4	4	2	4	4	2	4	2	1	1	1	1	1	1	0	1	0
723	2023/9/26 10:59:04	103	手机提交	直接访问	123.147.251.39(重庆-重庆)	2	2	1	3	2	2	1	1	1	1	1	3	3	3	3	3	3	3	3	3	3	3	3	5	1	1	1	1	1	1	1	1	1	1	1	1	1	1	1	1	1	1	1	1
724	2023/9/26 10:59:05	128	微信		106.80.251.241(重庆-重庆)	2	1	2	1	2	1	1	1	1	2	1	1	1	1	1	1	1	3	1	1	1	2	1	5	1	5	4	5	5	1	5	5	1	1	1	1	1	1	1	1	1	1	1	1
725	2023/9/26 10:59:10	186	手机提交	直接访问	39.144.222.154(重庆-重庆)	2	2	2	2	4	2	3	3	3	1	3	3	2	1	3	3	3	3	1	2	2	2	1	4	3	5	5	5	5	1	5	4	3	3	3	1	1	1	1	0	1	0	0	0
726	2023/9/26 10:59:11	438	手机提交	直接访问	223.104.25.253(重庆-重庆)	2	1	1	2	4	1	1	1	1	1	1	2	3	3	3	3	3	3	1	1	3	1	1	5	5	5	5	5	5	5	5	3	3	5	3	1	1	1	1	1	1	1	1	1
727	2023/9/26 10:59:15	315	手机提交	直接访问	223.104.51.35(福建-福州)	2	1	2	3	2	1	1	1	1	1	1	3	2	1	1	2	1	1	1	2	1	1	1	5	4	5	5	5	5	1	5	5	2	3	3	1	0	0	0	1	1	0	1	1
728	2023/9/26 10:59:16	188	手机提交	直接访问	39.144.14.134(广东-汕头)	1	1	2	3	2	1	1	1	2	1	1	1	3	3	3	3	1	3	1	1	3	3	1	4	3	4	5	4	4	3	4	3	2	3	2	0	0	0	0	0	1	0	0	0
729	2023/9/26 10:59:34	241	手机提交	直接访问	106.85.31.64(重庆-重庆)	2	1	1	3	4	1	1	1	1	1	1	1	1	1	1	1	1	1	1	1	1	1	1	5	4	4	4	4	4	2	4	4	2	2	4	1	1	1	1	1	1	1	1	1
730	2023/9/26 10:59:35	236	手机提交	直接访问	39.144.222.54(重庆-重庆)	2	1	1	2	4	2	1	1	1	1	1	3	1	1	1	1	1	1	1	2	2	2	1	4	3	4	4	4	4	3	5	3	3	3	3	0	1	1	0	0	0	0	0	1
731	2023/9/26 10:59:41	152	手机提交	直接访问	117.136.30.133(重庆-重庆)	1	1	2	2	5	1	1	1	2	1	1	2	3	1	3	3	1	1	1	2	2	1	1	4	3	4	4	4	4	2	4	4	2	3	3	1	0	0	0	0	1	0	0	0
732	2023/9/26 10:59:48	84	手机提交	直接访问	120.242.163.181(安徽-宿州)	1	1	2	3	2	2	1	1	1	1	1	3	3	1	1	1	1	1	3	3	3	3	3	4	4	4	4	4	4	4	4	4	4	4	4	0	0	0	0	0	1	0	0	0
733	2023/9/26 11:00:15	54	微信		110.86.208.78(福建-福州)	1	1	2	3	2	1	1	1	1	1	1	1	1	1	2	2	2	2	3	3	3	3	3	5	5	5	5	5	5	5	5	5	5	5	5	1	0	0	0	0	0	0	0	0
734	2023/9/26 11:00:27	75	手机提交	直接访问	14.108.198.90(重庆-重庆)	1	1	2	3	2	2	1	1	1	1	1	1	1	1	1	1	1	1	1	1	1	1	1	5	5	5	5	5	5	1	5	5	5	5	5	1	1	1	1	1	1	1	1	1
735	2023/9/26 11:00:56	85	手机提交	直接访问	218.70.203.36(重庆-重庆)	1	1	2	3	2	1	1	1	1	1	1	1	1	1	1	1	1	1	1	1	1	1	1	5	5	5	5	5	5	5	5	5	5	5	5	1	1	1	1	1	1	1	1	1
736	2023/9/26 11:01:09	84	手机提交	直接访问	123.147.246.189(重庆-重庆)	2	1	2	2	4	1	1	1	1	1	1	2	2	1	1	1	1	2	1	1	1	1	1	5	5	5	5	5	5	5	5	4	5	5	5	1	1	1	1	1	1	1	1	1
737	2023/9/26 11:01:16	193	手机提交	直接访问	117.136.30.113(重庆-重庆)	1	1	2	2	2	1	1	1	1	1	1	2	1	3	3	3	1	1	3	1	1	3	1	4	4	4	5	4	5	1	5	4	4	4	3	1	0	0	1	1	1	1	0	0
738	2023/9/26 11:01:21	131	手机提交	直接访问	39.144.219.61(重庆-重庆)	2	1	2	3	2	2	1	1	1	1	1	2	2	1	1	1	1	1	1	1	1	1	1	5	5	5	5	5	5	1	5	5	3	3	4	0	0	1	0	0	1	0	0	1
739	2023/9/26 11:01:21	122	手机提交	直接访问	61.128.247.222(重庆-重庆)	2	1	2	3	2	2	1	1	1	3	1	3	3	1	1	3	1	1	1	1	1	1	1	5	5	5	5	4	4	2	4	3	4	4	3	1	0	0	1	1	1	0	0	0
740	2023/9/26 11:01:23	88	手机提交	直接访问	39.144.222.77(重庆-重庆)	2	2	2	3	2	1	1	1	1	1	1	1	1	1	1	1	1	1	1	1	1	1	1	4	4	4	5	4	4	4	4	4	4	4	4	1	1	1	1	1	1	1	1	1
741	2023/9/26 11:01:38	70	手机提交	直接访问	39.144.222.111(重庆-重庆)	2	1	2	2	4	1	1	1	1	1	1	2	1	1	1	1	1	1	1	1	1	1	1	5	5	5	5	5	5	5	5	5	2	3	3	1	0	1	1	1	1	0	0	0
742	2023/9/26 11:01:40	146	手机提交	直接访问	123.147.251.82(重庆-重庆)	2	2	2	2	2	1	1	1	1	1	1	3	3	1	1	3	3	3	3	3	1	2	3	4	4	4	4	4	4	3	4	2	3	3	3	0	1	1	0	0	1	0	0	0
743	2023/9/26 11:01:41	108	手机提交	直接访问	171.219.202.230(四川-成都)	1	1	2	3	2	1	1	1	3	1	1	1	1	1	1	1	1	2	1	2	2	2	1	5	4	5	3	3	4	2	4	3	2	4	3	1	0	0	0	1	1	0	0	0
744	2023/9/26 11:02:04	528	手机提交	直接访问	123.147.249.173(重庆-重庆)	2	1	2	3	2	1	1	1	1	1	1	1	1	1	1	1	1	1	1	1	1	2	1	5	4	4	4	4	4	2	4	3	2	3	3	0	0	1	1	0	1	0	1	0
745	2023/9/26 11:02:11	85	手机提交	直接访问	39.144.222.68(重庆-重庆)	1	1	2	3	2	2	1	1	1	1	1	1	1	1	1	1	1	1	1	1	1	1	1	5	3	4	5	5	5	3	3	5	2	3	3	1	1	1	1	1	1	1	1	1
746	2023/9/26 11:02:14	55	手机提交	直接访问	223.104.251.62(重庆-重庆)	1	1	1	2	2	1	1	1	1	1	1	1	1	1	1	1	1	1	1	1	1	1	1	4	4	4	4	4	4	4	4	4	4	4	4	1	0	0	0	0	0	0	0	0
747	2023/9/26 11:02:24	223	手机提交	直接访问	117.136.30.116(重庆-重庆)	2	1	2	2	4	1	1	1	3	1	3	1	1	1	3	1	1	3	1	1	1	2	1	4	4	4	4	4	5	2	5	4	4	3	2	0	0	0	0	1	1	0	1	0
748	2023/9/26 11:02:52	148	手机提交	直接访问	39.144.222.169(重庆-重庆)	2	1	2	2	4	1	1	1	1	1	1	2	1	1	1	1	1	1	1	1	1	2	1	5	5	5	5	5	5	1	5	4	5	5	5	1	0	0	0	0	1	0	0	0
749	2023/9/26 11:03:07	77	手机提交	直接访问	223.104.122.135(湖北-武汉)	2	1	2	3	2	1	1	1	1	1	1	2	1	1	1	1	1	1	1	1	1	2	1	5	5	5	5	5	5	1	5	4	5	5	1	1	1	0	1	1	0	1	0	0
750	2023/9/26 11:03:10	109	微信		113.206.237.163(重庆-重庆)	2	1	2	3	2	2	1	3	1	1	1	3	3	1	1	1	3	3	1	1	1	1	1	5	3	5	5	5	5	3	5	2	3	3	1	0	0	0	0	0	1	0	0	0
751	2023/9/26 11:03:16	186	手机提交	直接访问	119.84.226.25(重庆-重庆)	2	1	2	3	2	1	1	1	3	1	1	2	2	3	1	3	1	1	1	2	2	1	1	4	2	5	4	4	5	2	5	4	5	5	2	0	1	0	1	1	1	0	0	1
752	2023/9/26 11:03:23	98	手机提交	直接访问	106.83.44.58(重庆-重庆)	2	1	2	3	2	1	1	1	1	1	1	2	1	1	1	1	1	1	1	1	1	1	1	4	4	4	4	4	4	4	4	4	3	4	3	0	0	1	1	0	1	0	0	0
753	2023/9/26 11:03:35	165	微信		123.147.251.186(重庆-重庆)	2	1	2	3	2	1	1	1	1	1	1	2	1	2	1	1	1	1	1	1	2	1	1	5	5	5	5	5	5	1	5	4	3	3	3	1	1	1	0	0	0	0	0	0
754	2023/9/26 11:04:06	388	手机提交	直接访问	123.147.245.146(重庆-重庆)	2	1	2	2	4	1	1	1	1	1	1	3	1	1	1	1	1	1	1	1	1	1	1	5	3	5	3	5	5	2	5	4	3	1	2	0	1	1	1	1	1	0	0	1
755	2023/9/26 11:04:18	85	手机提交	直接访问	183.228.65.237(重庆-重庆)	2	1	1	3	2	1	1	1	1	1	1	2	1	1	1	1	1	1	1	1	1	1	1	5	5	5	5	5	5	1	5	5	5	2	4	1	1	1	1	1	1	1	1	1
756	2023/9/26 11:04:27	137	手机提交	直接访问	39.144.222.80(重庆-重庆)	1	1	2	1	2	2	1	1	1	1	1	1	1	1	1	1	1	1	1	1	1	1	1	5	5	5	3	5	5	2	5	4	1	2	1	1	1	1	0	0	0	0	0	0
757	2023/9/26 11:04:30	207	手机提交	直接访问	223.104.25.85(重庆-重庆)	2	1	2	3	4	1	1	1	1	1	1	2	2	1	1	2	1	1	1	3	1	2	1	5	5	5	5	4	4	2	5	3	3	3	3	1	1	0	0	0	1	0	1	0
758	2023/9/26 11:04:50	402	手机提交	直接访问	221.13.96.46(重庆-重庆)	2	1	2	1	2	1	1	1	1	1	1	3	2	1	1	1	1	3	1	2	1	2	1	5	3	5	4	3	5	1	5	4	3	2	3	0	0	0	0	0	1	0	1	0
759	2023/9/26 11:04:53	107	手机提交	直接访问	106.86.109.203(重庆-重庆)	2	1	2	3	4	1	1	1	1	1	1	1	1	1	1	1	1	1	1	1	1	1	1	5	5	5	5	5	5	2	5	2	5	3	3	1	1	1	1	1	1	1	1	1
760	2023/9/26 11:04:55	161	手机提交	直接访问	123.147.251.78(重庆-重庆)	2	1	2	3	4	1	1	1	1	1	1	2	2	1	1	1	1	3	1	1	1	1	1	4	3	4	4	4	4	2	4	3	3	3	3	0	1	1	0	0	0	0	0	0
761	2023/9/26 11:04:58	168	手机提交	直接访问	39.144.222.36(重庆-重庆)	2	1	2	3	4	2	1	1	1	1	1	3	1	1	1	1	1	1	1	1	1	3	1	5	5	5	5	5	5	1	5	5	3	5	4	0	0	1	0	0	0	0	0	0
762	2023/9/26 11:05:02	233	手机提交	直接访问	27.8.44.206(重庆-重庆)	2	1	2	3	2	2	1	1	3	1	1	2	2	1	3	1	1	1	1	1	1	3	1	5	5	5	4	5	5	1	5	4	3	2	4	1	0	1	0	1	0	0	0	0
763	2023/9/26 11:05:22	66	微信		113.206.237.163(重庆-重庆)	2	1	2	3	2	2	1	3	1	1	1	2	1	1	1	1	1	1	1	1	1	1	1	5	5	4	5	5	5	3	5	3	3	3	3	0	0	0	0	0	1	0	0	0
764	2023/9/26 11:05:32	258	手机提交	直接访问	117.136.30.149(重庆-重庆)	2	1	2	3	2	1	1	1	1	1	1	1	1	1	1	1	1	1	1	1	1	1	1	5	5	5	5	5	5	1	5	4	3	3	3	1	0	1	1	0	1	0	0	0
765	2023/9/26 11:05:36	128	手机提交	直接访问	39.144.222.42(重庆-重庆)	2	1	2	1	2	2	1	1	1	1	1	1	1	1	1	3	1	1	1	1	1	1	1	5	4	4	4	4	4	1	5	5	5	4	5	1	1	1	0	0	1	1	0	0
766	2023/9/26 11:05:49	116	手机提交	直接访问	116.169.2.45(四川-成都)	2	1	2	3	2	1	1	3	3	3	1	3	3	3	3	3	3	3	3	3	3	3	3	5	5	5	5	4	5	1	5	5	5	5	5	1	1	1	1	1	1	1	1	1
767	2023/9/26 11:05:56	115	手机提交	直接访问	101.206.168.74(四川-成都)	2	1	2	3	2	1	1	1	1	1	1	3	1	1	1	1	1	1	1	1	1	1	2	1	3	3	3	4	4	4	3	4	4	3	3	1	0	0	0	0	0	0	0	0
768	2023/9/26 11:06:02	89	手机提交	直接访问	106.80.169.143(重庆-重庆)	1	1	1	3	4	1	1	2	1	1	1	2	2	1	1	1	1	1	1	1	1	1	1	5	5	5	5	5	5	5	5	5	5	5	5	0	0	0	0	0	1	0	0	0
769	2023/9/26 11:06:08	1276	手机提交	直接访问	106.83.13.142(重庆-重庆)	1	1	2	3	2	2	1	1	1	1	1	1	2	2	1	3	1	3	1	2	1	1	1	4	3	4	4	5	4	1	4	2	3	4	3	0	0	0	0	0	1	0	0	0
770	2023/9/26 11:06:21	156	手机提交	直接访问	39.144.222.40(重庆-重庆)	2	1	2	3	2	2	1	1	1	1	1	3	2	1	1	1	1	1	1	1	2	3	1	4	4	4	4	4	4	2	4	4	3	3	3	1	0	0	1	1	0	0	0	0
771	2023/9/26 11:06:29	129	手机提交	直接访问	117.136.30.150(重庆-重庆)	1	1	2	1	2	1	1	1	1	1	1	3	2	2	3	3	3	3	3	3	3	3	3	3	3	3	3	5	3	3	3	3	3	3	3	1	1	1	1	1	1	1	1	1
772	2023/9/26 11:06:44	209	手机提交	直接访问	39.144.6.133(北京-北京)	2	1	2	2	4	1	1	3	2	3	3	2	1	1	1	1	1	2	1	1	1	2	1	4	3	4	4	4	4	1	4	4	3	4	3	1	0	0	1	0	1	0	0	0
773	2023/9/26 11:07:12	111	手机提交	直接访问	39.144.222.86(重庆-重庆)	1	1	1	2	2	1	1	3	1	3	1	3	3	3	3	3	1	3	1	1	1	3	1	4	4	4	3	4	4	2	4	3	2	3	3	1	0	0	0	0	0	0	0	0
774	2023/9/26 11:07:18	132	手机提交	直接访问	106.84.248.132(重庆-重庆)	2	1	2	2	2	1	1	1	1	1	1	3	3	3	3	1	1	1	1	1	1	3	1	4	4	5	3	3	4	3	4	3	3	3	3	1	0	0	0	1	0	1	1	0
775	2023/9/26 11:07:22	85	手机提交	直接访问	203.93.165.235(宁夏-固原)	2	1	1	3	2	2	1	1	1	1	1	1	1	1	1	1	1	1	1	1	1	1	1	5	5	5	5	5	5	1	5	3	4	3	4	1	0	1	1	1	1	0	0	0
776	2023/9/26 11:07:48	83	手机提交	直接访问	39.144.222.54(重庆-重庆)	2	1	2	2	4	1	1	1	1	1	1	3	1	1	1	1	1	1	1	1	1	1	1	5	5	3	3	5	5	1	5	5	5	3	3	1	1	0	1	0	1	0	1	0
777	2023/9/26 11:07:53	103	手机提交	直接访问	123.147.247.152(重庆-重庆)	1	2	2	3	2	1	3	3	1	3	1	3	3	3	3	1	1	1	1	1	1	3	3	5	4	4	4	4	4	4	4	4	4	4	4	1	1	1	1	1	1	1	1	1
778	2023/9/26 11:08:03	66	手机提交	直接访问	223.160.223.101(重庆-重庆)	1	1	2	3	2	1	1	1	1	1	1	1	1	1	1	1	1	1	1	1	1	1	1	5	5	5	5	5	5	5	5	5	5	5	5	1	0	1	1	1	1	1	1	1
779	2023/9/26 11:08:14	181	手机提交	直接访问	39.144.218.188(重庆-重庆)	2	1	2	3	2	1	1	1	3	3	1	3	1	1	1	2	1	3	1	2	2	2	1	4	4	4	3	4	4	3	4	4	4	4	4	1	1	1	0	1	1	0	0	0
780	2023/9/26 11:08:22	93	手机提交	直接访问	123.147.251.214(重庆-重庆)	1	1	2	2	1	1	1	1	1	1	1	1	2	3	3	1	1	3	3	1	3	3	3	3	3	3	3	3	3	3	3	3	3	3	3	0	0	0	0	0	0	0	0	0
781	2023/9/26 11:08:33	86	手机提交	直接访问	123.147.251.35(重庆-重庆)	1	1	1	2	1	1	1	1	1	1	1	1	1	1	1	1	1	1	1	1	1	1	1	5	5	5	5	5	5	5	5	5	5	5	5	1	1	1	1	1	1	1	1	1
782	2023/9/26 11:08:36	99	手机提交	直接访问	123.147.251.52(重庆-重庆)	2	1	1	2	1	2	1	1	1	1	1	3	1	1	1	1	1	1	1	1	1	1	1	4	4	4	4	4	4	2	4	4	4	3	3	1	0	0	0	0	0	0	0	0
783	2023/9/26 11:08:40	62	手机提交	直接访问	123.147.251.201(重庆-重庆)	1	1	2	2	1	2	1	1	1	1	1	1	1	1	1	1	1	1	1	1	1	1	1	5	5	5	5	5	5	5	5	5	5	5	5	1	1	1	1	1	1	1	1	1
784	2023/9/26 11:08:42	97	手机提交	直接访问	117.61.1.129(四川-成都)	2	1	1	2	1	2	1	1	1	1	1	1	1	1	1	1	1	1	1	1	1	1	1	4	4	5	4	4	4	1	4	4	1	3	4	1	0	1	1	1	1	0	1	0
785	2023/9/26 11:08:50	222	手机提交	直接访问	39.144.222.156(重庆-重庆)	2	1	2	3	4	1	1	1	1	1	1	1	1	1	1	1	1	1	1	1	1	1	1	5	4	5	5	5	5	2	5	4	3	4	4	1	1	1	0	0	1	0	0	0
786	2023/9/26 11:08:56	162	手机提交	直接访问	116.25.106.193(广东-深圳)	2	1	2	3	2	1	1	1	1	1	1	1	3	3	1	1	1	1	1	2	1	1	1	4	3	5	2	4	5	1	5	2	2	3	3	1	0	0	0	0	0	0	0	0
787	2023/9/26 11:08:57	104	手机提交	直接访问	39.144.219.203(重庆-重庆)	2	1	1	3	2	1	1	1	1	1	1	3	3	1	1	3	1	1	1	1	2	2	1	5	4	5	5	5	4	1	5	3	3	3	1	0	0	0	0	0	1	0	0	0
788	2023/9/26 11:08:59	206	手机提交	直接访问	106.83.159.30(重庆-重庆)	2	1	2	1	2	1	1	1	1	2	1	1	2	1	1	1	1	1	1	1	1	1	1	5	4	4	4	5	5	1	5	3	4	3	4	1	1	1	0	0	1	0	0	0
789	2023/9/26 11:09:23	103	手机提交	直接访问	123.147.249.212(重庆-重庆)	1	1	2	1	2	1	1	1	1	3	1	3	3	3	1	1	3	3	3	3	3	1	1	5	4	5	5	5	5	3	5	5	5	5	5	0	0	0	0	1	1	0	1	0
790	2023/9/26 11:09:24	181	手机提交	直接访问	118.120.170.25(四川-泸州)	2	1	2	3	2	1	1	1	1	1	1	1	1	1	1	1	1	1	1	1	1	1	1	5	5	5	5	5	5	1	5	5	5	1	5	1	1	1	1	1	1	1	1	1
791	2023/9/26 11:09:25	151	手机提交	直接访问	123.147.247.128(重庆-重庆)	1	1	1	2	1	1	1	1	1	1	1	3	3	1	1	3	1	1	2	2	2	3	1	5	4	5	3	3	5	3	4	3	3	4	4	1	1	1	1	1	1	1	1	1
792	2023/9/26 11:09:34	150	微信		39.144.222.48(重庆-重庆)	2	1	2	2	1	1	3	3	1	3	1	3	3	3	3	3	1	3	1	3	1	3	1	4	4	5	3	5	5	3	5	3	2	2	3	0	0	1	0	0	1	0	0	0
793	2023/9/26 11:09:42	162	手机提交	直接访问	39.144.222.197(重庆-重庆)	2	1	2	2	4	2	1	3	1	1	1	3	3	1	1	3	1	1	3	2	2	3	1	1	5	5	4	4	4	3	4	2	2	3	3	0	0	1	0	0	1	0	1	0
794	2023/9/26 11:09:46	148	手机提交	直接访问	39.144.222.184(重庆-重庆)	1	1	2	2	1	1	3	3	3	3	3	3	3	3	3	3	3	3	3	3	3	3	1	4	4	4	4	4	4	2	4	3	3	4	3	1	0	0	0	1	0	0	0	0
795	2023/9/26 11:10:03	104	手机提交	直接访问	39.144.222.86(重庆-重庆)	1	2	2	2	1	1	1	1	1	1	1	3	3	1	1	1	1	1	1	1	1	3	1	5	4	4	4	4	4	1	4	4	3	4	4	0	0	0	1	0	1	0	0	0
796	2023/9/26 11:10:09	188	手机提交	直接访问	106.88.99.174(重庆-重庆)	2	2	2	2	1	1	1	1	1	3	1	2	2	1	1	3	1	1	1	2	3	3	1	4	4	4	4	4	4	2	4	2	2	4	4	1	0	0	0	0	1	0	0	0
797	2023/9/26 11:10:15	165	手机提交	直接访问	123.147.252.103(重庆-重庆)	2	2	2	2	1	1	1	1	1	1	1	1	3	1	3	1	1	3	1	1	1	1	1	5	5	5	4	5	5	3	5	3	4	4	4	1	1	1	1	1	1	1	0	0
798	2023/9/26 11:10:20	60	手机提交	直接访问	39.144.222.170(重庆-重庆)	1	1	1	2	1	1	3	3	3	3	3	3	3	3	3	3	3	3	3	3	3	3	3	3	3	3	3	3	3	3	3	3	3	3	3	0	0	0	0	0	1	0	0	0
799	2023/9/26 11:10:25	51	手机提交	直接访问	123.147.249.57(重庆-重庆)	1	1	1	2	1	1	1	1	1	1	1	1	1	1	1	1	1	1	1	1	1	1	1	3	3	3	3	3	3	3	3	3	3	3	3	1	0	0	1	1	1	0	0	0
800	2023/9/26 11:10:27	115	微信		117.136.30.130(重庆-重庆)	2	1	2	1	2	1	1	1	1	1	1	1	1	1	1	1	1	1	1	1	1	1	1	5	5	5	5	5	5	5	5	5	1	1	3	1	1	1	1	0	0	0	0	0
801	2023/9/26 11:10:30	463	手机提交	直接访问	39.144.222.124(重庆-重庆)	2	1	1	2	2	2	1	1	1	1	1	2	1	1	1	1	1	1	1	1	1	1	1	4	4	5	3	3	4	2	4	4	3	3	2	1	0	1	0	0	1	0	0	0
802	2023/9/26 11:10:42	164	手机提交	直接访问	123.147.252.67(重庆-重庆)	2	1	1	1	2	2	1	1	1	1	1	1	1	1	1	1	1	1	1	1	1	3	1	5	5	5	5	5	5	1	5	5	4	3	4	1	1	1	1	0	1	1	1	1
803	2023/9/26 11:10:48	65	手机提交	直接访问	39.144.222.179(重庆-重庆)	2	1	2	3	2	2	1	1	1	1	1	1	1	1	1	1	1	1	1	1	1	1	1	5	4	5	5	5	5	1	5	5	2	3	3	1	0	0	0	0	0	0	0	0
804	2023/9/26 11:10:53	167	手机提交	直接访问	112.111.55.182(福建-福州)	2	1	2	3	2	1	1	3	1	3	1	3	3	3	1	3	1	3	1	3	3	2	1	5	3	5	5	5	4	3	5	2	2	3	2	1	0	1	0	0	1	0	1	1
805	2023/9/26 11:10:53	224	手机提交	直接访问	39.144.222.60(重庆-重庆)	2	1	2	2	4	1	1	1	1	1	1	2	1	1	1	2	1	1	2	2	2	2	1	4	3	4	3	3	4	2	3	3	3	3	3	1	1	1	1	1	1	1	1	1
806	2023/9/26 11:10:55	159	手机提交	直接访问	123.147.245.137(重庆-重庆)	2	2	2	2	1	2	1	1	1	1	1	1	1	1	1	1	1	1	1	1	1	3	1	5	4	4	4	5	5	1	5	5	3	3	4	1	0	0	0	0	1	0	0	1
807	2023/9/26 11:11:16	136	手机提交	直接访问	123.147.251.192(重庆-重庆)	1	1	2	1	2	1	1	1	1	1	1	1	1	1	1	2	1	1	1	2	1	2	1	4	3	5	4	5	4	2	4	2	2	4	3	1	1	0	0	0	1	0	0	1
808	2023/9/26 11:11:19	160	微信		123.147.251.72(重庆-重庆)	1	1	1	1	2	1	1	1	1	1	1	1	1	1	1	1	1	1	1	1	1	1	1	5	4	5	4	5	5	1	5	4	4	3	3	1	0	0	1	0	1	0	0	0
809	2023/9/26 11:11:19	591	手机提交	直接访问	106.84.154.28(重庆-重庆)	1	1	1	1	4	2	1	1	1	1	1	2	1	1	1	1	1	1	1	1	1	1	1	5	4	4	4	5	4	4	5	4	2	3	2	1	1	1	1	1	1	1	1	1
810	2023/9/26 11:11:20	231	手机提交	直接访问	123.147.252.84(重庆-重庆)	2	1	1	1	2	1	1	1	1	1	1	1	1	1	1	1	1	1	1	1	1	3	1	5	4	5	4	4	4	1	5	5	4	4	3	1	0	0	0	0	0	0	0	0
811	2023/9/26 11:11:25	274	手机提交	直接访问	39.144.222.138(重庆-重庆)	1	1	1	1	2	1	1	1	1	1	1	1	2	1	1	1	1	1	1	1	1	2	1	5	4	5	5	5	5	1	5	5	4	3	2	0	0	0	0	0	1	0	1	0
812	2023/9/26 11:11:28	100	手机提交	直接访问	106.88.83.172(重庆-重庆)	2	1	2	1	4	1	1	1	2	1	1	3	3	1	1	3	3	3	3	1	3	2	1	5	5	5	4	5	3	3	5	3	2	3	3	0	0	0	0	0	1	0	0	0
813	2023/9/26 11:12:05	166	微信		39.144.222.209(重庆-重庆)	1	1	1	1	2	2	1	1	1	1	1	3	3	3	1	1	1	1	1	1	1	1	1	1	3	4	2	4	4	2	4	2	3	3	3	0	0	0	0	0	0	0	0	0
814	2023/9/26 11:12:09	54	手机提交	直接访问	123.147.247.124(重庆-重庆)	1	1	2	2	2	1	1	1	1	1	2	1	3	3	3	3	3	3	3	3	3	3	3	3	3	3	3	3	3	3	3	3	3	3	3	0	0	0	0	0	0	0	0	0
815	2023/9/26 11:12:15	134	手机提交	直接访问	39.144.251.206(福建-厦门)	2	1	2	3	2	1	1	1	3	1	1	2	1	1	1	1	1	1	1	1	1	1	1	4	5	5	5	5	5	1	5	4	3	4	4	1	1	0	0	0	1	0	0	0
816	2023/9/26 11:12:16	97	手机提交	直接访问	123.147.245.130(重庆-重庆)	1	2	1	3	2	2	1	1	1	1	1	1	1	1	1	2	1	1	1	1	2	1	1	1	4	4	4	4	4	4	4	4	3	3	3	1	1	0	0	1	0	0	0	0
817	2023/9/26 11:12:17	98	微信		117.136.30.130(重庆-重庆)	2	1	2	1	2	1	1	1	1	1	1	1	1	1	1	1	1	1	1	1	1	1	1	5	5	5	5	5	5	5	5	5	5	5	5	1	1	0	0	0	0	0	0	0
818	2023/9/26 11:12:25	121	手机提交	直接访问	106.83.167.169(重庆-重庆)	2	1	2	2	5	1	1	1	1	1	1	3	2	1	1	2	1	3	3	2	2	3	1	4	4	4	4	4	4	4	4	3	2	3	2	0	0	1	0	0	1	0	0	0
819	2023/9/26 11:12:26	287	微信		39.144.222.32(重庆-重庆)	2	1	1	3	2	2	1	1	1	1	1	2	1	2	2	1	1	1	1	1	1	2	1	4	3	5	5	4	5	2	4	2	2	3	2	0	0	0	0	1	1	0	0	0
820	2023/9/26 11:12:52	94	手机提交	直接访问	123.147.249.41(重庆-重庆)	2	1	2	2	6	1	1	1	1	1	1	3	3	3	3	3	3	3	3	3	3	3	1	1	3	1	5	5	5	3	5	3	2	5	3	1	0	0	0	0	0	0	0	0
821	2023/9/26 11:12:54	92	手机提交	直接访问	39.144.222.196(重庆-重庆)	2	1	2	2	6	1	1	1	1	1	1	3	1	3	3	1	1	1	1	1	1	3	1	5	4	4	4	4	4	2	3	4	3	3	3	1	0	0	1	1	0	1	0	1
822	2023/9/26 11:13:05	585	手机提交	直接访问	116.176.64.243(甘肃-兰州)	2	1	2	3	2	2	1	1	1	1	1	2	1	1	1	1	1	1	1	1	2	2	1	4	3	5	3	4	5	4	4	3	3	4	4	1	0	0	0	1	0	0	0	0
823	2023/9/26 11:13:05	140	手机提交	直接访问	123.147.244.150(重庆-重庆)	2	1	1	2	6	2	1	3	3	3	1	3	3	1	1	3	1	3	1	2	1	1	1	1	3	4	3	5	5	3	5	2	2	3	1	0	0	1	0	0	1	0	0	0
824	2023/9/26 11:13:10	70	微信		123.147.244.146(重庆-重庆)	2	1	1	2	2	1	1	1	1	1	1	1	1	1	1	1	1	1	1	1	1	1	1	3	3	4	4	4	4	4	4	4	4	4	4	1	1	1	1	1	1	1	1	1
825	2023/9/26 11:13:14	140	手机提交	直接访问	39.144.222.58(重庆-重庆)	2	1	2	2	6	1	1	1	1	1	1	1	1	1	1	1	1	1	1	1	1	1	1	5	4	5	5	5	5	1	5	5	3	2	3	1	1	1	1	1	1	1	1	1
826	2023/9/26 11:13:30	147	手机提交	直接访问	106.91.186.160(重庆-重庆)	2	2	2	2	2	1	1	1	1	3	3	3	2	3	1	2	3	3	3	2	2	3	1	4	4	4	4	4	4	2	4	5	3	5	5	0	0	1	0	0	1	0	1	0
827	2023/9/26 11:13:32	122	手机提交	直接访问	183.65.30.21(重庆-重庆)	1	1	2	2	6	1	1	1	1	1	1	2	2	3	1	1	1	1	1	1	1	1	1	4	3	3	3	4	4	2	4	3	3	3	3	1	0	0	0	0	1	0	0	0
828	2023/9/26 11:13:45	101	微信		106.84.160.116(重庆-重庆)	2	1	1	2	2	2	1	1	1	1	1	1	1	1	1	1	1	1	1	1	1	2	1	5	5	5	4	4	4	2	4	2	3	3	3	1	1	1	1	0	1	0	0	0
829	2023/9/26 11:13:48	65	手机提交	直接访问	106.84.254.164(重庆-重庆)	1	1	2	2	5	2	1	2	2	2	1	1	1	1	1	1	1	1	1	1	1	1	1	1	1	4	4	4	4	4	5	5	3	5	5	1	1	1	1	0	1	0	1	0
830	2023/9/26 11:13:49	106	微信		223.104.25.67(重庆-重庆)	2	1	2	2	2	1	1	1	1	1	1	3	3	1	1	3	1	1	1	1	1	3	1	5	4	4	4	5	5	2	5	5	4	2	4	1	0	0	0	0	1	0	0	0
831	2023/9/26 11:13:49	66	手机提交	直接访问	117.132.192.198(广东-深圳)	1	1	2	2	2	2	1	1	1	1	1	1	1	1	1	1	1	1	1	1	1	1	1	2	3	3	3	3	3	3	4	3	2	5	3	1	1	1	1	1	1	1	1	1
832	2023/9/26 11:13:58	155	手机提交	直接访问	123.147.250.159(重庆-重庆)	2	1	2	2	5	1	1	2	1	1	1	1	3	1	1	1	1	3	1	2	1	2	1	5	5	5	3	5	4	1	5	2	1	3	3	1	1	1	1	0	1	0	0	0
833	2023/9/26 11:14:03	113	微信		39.144.222.217(重庆-重庆)	2	1	2	2	2	1	1	1	1	1	1	3	1	1	1	1	1	1	1	1	1	3	1	5	4	4	4	5	5	3	5	5	4	3	3	1	1	1	0	1	1	0	1	1
834	2023/9/26 11:14:03	88	手机提交	直接访问	39.144.222.39(重庆-重庆)	2	1	2	2	2	1	1	1	1	1	1	1	1	1	1	1	1	1	1	1	1	1	1	5	5	5	5	5	5	1	5	4	4	2	4	1	0	1	1	1	0	0	0	0
835	2023/9/26 11:14:15	100	手机提交	直接访问	39.144.222.121(重庆-重庆)	1	1	2	2	5	1	1	1	1	1	1	2	2	2	1	2	1	1	2	2	2	1	1	3	4	4	3	4	4	4	4	3	2	1	2	0	0	0	0	0	0	0	0	0
836	2023/9/26 11:14:17	65	微信		39.144.222.126(重庆-重庆)	2	1	2	2	2	1	1	1	1	1	1	1	1	1	1	1	1	1	1	1	1	3	1	4	3	4	4	4	4	4	4	4	3	3	3	1	0	0	0	0	0	0	0	0
837	2023/9/26 11:14:24	72	微信		123.147.251.76(重庆-重庆)	1	1	2	2	1	2	1	1	1	1	1	3	2	1	1	1	1	1	1	1	1	1	1	3	3	3	3	3	3	3	3	3	3	3	3	1	0	1	1	1	1	0	1	1
838	2023/9/26 11:14:24	76	手机提交	直接访问	123.147.251.74(重庆-重庆)	1	1	2	2	1	1	1	1	1	1	1	1	1	1	1	1	1	1	1	1	1	1	1	3	3	3	3	3	3	3	3	3	3	3	3	0	0	0	0	0	1	0	0	0
839	2023/9/26 11:14:28	104	手机提交	直接访问	106.84.42.103(重庆-重庆)	1	1	2	2	5	1	1	1	1	1	1	3	1	1	1	1	1	1	1	1	1	3	1	5	4	4	4	4	3	2	4	4	4	4	4	0	0	0	0	0	0	0	0	0
840	2023/9/26 11:14:30	132	手机提交	直接访问	39.144.222.57(重庆-重庆)	2	1	1	2	5	1	1	1	1	1	1	3	3	1	1	3	1	3	1	1	1	3	1	4	4	5	5	4	5	2	5	3	4	4	4	0	0	0	0	0	1	0	0	0
841	2023/9/26 11:14:33	139	手机提交	直接访问	39.144.222.102(重庆-重庆)	2	1	1	1	4	1	1	1	3	3	1	3	3	1	1	1	3	3	1	2	2	2	1	5	3	5	4	3	4	2	4	3	3	3	3	1	0	0	1	0	1	0	0	1
842	2023/9/26 11:14:34	87	微信		106.80.105.102(重庆-重庆)	2	1	2	2	2	1	1	1	1	1	1	1	1	1	1	3	1	1	1	1	1	1	1	5	5	5	5	5	5	2	5	4	2	3	2	1	0	1	0	0	1	0	0	0
843	2023/9/26 11:14:35	113	微信		123.147.250.99(重庆-重庆)	2	2	2	2	2	1	1	1	1	1	1	1	1	1	1	1	1	1	1	1	1	1	1	4	3	4	4	4	4	3	4	3	3	3	2	1	1	1	1	1	1	1	1	1
844	2023/9/26 11:14:44	189	手机提交	直接访问	14.108.32.83(重庆-重庆)	2	1	1	2	6	1	1	1	2	1	1	2	3	3	1	2	1	1	1	1	1	1	1	4	4	4	4	3	4	2	4	4	4	3	3	0	0	1	0	0	0	0	0	0
845	2023/9/26 11:14:58	237	手机提交	直接访问	39.144.222.37(重庆-重庆)	1	1	2	2	6	2	1	1	1	1	1	1	3	1	1	3	1	1	3	1	1	1	2	3	4	4	3	4	3	3	4	4	3	3	3	1	0	1	1	1	1	0	1	0
846	2023/9/26 11:15:00	112	微信		106.83.46.110(重庆-重庆)	2	1	1	2	2	1	1	1	1	1	1	2	1	1	1	1	1	1	1	1	1	1	1	5	4	5	5	5	5	1	5	5	3	2	2	1	0	0	0	0	0	0	0	0
847	2023/9/26 11:15:01	70	微信		106.88.243.90(重庆-重庆)	2	1	1	2	2	2	1	1	1	3	1	2	3	3	1	1	1	1	1	1	1	1	1	4	4	4	4	4	4	4	4	4	3	3	3	1	1	1	1	1	1	1	1	1
848	2023/9/26 11:15:02	91	手机提交	直接访问	39.144.219.2(重庆-重庆)	2	1	2	3	2	1	1	1	1	1	1	1	1	1	1	1	1	1	1	1	1	1	1	5	5	5	5	5	5	5	5	5	5	5	5	1	0	0	0	0	0	0	0	0
849	2023/9/26 11:15:17	253	手机提交	直接访问	183.65.30.21(重庆-重庆)	1	2	2	2	6	1	1	1	1	1	1	2	2	2	1	1	1	1	1	1	1	2	1	4	4	4	4	3	5	4	4	3	3	3	3	1	1	0	1	0	1	0	1	0
850	2023/9/26 11:15:19	139	微信		106.84.237.49(重庆-重庆)	2	1	2	2	2	2	1	1	1	1	1	1	1	1	1	1	1	1	1	1	1	1	1	5	4	5	4	5	4	2	4	4	4	3	4	1	0	1	1	1	0	0	0	1
851	2023/9/26 11:15:23	116	手机提交	直接访问	106.80.161.255(重庆-重庆)	2	1	1	2	6	1	1	1	1	1	1	3	3	3	3	1	1	3	1	3	3	1	1	5	3	5	5	5	5	3	5	3	3	3	3	1	0	1	0	0	1	0	0	0
852	2023/9/26 11:15:26	146	微信		123.147.249.67(重庆-重庆)	2	1	2	1	2	1	1	1	1	1	1	1	1	1	1	1	1	1	1	1	1	1	1	5	4	4	4	5	5	4	5	5	3	3	3	1	1	1	1	1	1	0	1	0
853	2023/9/26 11:15:33	246	手机提交	直接访问	106.83.49.134(重庆-重庆)	2	2	2	2	5	1	1	1	1	3	3	1	3	3	3	3	1	3	1	1	3	3	3	3	4	3	4	4	4	1	3	3	3	3	4	1	1	1	0	0	0	0	0	0
854	2023/9/26 11:15:34	124	微信		106.84.144.110(重庆-重庆)	2	1	2	2	2	1	1	1	2	1	1	2	1	1	1	3	1	1	1	1	1	3	1	5	4	5	4	5	5	1	4	2	2	2	4	1	1	1	1	1	1	1	1	1
855	2023/9/26 11:15:37	106	微信		106.83.32.53(重庆-重庆)	1	1	1	2	2	1	1	1	1	1	1	1	1	1	1	1	1	1	1	1	1	1	1	3	3	5	4	5	5	2	5	5	2	3	3	1	0	0	0	0	0	0	0	0
856	2023/9/26 11:15:40	103	微信		123.147.251.72(重庆-重庆)	1	1	1	1	2	1	1	1	1	1	1	1	1	1	1	1	1	1	1	1	1	1	1	5	4	5	4	5	5	1	5	4	4	3	3	1	0	1	0	0	1	0	0	0
857	2023/9/26 11:16:01	174	微信		39.144.222.125(重庆-重庆)	2	1	2	2	2	1	1	1	1	1	1	2	1	1	1	1	1	1	1	1	1	1	1	1	5	5	5	5	5	5	5	5	5	2	4	1	1	0	1	1	1	1	1	1
858	2023/9/26 11:16:01	243	手机提交	直接访问	39.144.222.135(重庆-重庆)	2	1	1	2	6	1	1	1	3	3	1	3	3	3	1	2	3	3	1	3	3	2	1	4	3	4	3	3	4	2	4	4	3	3	3	0	0	0	0	0	0	0	0	0
859	2023/9/26 11:16:07	202	手机提交	直接访问	39.144.222.132(重庆-重庆)	2	1	2	1	4	2	1	1	1	1	1	1	1	1	1	1	1	1	1	1	1	1	1	5	3	5	5	5	5	1	5	5	5	1	4	1	0	1	0	0	1	0	0	0
860	2023/9/26 11:16:11	103	微信		123.147.252.70(重庆-重庆)	2	1	2	2	2	1	1	1	1	1	1	1	1	1	1	1	1	1	1	1	1	2	1	5	5	5	5	5	5	1	5	4	3	4	3	0	0	1	0	0	1	0	0	0
861	2023/9/26 11:16:12	119	微信		117.136.30.145(重庆-重庆)	2	1	1	2	2	1	1	1	1	1	1	2	2	1	1	1	1	1	1	1	1	2	1	4	3	5	3	4	4	2	4	4	4	4	3	1	1	1	0	0	1	0	0	1
862	2023/9/26 11:16:13	84	微信		117.136.30.145(重庆-重庆)	1	1	1	2	2	2	1	1	1	1	1	3	1	1	1	1	1	1	1	2	1	1	1	5	5	5	5	5	5	5	5	5	3	4	3	1	1	1	1	0	1	0	0	0
863	2023/9/26 11:16:14	91	手机提交	直接访问	106.83.135.210(重庆-重庆)	2	1	2	3	5	1	1	1	1	1	1	3	2	1	1	1	1	1	1	1	1	3	1	4	4	4	4	4	4	4	4	4	4	4	4	1	1	1	1	1	1	1	1	1
864	2023/9/26 11:16:14	575	微信		39.144.222.122(重庆-重庆)	2	1	2	1	2	1	1	1	1	1	1	2	1	1	1	1	1	1	2	1	1	1	1	5	4	5	5	5	5	1	5	3	4	4	4	1	0	1	1	1	1	0	0	1
865	2023/9/26 11:16:14	114	手机提交	直接访问	106.83.35.128(重庆-重庆)	1	1	2	2	6	2	1	1	1	1	1	1	1	1	1	1	1	1	1	1	1	1	1	3	4	5	4	4	4	1	5	5	4	5	5	0	0	0	0	0	0	0	0	0
866	2023/9/26 11:16:16	243	微信		117.136.30.201(重庆-重庆)	2	1	2	2	2	1	1	1	1	1	1	1	1	1	1	1	1	1	1	1	1	1	1	5	4	5	3	4	4	3	4	4	4	3	3	1	0	1	1	1	1	0	1	0
867	2023/9/26 11:16:16	347	手机提交	直接访问	39.144.222.115(重庆-重庆)	2	2	2	2	6	1	1	1	1	3	1	3	2	3	1	3	2	3	1	2	3	3	1	4	4	4	4	4	4	2	4	3	3	3	3	0	0	1	1	0	1	0	0	0
868	2023/9/26 11:16:16	100	手机提交	直接访问	27.11.59.143(重庆-重庆)	2	1	2	3	5	1	1	1	1	1	1	1	1	1	1	1	1	1	1	1	1	1	1	4	4	4	4	4	4	4	4	4	4	4	4	0	0	0	0	0	0	0	0	0
869	2023/9/26 11:16:17	239	手机提交	直接访问	39.144.222.54(重庆-重庆)	1	1	2	2	6	1	1	1	1	1	1	1	1	1	1	1	1	1	1	1	1	1	1	5	3	4	4	4	4	2	4	2	3	4	4	1	0	0	0	0	0	0	0	0
870	2023/9/26 11:16:27	285	手机提交	直接访问	106.89.39.218(重庆-重庆)	2	1	2	2	6	1	1	1	3	1	1	1	2	2	2	1	1	1	1	2	3	2	1	1	3	4	4	4	3	4	4	4	3	4	3	0	0	0	1	0	0	0	0	0
871	2023/9/26 11:16:27	118	手机提交	直接访问	123.147.249.59(重庆-重庆)	2	1	2	3	5	1	1	3	1	3	1	3	3	3	3	3	1	3	1	2	1	1	1	4	3	4	4	4	5	3	4	3	2	4	3	0	0	1	0	0	1	0	0	1
872	2023/9/26 11:16:30	271	手机提交	直接访问	123.147.249.204(重庆-重庆)	2	1	2	2	6	1	1	1	3	3	3	3	2	3	1	3	3	3	1	2	2	3	1	4	2	4	3	4	4	4	4	2	3	3	2	0	0	0	0	0	1	0	0	0
873	2023/9/26 11:16:32	100	手机提交	直接访问	223.104.25.244(重庆-重庆)	2	2	2	3	5	2	1	1	3	3	1	3	3	3	3	3	3	3	3	3	3	3	3	3	3	3	3	3	3	3	3	3	3	3	3	1	1	1	1	0	1	0	0	0
874	2023/9/26 11:16:41	115	手机提交	直接访问	39.144.220.178(重庆-重庆)	1	2	2	3	5	2	1	1	3	3	1	3	3	3	3	3	3	3	3	3	3	1	1	3	4	3	4	4	3	2	4	3	2	3	2	0	1	0	0	0	0	0	0	0
875	2023/9/26 11:16:49	159	微信		123.147.249.59(重庆-重庆)	2	1	2	2	2	1	1	1	1	1	1	2	1	1	1	1	1	1	1	2	1	1	1	4	5	5	3	4	5	1	4	4	2	4	4	1	1	1	0	0	1	0	0	0
876	2023/9/26 11:16:49	151	微信		106.89.10.5(重庆-重庆)	2	1	2	2	2	1	1	1	1	1	1	1	1	1	1	1	1	1	1	1	1	2	1	4	3	4	4	4	4	2	5	4	2	2	4	1	1	1	1	0	0	0	0	0
877	2023/9/26 11:16:50	139	手机提交	直接访问	123.147.251.186(重庆-重庆)	2	1	2	3	5	2	3	1	3	3	3	3	3	3	1	3	3	3	3	2	3	3	1	4	3	3	3	3	3	2	3	3	1	3	2	0	0	1	0	0	0	0	0	0
878	2023/9/26 11:16:52	186	微信		39.144.222.141(重庆-重庆)	2	1	2	2	2	1	1	1	1	1	1	2	1	1	1	1	1	1	1	1	1	1	1	5	4	4	4	4	5	2	5	4	4	4	4	1	0	0	1	1	1	0	0	0
879	2023/9/26 11:16:52	75	手机提交	直接访问	39.144.222.208(重庆-重庆)	2	1	1	3	2	2	1	1	2	1	1	2	2	1	1	1	1	1	1	1	1	1	1	5	4	5	5	5	5	5	5	5	5	5	5	1	1	1	1	1	1	1	1	1
880	2023/9/26 11:16:55	134	手机提交	直接访问	106.85.157.238(重庆-重庆)	2	1	2	3	5	1	1	1	1	1	1	2	2	1	1	2	1	1	2	2	1	2	1	4	3	4	3	4	4	2	4	3	2	2	2	1	0	0	1	0	1	0	1	0
881	2023/9/26 11:16:56	108	手机提交	直接访问	222.182.188.254(重庆-重庆)	1	1	1	3	5	2	1	1	1	1	1	2	2	1	1	1	1	1	1	1	1	1	1	4	4	4	4	4	4	1	4	4	3	3	2	0	1	0	0	0	0	0	0	0
882	2023/9/26 11:16:59	190	微信		39.144.222.43(重庆-重庆)	2	1	1	2	2	2	1	1	2	1	1	2	1	1	1	1	1	1	1	1	1	1	1	5	5	5	5	5	5	1	5	5	4	5	4	0	0	1	0	0	1	0	0	0
883	2023/9/26 11:17:00	70	手机提交	直接访问	106.80.108.249(重庆-重庆)	1	1	1	3	2	1	1	1	1	1	1	1	1	1	1	1	1	1	1	1	1	1	1	5	1	5	3	5	3	3	5	3	3	3	3	1	0	0	0	0	0	0	0	0
884	2023/9/26 11:17:08	255	手机提交	直接访问	39.144.222.62(重庆-重庆)	2	1	1	2	2	1	1	1	1	3	1	3	1	1	3	1	1	3	1	1	1	1	1	5	4	5	5	4	5	1	5	4	4	2	5	1	0	1	1	1	1	0	0	0
885	2023/9/26 11:17:16	43	手机提交	直接访问	27.11.59.143(重庆-重庆)	2	1	2	3	5	1	1	1	1	1	1	1	1	1	1	1	1	1	1	1	1	1	1	4	4	4	4	4	4	4	4	4	4	4	4	0	0	0	0	0	0	0	0	0
886	2023/9/26 11:17:17	176	手机提交	直接访问	106.84.34.54(重庆-重庆)	2	1	1	2	2	1	1	1	2	3	1	2	2	1	1	2	1	3	1	2	2	2	1	4	4	3	3	3	4	1	5	5	3	3	3	1	0	0	1	0	1	0	0	0
887	2023/9/26 11:17:20	177	手机提交	直接访问	39.144.222.53(重庆-重庆)	2	1	1	3	5	1	1	1	1	1	1	2	1	1	1	1	1	3	1	1	1	1	1	5	5	5	3	5	5	2	5	3	4	5	3	1	0	1	0	0	1	0	0	0
888	2023/9/26 11:17:25	156	手机提交	直接访问	123.147.245.155(重庆-重庆)	1	1	1	3	5	2	1	1	1	3	1	3	3	3	1	3	1	1	3	1	1	2	1	4	3	3	3	4	4	2	3	2	2	3	3	1	1	0	0	1	1	0	0	0
889	2023/9/26 11:17:29	124	手机提交	直接访问	39.144.222.92(重庆-重庆)	2	1	1	2	2	1	1	1	3	3	1	3	1	1	1	3	3	1	3	1	1	3	1	1	1	1	1	5	5	1	5	5	5	5	4	1	0	1	0	1	1	0	1	1
890	2023/9/26 11:17:33	123	手机提交	直接访问	39.144.218.35(重庆-重庆)	2	1	2	3	5	1	1	1	1	1	1	2	3	1	1	3	1	3	1	1	3	2	1	5	5	5	5	5	5	3	5	4	4	3	4	1	0	1	0	1	1	0	0	0
891	2023/9/26 11:17:41	286	手机提交	直接访问	39.144.222.115(重庆-重庆)	2	1	1	2	6	1	1	1	1	1	1	1	1	1	2	1	1	3	1	3	1	2	1	4	4	4	4	4	5	1	4	3	3	4	3	1	1	0	0	0	1	0	1	1
892	2023/9/26 11:17:41	167	手机提交	直接访问	106.80.169.228(重庆-重庆)	2	1	1	3	2	2	1	1	1	1	1	3	3	1	1	1	1	1	1	2	1	2	1	4	4	5	5	4	4	2	5	3	3	3	2	0	1	1	0	0	1	0	0	0
893	2023/9/26 11:17:44	266	微信		117.136.30.110(重庆-重庆)	2	2	2	2	2	1	1	1	1	1	1	1	1	1	1	1	1	1	1	1	1	1	1	5	3	5	5	4	5	1	5	5	5	4	3	1	1	1	1	1	1	1	1	1
894	2023/9/26 11:18:11	147	手机提交	直接访问	39.144.222.67(重庆-重庆)	2	1	1	1	2	2	1	1	1	1	1	1	2	1	1	1	1	1	3	2	1	2	1	5	5	5	5	5	5	1	5	5	1	1	5	1	1	1	1	1	1	1	1	1
895	2023/9/26 11:18:13	161	手机提交	直接访问	223.160.194.216(重庆-重庆)	1	1	2	2	5	1	1	1	1	1	1	1	1	1	1	1	1	1	1	1	1	1	1	4	4	4	4	4	4	4	4	4	4	4	4	1	1	1	0	1	1	0	0	0
896	2023/9/26 11:18:23	74	手机提交	直接访问	106.87.126.176(重庆-重庆)	1	1	2	3	2	1	1	1	1	1	1	3	3	3	3	3	3	3	3	3	3	3	3	5	5	5	5	5	5	3	3	3	3	3	3	0	0	0	0	0	0	0	0	0
897	2023/9/26 11:18:35	50	手机提交	直接访问	39.144.222.53(重庆-重庆)	2	1	1	3	5	1	1	1	1	1	1	2	1	1	1	1	1	1	1	1	1	1	1	1	5	5	4	5	5	2	5	3	5	5	5	1	0	1	0	0	1	0	0	0
898	2023/9/26 11:18:49	98	手机提交	直接访问	39.144.222.171(重庆-重庆)	1	1	2	2	1	1	1	1	1	1	1	3	3	3	1	3	3	3	3	3	1	2	1	4	5	5	5	5	5	2	4	3	3	3	3	1	1	0	1	1	0	0	0	0
899	2023/9/26 11:19:02	374	微信		39.144.222.170(重庆-重庆)	2	1	2	2	2	1	1	1	1	1	1	2	1	1	1	2	1	2	1	1	1	2	1	5	4	5	5	3	4	1	5	3	3	2	3	1	1	1	1	0	1	0	1	1
900	2023/9/26 11:19:02	85	手机提交	直接访问	39.144.222.191(重庆-重庆)	2	1	2	3	5	1	1	1	1	1	1	2	1	2	1	1	1	1	1	1	1	1	1	5	5	5	5	5	5	5	5	5	5	2	5	1	1	0	0	1	1	0	1	1
901	2023/9/26 11:19:03	374	微信		123.147.249.87(重庆-重庆)	2	1	2	2	2	1	1	1	1	1	1	2	1	1	1	2	1	2	1	1	1	2	1	5	3	5	5	5	5	1	5	4	2	2	1	1	1	1	1	1	1	1	1	1
902	2023/9/26 11:19:04	276	微信		39.144.222.150(重庆-重庆)	1	1	1	2	2	2	1	1	1	1	1	2	1	1	1	1	1	1	1	1	1	1	1	5	5	5	5	5	5	1	5	3	3	4	3	1	1	1	0	1	1	0	0	0
903	2023/9/26 11:19:12	192	手机提交	直接访问	106.91.80.243(重庆-重庆)	2	1	2	3	2	1	1	1	1	1	1	1	1	1	1	1	1	1	1	2	1	1	1	5	4	4	3	4	4	2	4	4	3	2	2	1	0	1	1	0	1	0	0	0
904	2023/9/26 11:19:12	195	手机提交	直接访问	211.143.204.255(福建-漳州)	2	1	1	3	5	1	1	2	1	1	1	2	2	1	1	1	1	1	1	1	1	1	1	5	5	3	5	5	5	1	5	3	4	4	4	1	1	1	1	1	1	1	1	1
905	2023/9/26 11:19:13	228	手机提交	直接访问	39.144.222.139(重庆-重庆)	2	1	2	3	5	1	1	1	1	1	1	2	2	2	2	2	1	1	1	1	2	1	1	5	4	4	4	4	4	3	5	5	5	5	5	1	1	1	1	1	1	1	0	1
906	2023/9/26 11:19:14	70	手机提交	直接访问	123.147.245.146(重庆-重庆)	2	1	2	3	5	1	1	1	1	1	1	1	1	1	1	1	1	1	1	1	1	1	1	3	3	3	3	3	3	3	3	3	3	3	3	1	1	1	1	1	1	1	1	1
907	2023/9/26 11:19:25	55	手机提交	直接访问	39.144.218.144(重庆-重庆)	2	1	2	3	5	1	1	1	1	1	1	1	1	1	1	1	1	1	1	1	1	1	1	5	5	5	4	4	4	4	4	4	4	4	4	1	0	1	1	1	0	0	0	0
908	2023/9/26 11:19:27	104	手机提交	直接访问	123.147.249.61(重庆-重庆)	2	1	2	3	5	1	1	1	1	1	1	2	2	1	1	1	1	1	1	1	1	1	1	3	3	3	4	5	5	2	4	4	4	4	4	1	0	0	0	1	0	0	0	0
909	2023/9/26 11:19:42	187	微信		223.104.25.87(重庆-重庆)	1	1	1	1	2	1	3	1	2	3	1	1	3	1	3	1	3	3	2	2	2	3	1	5	3	4	4	4	3	3	4	4	3	2	3	0	0	1	1	0	0	1	0	0
910	2023/9/26 11:19:46	313	微信		36.113.216.53(江苏-南京)	2	1	2	2	2	1	1	1	2	1	1	3	3	1	3	3	2	2	1	2	1	3	1	5	3	5	2	5	4	3	4	4	2	3	1	0	0	0	0	1	1	1	0	1
911	2023/9/26 11:19:58	235	手机提交	直接访问	123.147.247.120(重庆-重庆)	2	1	2	3	5	1	1	1	1	1	1	3	1	1	1	1	1	1	1	1	1	3	1	4	4	5	4	4	5	3	5	4	3	5	4	1	1	1	1	0	1	0	0	0
912	2023/9/26 11:20:00	49	手机提交	直接访问	106.88.247.73(重庆-重庆)	2	1	2	3	5	1	1	1	1	1	1	1	1	1	1	1	1	1	1	1	1	1	1	1	1	1	1	1	1	1	1	1	1	1	1	1	1	1	0	0	0	0	0	0
913	2023/9/26 11:20:15	84	手机提交	直接访问	123.147.251.44(重庆-重庆)	1	1	1	3	5	2	1	2	1	1	1	2	2	1	1	3	1	1	3	1	1	2	2	4	4	4	1	3	4	3	4	4	2	3	3	0	0	1	1	0	0	0	1	0
914	2023/9/26 11:20:24	119	手机提交	直接访问	39.144.222.223(重庆-重庆)	2	1	1	2	2	1	1	1	1	1	1	2	2	1	1	2	1	1	1	1	1	1	1	5	4	4	4	4	4	2	4	4	3	4	3	0	0	1	0	0	0	0	0	0
915	2023/9/26 11:20:34	287	手机提交	直接访问	123.147.251.84(重庆-重庆)	2	1	2	3	5	1	1	1	1	1	1	1	1	1	1	1	1	1	1	2	1	2	1	4	5	5	4	5	5	3	5	2	4	4	4	0	0	0	0	1	1	1	0	0
916	2023/9/26 11:20:37	123	手机提交	直接访问	123.147.249.218(重庆-重庆)	2	1	1	2	2	2	1	1	1	1	1	3	1	1	1	3	1	1	1	1	1	3	1	3	4	4	2	4	4	2	4	4	2	3	3	1	0	1	0	0	0	0	0	0
917	2023/9/26 11:20:38	61	手机提交	直接访问	211.143.204.255(福建-漳州)	2	1	1	3	5	1	1	2	1	1	1	1	1	1	1	1	1	1	1	1	1	1	1	3	5	5	5	5	5	5	4	2	3	3	3	1	1	1	1	1	1	1	1	1
918	2023/9/26 11:20:40	106	手机提交	直接访问	223.104.251.18(重庆-重庆)	1	1	1	2	2	1	1	1	1	3	1	3	1	1	3	1	1	3	1	3	1	3	1	1	5	5	5	3	3	1	5	2	3	4	3	0	0	0	0	0	1	0	1	0
919	2023/9/26 11:20:42	132	手机提交	直接访问	39.144.141.216(四川-绵阳)	2	1	1	3	2	2	1	1	1	1	1	2	2	1	1	1	1	1	1	1	1	1	1	1	5	5	4	5	5	1	5	4	1	3	3	1	0	0	0	0	1	0	0	0
920	2023/9/26 11:20:43	139	手机提交	直接访问	123.147.249.39(重庆-重庆)	1	1	2	2	2	2	1	1	1	3	1	1	3	1	1	1	1	1	1	1	1	1	1	3	3	4	3	4	4	3	4	4	3	3	3	1	0	0	0	0	0	0	0	0
921	2023/9/26 11:20:52	517	微信		223.104.251.59(重庆-重庆)	2	1	2	2	2	1	1	1	1	1	1	1	1	1	1	1	1	1	1	1	1	2	1	5	4	5	4	4	4	1	4	4	3	3	3	1	1	1	1	1	1	0	1	1
922	2023/9/26 11:20:54	399	微信		106.88.89.121(重庆-重庆)	2	1	1	2	2	1	1	1	1	1	1	1	1	1	1	1	1	1	1	1	1	1	2	5	5	5	4	4	5	2	5	4	3	3	3	1	1	1	1	0	1	0	1	0
923	2023/9/26 11:20:55	145	手机提交	直接访问	39.144.222.50(重庆-重庆)	2	2	1	2	2	1	1	1	1	1	1	3	1	1	1	1	1	1	1	1	1	1	1	2	3	4	4	4	4	3	4	4	4	4	4	1	0	0	1	0	1	0	0	0
924	2023/9/26 11:20:55	67	微信		39.144.222.120(重庆-重庆)	1	1	2	2	2	1	1	1	1	1	1	2	1	1	1	1	1	1	1	1	2	1	1	4	4	4	4	4	4	2	4	3	4	4	4	0	0	1	0	0	1	1	0	0
925	2023/9/26 11:20:58	270	微信		39.144.222.122(重庆-重庆)	2	1	2	2	2	1	1	1	1	1	1	1	1	1	1	1	1	1	1	1	1	2	1	5	4	5	4	5	5	2	4	4	3	3	2	1	1	1	1	1	1	1	1	1
926	2023/9/26 11:21:02	139	手机提交	直接访问	117.136.30.139(重庆-重庆)	2	1	1	2	2	1	1	1	1	1	1	1	1	1	1	1	1	1	1	1	1	1	1	5	5	5	5	5	5	1	5	5	5	1	5	0	1	1	0	1	1	1	1	1
927	2023/9/26 11:21:12	55	手机提交	直接访问	183.70.65.144(重庆-重庆)	2	1	2	3	2	1	1	1	1	1	1	1	1	1	1	1	1	1	1	1	1	1	1	4	4	4	4	4	4	4	4	3	4	4	4	1	0	0	1	1	1	1	0	0
928	2023/9/26 11:21:15	143	手机提交	直接访问	223.104.251.25(重庆-重庆)	2	1	2	2	2	1	1	1	1	1	1	1	1	1	1	1	1	1	1	1	1	1	1	4	3	5	3	5	4	4	4	2	4	4	4	1	1	1	1	1	1	1	1	1
929	2023/9/26 11:21:20	166	手机提交	直接访问	223.104.250.59(重庆-重庆)	2	1	1	3	2	1	1	1	1	1	1	2	1	1	1	1	1	1	1	2	1	1	1	5	4	4	3	3	4	3	4	3	3	3	4	0	1	0	0	1	1	0	0	0
930	2023/9/26 11:21:36	110	手机提交	直接访问	39.144.222.202(重庆-重庆)	1	1	2	2	2	1	1	1	1	1	1	1	1	1	1	1	1	1	1	1	1	1	1	1	4	4	3	3	4	3	4	3	2	3	1	1	0	0	1	0	0	0	0	0
931	2023/9/26 11:21:37	336	微信		106.85.159.142(重庆-重庆)	1	1	2	1	2	1	1	1	1	3	3	3	1	2	3	2	3	3	1	1	1	3	1	5	4	4	4	5	4	3	5	4	3	3	2	0	0	0	0	0	1	0	0	0
932	2023/9/26 11:21:38	87	手机提交	直接访问	117.136.30.134(重庆-重庆)	2	1	2	3	5	1	1	1	1	1	1	1	1	1	1	1	1	1	1	1	1	1	1	4	3	5	5	5	5	2	5	5	4	4	4	1	1	1	1	1	1	1	1	1
933	2023/9/26 11:22:01	93	微信		123.147.252.124(重庆-重庆)	2	2	2	2	2	1	1	1	1	1	1	1	1	1	1	1	1	1	1	1	1	1	1	3	3	4	4	4	4	4	4	4	4	4	4	1	1	1	1	1	0	1	1	1
934	2023/9/26 11:22:04	92	微信		223.104.25.87(重庆-重庆)	1	1	1	1	2	1	1	1	3	3	1	1	3	1	3	1	3	3	2	3	3	3	1	5	3	4	3	4	4	3	4	3	3	1	3	0	1	1	1	0	0	1	1	1
935	2023/9/26 11:22:05	67	手机提交	直接访问	117.136.30.97(重庆-重庆)	2	1	1	2	2	1	1	1	1	1	1	1	1	1	1	1	1	1	1	1	1	1	1	1	3	3	3	3	5	4	5	5	3	3	3	1	1	1	1	1	1	1	1	1
936	2023/9/26 11:22:13	204	手机提交	直接访问	123.147.249.80(重庆-重庆)	2	1	2	3	5	1	1	1	1	1	1	2	2	1	1	1	1	1	1	2	1	1	1	5	4	5	5	5	4	2	3	3	3	3	3	0	0	0	0	1	0	0	0	0
937	2023/9/26 11:22:17	142	手机提交	直接访问	39.144.222.96(重庆-重庆)	1	1	2	2	2	1	1	3	3	1	1	3	3	3	3	3	1	1	1	3	1	1	1	4	3	4	3	3	3	3	3	3	3	3	3	1	0	0	0	0	1	1	0	1
938	2023/9/26 11:22:22	226	手机提交	直接访问	39.144.222.195(重庆-重庆)	2	2	1	1	2	1	1	3	3	1	1	3	1	1	1	1	1	1	1	1	1	2	1	4	4	3	4	4	4	4	4	4	3	4	4	0	0	0	0	0	1	0	0	0
939	2023/9/26 11:22:29	78	微信		223.104.251.59(重庆-重庆)	2	1	2	2	2	1	1	1	1	1	1	1	1	1	1	1	1	1	1	1	1	2	1	4	4	3	4	4	4	2	4	3	3	3	3	1	1	1	1	1	1	1	1	0
940	2023/9/26 11:22:31	83	微信		106.83.155.139(重庆-重庆)	2	1	2	2	2	1	1	1	1	1	1	1	1	1	1	1	1	1	1	1	1	1	1	5	5	5	5	5	5	1	5	5	5	5	5	1	1	1	1	1	1	1	1	1
941	2023/9/26 11:22:35	140	手机提交	直接访问	183.69.173.122(重庆-重庆)	2	1	1	3	4	1	1	3	1	3	1	3	3	1	1	3	1	1	3	1	1	1	1	5	5	5	5	5	5	1	5	5	1	1	4	1	0	0	0	0	1	0	0	1
942	2023/9/26 11:22:49	220	手机提交	直接访问	39.144.222.181(重庆-重庆)	2	1	1	1	2	2	1	1	1	1	1	3	3	3	1	3	1	1	1	1	1	2	1	5	3	5	3	5	5	2	5	3	5	3	3	1	1	1	1	1	1	0	1	0
943	2023/9/26 11:22:49	136	手机提交	直接访问	106.80.7.6(重庆-重庆)	2	1	1	2	2	1	1	1	1	1	1	1	1	1	1	1	1	1	1	1	1	2	1	4	4	2	3	5	4	2	5	5	3	4	3	1	0	0	1	1	0	0	1	1
944	2023/9/26 11:22:53	114	手机提交	直接访问	106.83.153.18(重庆-重庆)	1	1	2	3	4	1	1	1	1	1	1	2	1	1	1	1	1	2	1	1	1	1	1	3	3	3	3	3	3	3	3	3	3	3	3	1	1	0	0	1	0	0	0	0
945	2023/9/26 11:22:56	116	手机提交	直接访问	39.144.218.151(重庆-重庆)	2	1	2	3	5	1	1	1	1	1	1	2	1	1	1	1	1	1	1	1	1	1	1	3	3	4	4	4	4	3	4	3	2	2	2	1	0	0	0	0	1	0	0	0
946	2023/9/26 11:22:57	90	手机提交	直接访问	106.84.183.66(重庆-重庆)	2	1	2	3	5	1	1	1	1	1	1	2	1	3	1	1	1	1	1	1	1	1	1	3	4	4	4	4	4	2	4	4	4	4	4	1	1	1	1	1	1	0	0	0
947	2023/9/26 11:23:01	301	手机提交	直接访问	116.169.3.194(四川-成都)	2	1	1	3	2	1	1	1	1	1	1	1	1	1	1	1	1	1	1	1	1	1	1	5	5	5	5	5	5	1	5	4	3	3	4	0	0	0	0	0	1	0	0	0
948	2023/9/26 11:23:06	140	手机提交	直接访问	106.83.173.240(重庆-重庆)	2	1	2	3	5	1	1	1	1	1	1	1	1	1	1	1	1	1	1	1	1	1	1	5	5	5	4	4	4	3	5	3	3	4	4	1	1	1	0	1	1	0	1	1
949	2023/9/26 11:23:16	152	手机提交	直接访问	125.83.84.88(重庆-重庆)	1	1	2	3	4	1	1	1	1	1	1	3	1	1	1	1	1	1	1	1	1	2	1	5	4	5	3	5	3	2	5	5	5	3	4	1	1	1	1	1	1	1	0	1
950	2023/9/26 11:23:17	177	手机提交	直接访问	123.147.248.188(重庆-重庆)	2	1	1	2	2	1	1	1	1	1	1	2	1	1	1	1	1	1	1	2	2	3	1	3	4	4	3	4	4	2	4	4	2	3	2	0	1	1	1	1	1	1	1	1
951	2023/9/26 11:23:19	123	手机提交	直接访问	106.80.167.129(重庆-重庆)	2	1	2	2	2	1	1	1	1	1	1	1	1	1	1	1	1	1	1	1	1	3	1	5	3	3	3	4	5	2	4	4	3	3	3	1	1	0	0	1	1	0	1	1
952	2023/9/26 11:23:23	292	微信		123.147.244.138(重庆-重庆)	2	1	2	1	2	1	1	1	1	1	1	3	1	1	1	3	3	3	2	2	1	2	1	5	5	5	5	5	5	1	5	4	3	4	3	0	0	0	0	0	1	0	0	0
953	2023/9/26 11:23:34	153	微信		223.104.25.76(重庆-重庆)	2	1	1	2	2	2	1	1	1	1	1	2	1	1	1	1	1	1	1	1	1	1	1	5	4	5	4	4	5	1	5	4	3	4	4	0	0	0	0	0	1	0	0	0
954	2023/9/26 11:23:36	99	手机提交	直接访问	183.70.93.165(重庆-重庆)	2	1	2	1	4	1	1	3	1	3	1	3	1	1	1	1	1	3	1	1	1	3	1	5	5	5	5	5	5	2	4	4	3	4	3	1	0	1	0	0	0	0	1	0
955	2023/9/26 11:23:40	90	微信		106.85.159.142(重庆-重庆)	1	1	2	1	2	1	3	3	3	3	3	3	3	3	3	3	3	3	1	1	1	3	1	5	4	4	4	4	4	3	5	5	3	3	3	0	0	0	0	0	1	0	0	0
956	2023/9/26 11:23:42	78	手机提交	直接访问	123.147.249.183(重庆-重庆)	2	1	2	2	2	1	1	1	3	1	3	3	3	3	3	1	1	1	3	1	1	3	1	4	4	4	3	4	4	2	4	3	3	3	3	1	0	0	0	0	0	0	0	0
957	2023/9/26 11:23:43	62	手机提交	直接访问	106.80.97.49(重庆-重庆)	1	1	2	3	4	1	1	1	1	1	1	2	2	2	1	1	1	1	1	1	1	1	1	4	1	1	1	1	1	1	1	1	1	1	1	1	0	0	0	0	0	0	0	0
958	2023/9/26 11:23:43	60	手机提交	直接访问	119.86.129.178(重庆-重庆)	1	1	2	3	4	1	1	1	3	1	1	2	3	3	1	3	1	1	1	3	1	1	1	5	5	5	5	5	5	5	5	5	5	5	5	1	1	1	1	1	0	0	0	0
959	2023/9/26 11:23:44	122	手机提交	直接访问	36.21.76.90(浙江-杭州)	2	1	2	3	5	1	1	1	1	1	1	1	1	1	1	1	1	1	1	1	1	1	1	4	4	4	4	4	4	2	4	4	3	4	4	0	0	1	0	0	0	0	0	0
960	2023/9/26 11:23:48	130	手机提交	直接访问	223.104.251.61(重庆-重庆)	1	2	1	1	4	1	1	1	1	1	1	2	1	1	1	1	1	1	1	1	1	1	1	5	5	5	5	5	5	1	5	3	1	5	5	1	1	1	1	1	1	1	1	1
961	2023/9/26 11:23:48	105	微信		39.144.222.183(重庆-重庆)	1	2	2	2	2	1	1	1	1	1	1	1	1	1	1	1	1	1	1	1	1	3	1	5	5	5	4	5	5	3	5	1	3	3	4	1	0	0	0	0	0	0	0	0
962	2023/9/26 11:23:48	207	微信		117.136.30.154(重庆-重庆)	1	2	2	2	2	1	1	1	1	1	1	1	1	1	1	1	1	1	1	1	1	1	1	5	5	5	5	5	5	1	5	5	3	3	3	1	1	1	1	1	1	1	1	1
963	2023/9/26 11:23:59	158	手机提交	直接访问	39.144.222.147(重庆-重庆)	1	2	2	1	2	1	1	1	1	1	1	3	3	1	3	1	3	3	1	3	1	1	1	3	3	4	5	4	4	1	4	3	4	3	2	0	1	1	0	0	1	1	1	0
964	2023/9/26 11:24:02	119	手机提交	直接访问	183.70.125.196(重庆-重庆)	2	2	2	2	2	1	1	1	3	1	1	1	2	2	3	2	1	2	1	2	2	2	1	4	2	5	4	5	5	4	4	4	2	2	2	1	1	1	0	1	1	0	0	1
965	2023/9/26 11:24:06	136	手机提交	直接访问	39.144.222.177(重庆-重庆)	2	1	2	2	2	1	1	1	1	1	1	1	1	1	1	1	1	1	1	1	1	1	1	4	4	5	4	5	5	1	5	3	3	3	3	0	1	1	1	1	1	0	0	1
966	2023/9/26 11:24:06	349	手机提交	直接访问	223.104.25.74(重庆-重庆)	2	1	1	2	2	1	1	1	1	1	1	1	3	1	1	2	1	1	1	2	1	1	1	5	4	4	3	5	5	2	5	4	2	3	2	0	0	1	1	0	1	0	0	0
967	2023/9/26 11:24:08	85	微信		223.104.25.87(重庆-重庆)	1	1	1	1	2	1	1	1	3	3	1	1	3	1	3	1	3	3	2	3	3	3	1	5	3	5	3	4	4	3	4	4	3	2	3	0	1	1	1	0	1	1	1	1
968	2023/9/26 11:24:10	168	手机提交	直接访问	106.88.206.177(重庆-重庆)	2	1	2	3	2	1	1	1	1	1	1	2	1	1	1	1	2	1	1	2	2	2	1	4	4	4	4	4	4	2	4	4	4	4	4	1	1	1	1	1	1	1	1	1
969	2023/9/26 11:24:10	103	手机提交	直接访问	39.144.222.155(重庆-重庆)	1	1	2	2	2	1	1	1	1	1	1	1	1	1	1	1	1	1	1	1	1	1	1	5	5	5	5	5	5	1	5	5	5	5	5	1	1	1	1	1	1	1	1	1
970	2023/9/26 11:24:19	119	微信		39.144.222.192(重庆-重庆)	1	1	1	2	2	1	1	1	1	1	1	2	1	1	1	1	1	1	1	1	1	1	1	4	4	4	5	5	5	2	5	3	3	4	4	1	1	1	1	1	1	1	1	1
971	2023/9/26 11:24:27	117	手机提交	直接访问	119.86.150.181(重庆-重庆)	2	1	1	3	4	1	1	3	1	1	1	2	2	1	3	2	3	3	1	2	2	1	1	5	5	5	4	5	5	1	5	5	1	5	5	0	0	1	0	0	1	0	0	0
972	2023/9/26 11:24:30	424	手机提交	直接访问	123.147.244.155(重庆-重庆)	2	1	2	2	6	1	1	2	2	3	3	3	2	1	1	2	1	3	3	2	2	3	1	5	4	4	2	4	4	3	4	3	2	4	3	1	0	1	0	0	1	0	0	0
973	2023/9/26 11:24:32	129	手机提交	直接访问	39.144.222.44(重庆-重庆)	2	1	2	2	2	1	1	1	3	3	1	3	2	3	1	3	3	3	3	3	1	2	1	3	3	5	5	5	5	1	3	3	3	3	4	1	1	1	1	1	1	0	1	1
974	2023/9/26 11:24:45	84	微信		117.136.30.131(重庆-重庆)	1	1	1	2	2	1	1	1	1	1	1	2	1	1	2	1	1	2	1	1	3	3	3	4	4	4	4	5	3	4	4	4	3	3	4	1	1	1	1	1	0	0	0	0
975	2023/9/26 11:24:53	136	手机提交	直接访问	39.144.141.23(四川-绵阳)	2	1	2	3	4	1	1	1	1	1	1	2	1	2	1	3	1	3	1	3	1	2	1	4	4	5	5	5	5	2	5	3	4	3	3	1	1	0	0	0	1	0	0	1
976	2023/9/26 11:24:54	86	手机提交	直接访问	123.147.248.188(重庆-重庆)	2	1	1	2	2	1	1	1	1	1	1	2	1	1	1	1	1	1	1	1	1	1	1	3	4	4	3	4	4	2	4	4	2	3	2	0	1	1	1	1	1	1	1	1
977	2023/9/26 11:24:54	142	微信		39.144.222.81(重庆-重庆)	1	1	2	2	2	2	1	1	3	1	1	1	3	3	1	1	2	2	1	1	3	3	1	1	4	1	4	5	4	2	4	4	4	3	2	1	0	0	0	0	0	0	0	1
978	2023/9/26 11:25:10	406	手机提交	直接访问	183.71.246.170(重庆-重庆)	2	2	2	3	5	1	1	1	1	1	1	2	2	1	1	1	1	1	1	1	1	1	1	5	4	5	3	4	4	4	4	5	4	4	4	1	1	1	1	1	1	1	1	1
979	2023/9/26 11:25:36	169	手机提交	直接访问	106.84.144.207(重庆-重庆)	2	1	2	1	4	1	1	3	2	1	1	3	1	1	3	1	1	1	1	1	1	2	1	5	4	4	5	4	4	2	4	5	3	4	4	0	0	0	1	0	1	0	0	0
980	2023/9/26 11:25:52	163	手机提交	直接访问	106.89.5.228(重庆-重庆)	2	1	2	1	1	1	3	3	3	3	3	3	3	3	3	3	3	3	3	3	3	3	1	5	5	5	5	4	5	1	5	4	4	4	4	0	0	0	0	0	0	0	1	0
981	2023/9/26 11:25:59	123	手机提交	直接访问	117.136.30.203(重庆-重庆)	2	1	2	1	4	1	1	1	3	1	1	3	2	1	1	1	1	1	1	2	2	2	1	4	4	4	3	4	4	3	4	3	3	3	3	1	1	1	0	0	0	0	1	1
982	2023/9/26 11:26:12	95	微信		106.85.159.142(重庆-重庆)	1	1	2	1	2	1	1	1	1	1	1	3	3	3	3	1	3	3	1	1	1	3	3	4	4	4	3	5	4	3	4	3	2	3	2	0	0	0	0	0	1	0	0	0
983	2023/9/26 11:26:12	102	手机提交	直接访问	39.144.222.138(重庆-重庆)	2	1	2	1	4	1	1	1	1	1	1	3	1	1	1	3	3	3	3	1	1	3	1	4	4	5	5	4	4	1	4	4	4	4	4	0	0	0	0	0	1	0	0	0
984	2023/9/26 11:26:17	575	手机提交	直接访问	106.88.208.87(重庆-重庆)	2	1	2	1	2	1	1	1	3	1	1	1	1	1	1	1	1	1	1	1	1	1	1	3	3	4	4	4	4	2	4	4	4	4	4	1	0	0	0	0	1	0	1	1
985	2023/9/26 11:26:18	272	手机提交	直接访问	223.104.25.224(重庆-重庆)	2	1	2	2	2	1	1	1	1	1	1	2	1	1	1	1	1	1	1	1	1	1	1	5	4	5	4	5	5	2	4	3	3	4	4	1	0	0	0	0	1	0	0	0
986	2023/9/26 11:26:20	135	手机提交	直接访问	123.147.245.143(重庆-重庆)	2	1	2	1	4	1	3	3	3	3	1	3	3	3	3	3	3	3	3	3	3	3	1	5	4	5	4	4	3	3	4	5	1	5	2	0	0	1	0	0	0	0	0	0
987	2023/9/26 11:26:21	127	手机提交	直接访问	123.147.248.36(重庆-重庆)	2	1	2	3	5	1	1	1	1	1	1	1	2	1	1	1	1	1	1	1	1	1	1	4	3	5	3	5	4	3	5	3	4	4	3	1	1	1	1	1	1	1	0	1
988	2023/9/26 11:26:24	150	手机提交	直接访问	123.147.246.9(重庆-重庆)	1	1	2	3	2	1	1	1	1	1	1	3	1	1	1	2	1	1	1	2	2	1	1	5	5	5	5	5	5	2	5	5	3	4	4	1	1	0	0	0	0	0	0	0
989	2023/9/26 11:26:39	122	手机提交	直接访问	116.169.6.66(四川-成都)	1	1	1	3	2	1	1	1	1	3	1	3	2	1	1	2	1	1	2	2	2	1	1	3	3	3	3	4	5	2	4	3	2	4	3	1	0	1	1	0	1	0	0	0
990	2023/9/26 11:26:43	160	手机提交	直接访问	183.70.10.35(重庆-重庆)	1	2	2	2	2	1	1	1	1	1	1	3	2	1	1	1	1	1	1	1	1	1	1	4	4	4	4	4	4	3	4	4	3	3	4	0	0	0	0	0	0	0	0	0
991	2023/9/26 11:26:45	519	微信		123.147.244.155(重庆-重庆)	1	1	2	2	2	1	1	1	1	2	1	2	1	1	1	1	1	1	1	1	1	2	1	1	4	1	4	4	4	2	4	3	2	3	2	1	1	1	1	1	1	1	1	1
992	2023/9/26 11:27:01	115	手机提交	直接访问	223.104.25.95(重庆-重庆)	2	1	1	3	4	2	1	1	3	1	1	3	2	1	1	3	3	1	1	1	1	1	1	4	4	4	4	4	4	1	4	4	4	3	4	0	0	0	0	0	1	0	0	0
993	2023/9/26 11:27:04	141	手机提交	直接访问	117.136.30.102(重庆-重庆)	2	1	2	2	1	2	1	1	2	1	1	2	1	1	1	2	1	1	1	3	1	1	1	5	4	5	5	5	5	1	5	5	3	3	3	0	0	1	0	0	1	0	0	0
994	2023/9/26 11:27:11	186	手机提交	直接访问	39.144.222.162(重庆-重庆)	2	1	1	1	4	1	1	1	1	2	1	2	1	1	1	3	1	1	2	1	1	2	1	5	4	5	5	5	5	1	5	4	5	1	1	1	0	1	1	0	1	0	0	0
995	2023/9/26 11:27:12	174	手机提交	直接访问	106.89.10.222(重庆-重庆)	2	2	2	1	4	1	1	1	1	1	1	2	2	1	1	3	1	1	3	2	2	1	1	5	4	5	5	5	4	1	5	2	1	4	3	1	0	1	0	0	0	0	0	0
996	2023/9/26 11:27:19	130	手机提交	直接访问	218.206.15.94(重庆-重庆)	2	1	2	2	2	1	1	1	1	1	3	3	3	3	1	1	1	1	1	2	1	2	1	4	4	4	3	4	4	2	4	4	3	4	3	0	0	0	0	0	1	0	0	0
997	2023/9/26 11:27:22	138	手机提交	直接访问	123.147.252.86(重庆-重庆)	2	1	2	1	4	1	1	3	1	3	3	3	3	3	3	3	3	3	3	3	3	3	1	5	4	4	3	4	4	1	4	3	3	2	3	1	0	0	0	0	1	0	0	0
998	2023/9/26 11:27:26	113	手机提交	直接访问	123.147.251.180(重庆-重庆)	2	1	1	3	5	2	1	1	1	1	1	1	2	1	1	1	1	3	1	3	1	3	1	1	4	4	3	5	4	3	4	2	2	3	2	1	0	1	0	0	1	0	0	0
999	2023/9/26 11:27:43	114	手机提交	直接访问	106.80.170.166(重庆-重庆)	2	1	2	1	4	1	1	1	1	3	1	1	3	3	3	1	1	3	1	2	3	2	1	5	4	4	4	5	4	2	5	3	2	3	2	1	0	1	1	0	0	0	0	0
1000	2023/9/26 11:27:45	235	手机提交	直接访问	183.69.173.122(重庆-重庆)	2	1	2	3	4	1	1	1	1	1	1	1	1	1	1	1	1	1	1	1	1	3	1	4	4	5	4	5	5	1	5	5	1	4	5	1	0	1	0	0	1	0	0	0
1001	2023/9/26 11:27:47	199	手机提交	直接访问	106.80.171.94(重庆-重庆)	1	1	2	3	2	1	1	1	1	1	1	1	1	1	1	1	1	1	1	1	1	1	1	5	5	5	5	5	5	5	5	5	5	5	5	1	1	1	1	1	1	1	1	1
1002	2023/9/26 11:27:52	123	手机提交	直接访问	183.70.21.5(重庆-重庆)	1	2	1	1	4	1	1	1	1	1	1	3	1	1	3	1	1	1	1	1	1	1	1	5	3	3	3	5	3	1	5	5	3	4	2	0	0	1	0	0	0	0	1	0
1003	2023/9/26 11:28:09	243	手机提交	直接访问	123.147.252.78(重庆-重庆)	2	1	2	1	4	2	1	1	1	1	1	3	1	1	1	3	1	1	1	1	1	2	1	5	5	5	5	5	4	4	4	4	4	3	4	1	0	1	0	0	1	0	0	0
1004	2023/9/26 11:28:12	164	手机提交	直接访问	223.104.25.237(重庆-重庆)	2	1	2	3	4	1	1	1	1	1	1	2	1	1	1	1	1	1	1	2	2	2	1	3	3	3	4	4	4	2	4	4	3	3	4	1	1	1	1	1	1	1	1	1
1005	2023/9/26 11:28:15	69	手机提交	直接访问	116.169.6.66(四川-成都)	1	1	1	3	2	1	1	1	1	1	1	2	2	1	1	2	1	1	2	2	2	1	2	3	3	3	3	4	5	2	3	3	3	3	3	0	0	1	0	0	1	0	0	0
1006	2023/9/26 11:28:15	451	手机提交	直接访问	106.84.169.174(重庆-重庆)	2	1	2	2	2	1	1	1	3	1	1	3	3	3	3	3	1	3	1	1	1	2	1	2	2	5	3	4	3	4	4	4	3	4	3	1	0	1	1	0	0	0	1	1
1007	2023/9/26 11:28:20	291	手机提交	直接访问	39.144.222.118(重庆-重庆)	2	1	1	1	5	1	1	1	1	1	1	2	1	1	1	1	1	1	1	2	1	1	1	5	4	5	3	5	5	1	5	5	2	3	3	1	1	1	1	0	1	0	1	1
1008	2023/9/26 11:28:34	64	手机提交	直接访问	39.144.222.56(重庆-重庆)	1	1	1	1	2	1	1	1	1	1	1	3	3	1	1	1	1	1	1	1	1	1	1	5	5	5	5	5	5	5	5	5	4	4	4	1	1	1	1	1	1	1	1	1
1009	2023/9/26 11:28:36	193	微信		106.80.106.217(重庆-重庆)	2	1	1	2	2	1	1	1	1	1	1	2	1	1	1	1	1	1	1	1	1	1	1	5	5	5	5	5	5	2	5	4	3	3	3	1	0	1	1	0	0	0	0	0
1010	2023/9/26 11:28:38	72	微信		117.136.30.141(重庆-重庆)	1	1	1	2	2	1	1	1	1	1	1	3	1	1	1	1	1	1	1	1	1	3	3	5	5	5	5	3	3	3	3	3	3	3	3	1	1	1	1	1	1	1	1	1
1011	2023/9/26 11:28:46	281	手机提交	直接访问	183.65.30.20(重庆-重庆)	2	1	2	1	4	1	1	1	1	1	1	1	1	1	1	1	1	1	2	2	2	2	1	4	4	5	3	3	5	1	5	4	2	4	3	1	1	1	1	0	1	0	0	0
1012	2023/9/26 11:28:57	120	微信		39.144.222.117(重庆-重庆)	1	1	1	1	2	2	1	1	1	1	1	1	2	1	1	1	1	1	1	1	1	2	1	5	5	5	5	5	5	1	5	4	3	1	4	1	0	0	0	1	1	1	0	1
1013	2023/9/26 11:29:00	163	手机提交	直接访问	183.230.31.170(重庆-重庆)	2	1	1	3	5	1	1	1	1	1	1	2	2	1	2	1	3	3	1	3	1	1	1	4	4	4	3	4	4	3	4	3	3	3	3	1	0	0	0	0	0	0	0	1
1014	2023/9/26 11:29:01	201	手机提交	直接访问	123.147.246.154(重庆-重庆)	2	1	2	1	4	1	1	1	1	2	1	2	1	1	1	1	1	1	1	1	1	2	1	1	5	5	5	5	5	1	5	5	3	3	2	1	1	1	1	1	0	0	1	0
1015	2023/9/26 11:29:12	178	手机提交	直接访问	223.104.251.57(重庆-重庆)	2	1	1	3	5	1	1	1	1	1	1	2	1	1	1	1	1	1	1	1	1	1	1	5	5	5	2	5	5	2	5	5	4	4	2	1	0	1	1	1	1	0	1	0
1016	2023/9/26 11:29:23	117	手机提交	直接访问	123.147.251.163(重庆-重庆)	2	1	2	3	5	1	1	1	3	3	3	3	3	3	3	3	3	3	3	3	3	3	3	3	3	3	3	3	3	3	5	3	3	3	3	1	1	1	1	1	1	1	1	1
1017	2023/9/26 11:29:41	186	手机提交	直接访问	223.104.248.2(重庆-重庆)	1	1	2	3	2	2	1	1	1	1	1	2	2	1	1	1	1	1	1	1	2	1	1	4	4	5	3	5	5	3	5	3	3	5	3	0	0	0	0	0	0	0	0	0
1018	2023/9/26 11:29:47	49	手机提交	直接访问	223.104.249.236(重庆-重庆)	1	1	2	3	2	1	1	1	1	1	1	1	1	1	1	1	1	1	1	1	1	1	1	4	3	3	3	3	3	3	3	3	3	3	3	1	1	1	1	1	1	1	1	1
1019	2023/9/26 11:30:04	84	手机提交	直接访问	123.147.249.220(重庆-重庆)	2	1	2	2	2	1	3	3	3	3	3	3	3	3	3	3	3	3	3	3	3	3	3	3	4	5	3	5	4	3	4	4	3	4	3	1	1	1	1	1	1	0	0	1
1020	2023/9/26 11:30:10	216	微信		117.136.30.156(重庆-重庆)	1	1	2	1	2	1	1	1	1	1	1	1	1	1	1	2	1	3	3	1	1	2	1	5	4	5	4	5	5	2	4	5	3	4	2	1	0	0	0	0	1	0	0	0
1021	2023/9/26 11:30:14	110	手机提交	直接访问	106.83.129.19(重庆-重庆)	1	1	1	3	5	1	1	1	1	1	1	2	3	3	1	1	1	3	1	1	1	1	1	3	4	4	3	3	3	2	4	3	3	4	2	1	0	0	0	0	0	0	0	0
1022	2023/9/26 11:30:14	230	手机提交	直接访问	14.135.32.36(宁夏-中卫)	2	1	1	3	2	2	1	1	1	1	1	2	2	1	1	2	1	1	1	1	1	1	1	4	4	3	3	3	4	2	4	2	2	4	3	0	0	0	0	0	1	0	0	0
1023	2023/9/26 11:30:20	269	手机提交	直接访问	183.65.30.22(重庆-重庆)	2	1	1	1	4	1	1	1	1	1	1	2	1	1	1	1	1	1	1	3	1	1	1	4	3	4	4	4	4	2	4	4	3	3	4	1	0	0	0	0	1	0	0	0
1024	2023/9/26 11:30:26	73	微信		39.144.222.117(重庆-重庆)	1	1	1	1	2	2	1	1	1	1	1	1	1	1	1	1	1	1	1	1	1	2	1	5	5	5	5	5	5	1	5	5	4	1	1	1	1	0	0	1	0	0	0	1
1025	2023/9/26 11:30:52	164	手机提交	直接访问	39.144.222.167(重庆-重庆)	2	1	2	2	2	1	1	1	1	1	1	2	3	3	1	1	3	1	1	1	1	3	1	4	4	4	2	4	2	1	4	4	4	4	4	0	0	1	1	1	1	0	0	0
1026	2023/9/26 11:31:19	318	手机提交	直接访问	221.13.96.46(重庆-重庆)	2	1	2	1	4	1	1	1	1	1	1	1	1	2	1	1	1	2	1	1	1	2	1	1	1	1	1	1	1	2	1	1	2	2	3	1	0	0	0	0	1	0	0	0
1027	2023/9/26 11:31:48	126	手机提交	直接访问	106.88.82.127(重庆-重庆)	1	1	2	3	2	1	1	3	3	3	1	3	3	3	3	3	3	3	1	1	1	2	1	3	3	3	3	3	3	3	3	3	3	3	3	0	0	0	0	1	0	0	1	0
1028	2023/9/26 11:31:50	285	手机提交	直接访问	123.147.244.149(重庆-重庆)	2	2	1	2	2	1	1	1	1	1	3	3	1	1	1	1	1	1	1	1	1	2	1	4	4	4	1	5	4	3	4	4	4	3	3	1	1	1	0	1	0	1	0	0
1029	2023/9/26 11:31:54	158	手机提交	直接访问	117.136.30.148(重庆-重庆)	2	1	2	2	4	1	1	1	2	1	1	2	1	1	1	2	1	1	1	2	2	1	1	4	3	4	3	4	4	2	4	3	3	4	2	0	0	1	0	0	1	0	0	0
1030	2023/9/26 11:32:08	113	手机提交	直接访问	39.144.222.69(重庆-重庆)	2	1	2	1	5	1	1	1	1	1	1	3	3	1	1	3	1	1	3	2	2	2	1	1	4	5	3	5	5	4	5	3	5	5	5	1	1	1	1	1	0	0	0	0
1031	2023/9/26 11:32:10	108	手机提交	直接访问	39.144.222.215(重庆-重庆)	1	1	1	3	2	1	1	1	1	1	1	2	1	1	1	1	1	1	1	1	1	1	1	5	5	5	5	5	5	5	5	5	2	5	5	1	1	0	0	1	0	0	0	0
1032	2023/9/26 11:32:24	150	手机提交	直接访问	123.147.249.196(重庆-重庆)	1	1	2	3	2	2	1	1	3	3	1	3	3	1	1	3	3	3	1	1	1	3	1	4	4	4	4	4	4	1	5	4	2	3	3	0	0	0	0	0	1	0	0	0
1033	2023/9/26 11:32:43	174	手机提交	直接访问	14.108.151.19(重庆-重庆)	2	1	1	1	5	1	1	1	1	1	1	2	2	1	1	2	1	1	1	2	2	1	1	5	3	5	4	5	5	2	5	5	3	3	3	1	1	1	1	0	1	0	1	0
1034	2023/9/26 11:32:49	60	手机提交	直接访问	203.93.165.166(宁夏-固原)	2	2	1	3	2	1	1	1	1	1	1	1	1	1	1	1	1	1	1	1	1	1	1	4	4	4	4	4	4	4	4	4	4	4	4	1	1	1	1	1	1	0	0	1
1035	2023/9/26 11:32:54	72	手机提交	直接访问	113.249.188.119(重庆-重庆)	1	1	2	3	2	1	1	1	1	1	1	2	2	1	1	1	1	1	1	1	1	1	1	5	5	5	5	5	5	5	5	5	5	5	5	1	0	0	1	0	0	0	0	0
1036	2023/9/26 11:33:15	112	手机提交	直接访问	119.86.160.72(重庆-重庆)	1	1	1	3	2	2	3	3	3	3	3	3	3	3	3	3	3	3	3	3	3	3	3	5	5	5	5	5	5	1	5	3	3	3	3	0	0	0	0	0	0	0	0	0
1037	2023/9/26 11:33:56	130	手机提交	直接访问	117.136.30.150(重庆-重庆)	2	1	2	1	2	2	1	1	1	1	1	2	1	1	1	1	1	1	1	2	1	2	1	5	5	5	3	5	5	1	5	3	2	3	2	1	1	1	0	1	1	0	1	1
1038	2023/9/26 11:34:04	117	手机提交	直接访问	106.84.169.174(重庆-重庆)	2	1	2	2	2	1	1	1	1	1	1	2	3	3	3	3	3	3	1	1	3	1	1	4	3	5	3	5	3	3	4	2	3	3	3	1	0	1	1	0	1	0	0	1
1039	2023/9/26 11:34:07	90	手机提交	直接访问	39.144.222.176(重庆-重庆)	2	1	2	3	2	2	1	1	1	1	1	2	3	1	1	1	1	1	2	1	1	1	1	4	4	4	4	4	4	1	4	5	4	4	4	1	1	1	1	1	1	1	1	1
1040	2023/9/26 11:34:13	273	手机提交	直接访问	106.89.14.22(重庆-重庆)	2	1	2	1	2	1	1	1	1	1	1	2	1	1	1	1	3	2	1	1	1	2	1	5	4	5	5	5	5	1	5	4	2	2	2	1	1	1	1	1	1	1	1	1
1041	2023/9/26 11:34:19	172	微信		123.147.249.173(重庆-重庆)	2	1	2	1	2	2	1	1	1	1	1	1	1	1	1	1	1	1	1	1	1	1	1	5	4	4	4	5	5	4	3	3	3	4	4	1	0	0	0	0	0	0	0	0
1042	2023/9/26 11:34:38	409	手机提交	直接访问	39.144.222.68(重庆-重庆)	1	1	2	1	4	1	1	2	1	2	1	1	1	1	1	2	1	1	1	2	1	2	1	5	3	4	3	3	4	3	4	3	2	3	3	1	0	0	0	0	1	0	0	0
1043	2023/9/26 11:34:46	320	手机提交	直接访问	223.104.250.169(重庆-重庆)	2	1	2	3	4	1	1	1	1	1	1	3	3	1	3	2	1	1	1	1	1	1	1	4	4	4	4	4	4	3	4	4	3	4	3	1	0	0	0	1	1	1	0	1
1044	2023/9/26 11:34:46	171	手机提交	直接访问	106.89.175.146(重庆-重庆)	1	2	2	3	2	1	1	1	1	1	1	3	3	3	3	3	3	3	3	3	3	3	3	5	5	5	5	5	5	1	5	5	3	3	3	1	1	1	0	0	1	0	0	0
1045	2023/9/26 11:34:48	164	微信		123.147.251.83(重庆-重庆)	2	1	2	2	2	1	1	1	1	1	1	2	3	1	3	2	1	1	1	2	3	3	1	4	5	5	4	5	4	2	5	2	2	4	2	1	0	0	0	0	1	0	0	0
1046	2023/9/26 11:34:53	137	手机提交	直接访问	123.147.251.68(重庆-重庆)	2	1	2	2	2	1	1	2	1	1	1	3	3	1	3	1	1	1	1	1	1	2	1	4	4	4	4	4	4	2	4	4	2	3	2	1	1	1	1	0	1	0	1	1
1047	2023/9/26 11:35:01	151	手机提交	直接访问	39.144.222.46(重庆-重庆)	2	1	2	1	2	2	1	1	1	1	1	3	3	1	3	1	1	1	1	3	1	2	1	5	5	5	5	4	5	2	5	4	3	5	3	0	0	1	1	0	0	0	0	0
1048	2023/9/26 11:35:02	88	手机提交	直接访问	110.191.86.46(四川-成都)	2	1	2	3	4	1	1	2	1	1	1	1	1	1	1	1	1	1	1	1	1	1	1	4	4	4	4	4	4	4	4	4	4	4	4	0	0	0	0	1	1	1	0	1
1049	2023/9/26 11:35:11	295	手机提交	直接访问	123.147.252.74(重庆-重庆)	1	1	2	3	2	1	1	1	1	1	1	1	3	1	1	1	1	1	1	1	1	1	1	5	4	5	5	4	5	1	5	4	3	3	4	1	0	0	0	0	1	0	0	0
1050	2023/9/26 11:35:12	243	手机提交	直接访问	106.88.197.234(重庆-重庆)	2	1	2	1	2	1	1	1	1	1	1	1	1	1	1	2	1	1	1	2	2	2	1	5	4	5	4	5	5	1	5	5	4	4	4	1	1	0	1	0	0	0	1	1
1051	2023/9/26 11:35:15	136	手机提交	直接访问	218.206.15.90(重庆-重庆)	2	1	1	1	4	1	3	3	3	3	3	3	3	3	3	3	1	3	2	2	2	2	1	5	4	4	3	4	4	2	5	5	3	3	3	0	0	1	0	0	0	0	0	0
1052	2023/9/26 11:35:21	195	手机提交	直接访问	218.206.15.94(重庆-重庆)	2	1	2	1	4	1	2	2	3	1	3	3	1	2	2	2	1	3	3	2	2	2	1	5	3	5	4	4	4	3	5	3	3	3	2	0	0	0	0	0	1	0	0	0
1053	2023/9/26 11:35:51	245	微信		106.83.126.148(重庆-重庆)	1	1	1	1	2	2	1	1	1	1	1	3	3	3	1	1	1	3	2	1	1	1	1	5	5	5	5	4	5	2	5	4	4	4	4	1	1	1	1	1	1	1	1	1
1054	2023/9/26 11:36:04	128	手机提交	直接访问	106.85.27.39(重庆-重庆)	2	1	2	3	4	1	1	1	1	1	1	2	1	1	1	1	1	1	1	1	1	2	1	5	4	4	4	4	4	1	4	3	4	4	4	0	1	0	1	1	1	0	0	0
1055	2023/9/26 11:36:19	136	手机提交	直接访问	171.218.217.19(四川-成都)	1	1	2	3	2	1	1	1	1	1	1	1	1	1	1	1	1	1	1	1	1	1	1	1	5	5	5	5	5	5	5	5	5	5	5	1	1	1	1	1	1	1	1	1
1056	2023/9/26 11:36:19	56	手机提交	直接访问	117.136.30.98(重庆-重庆)	2	1	2	1	5	1	1	1	1	1	1	3	3	3	3	3	3	3	3	3	3	3	3	3	3	3	3	3	3	3	3	3	3	3	3	1	0	0	0	0	0	0	0	0
1057	2023/9/26 11:36:37	210	手机提交	直接访问	117.136.30.106(重庆-重庆)	2	1	2	1	2	2	1	1	1	1	1	1	1	1	1	1	1	1	1	2	1	1	1	5	4	5	5	5	5	1	5	5	5	3	3	1	0	1	1	0	1	0	1	1
1058	2023/9/26 11:36:38	227	手机提交	直接访问	106.83.155.22(重庆-重庆)	2	1	1	1	2	1	1	1	2	1	1	1	1	1	1	2	1	1	1	1	1	2	1	5	3	5	3	4	4	2	4	4	2	2	2	1	0	1	1	0	1	0	1	1
1059	2023/9/26 11:36:43	98	手机提交	直接访问	183.226.163.176(重庆-重庆)	2	1	2	3	2	1	1	1	1	1	1	2	1	1	1	1	1	2	1	2	2	1	1	5	5	5	5	5	5	1	5	3	3	3	3	0	0	1	0	0	0	0	0	0
1060	2023/9/26 11:36:53	96	手机提交	直接访问	39.144.222.198(重庆-重庆)	1	1	2	2	1	1	1	1	1	1	1	3	3	3	3	3	3	3	3	3	3	1	1	3	4	4	4	4	4	2	4	4	4	4	4	1	0	1	0	1	0	1	0	1
1061	2023/9/26 11:37:06	140	手机提交	直接访问	39.144.222.80(重庆-重庆)	2	1	2	1	2	2	1	1	1	1	1	2	1	1	1	1	1	1	1	1	1	2	1	5	4	4	4	4	5	2	5	4	4	3	4	1	0	0	1	0	1	0	0	0
1062	2023/9/26 11:37:17	64	微信		106.83.126.148(重庆-重庆)	1	1	1	1	2	2	1	1	1	3	1	3	3	3	1	3	1	3	3	1	1	1	1	5	5	5	5	4	5	2	5	4	5	5	5	1	1	1	1	1	1	1	1	1
1063	2023/9/26 11:37:20	122	手机提交	直接访问	183.227.4.192(重庆-重庆)	2	1	2	3	5	1	1	1	1	1	1	1	3	3	3	1	3	3	1	1	1	1	1	4	4	4	3	4	3	3	4	3	3	3	2	1	0	1	0	0	1	0	0	0
1064	2023/9/26 11:37:46	215	手机提交	直接访问	123.147.247.98(重庆-重庆)	2	1	2	2	2	2	1	1	1	1	1	2	1	3	2	1	1	1	1	1	1	2	1	5	3	5	3	5	5	3	5	4	3	2	3	0	1	1	1	0	1	0	0	0
1065	2023/9/26 11:37:51	57	手机提交	直接访问	223.104.122.135(湖北-武汉)	2	1	2	3	2	1	1	1	1	1	1	1	1	1	1	1	1	1	1	1	1	1	1	5	5	5	5	5	5	1	5	5	5	5	5	1	1	0	0	1	1	1	1	0
1066	2023/9/26 11:37:53	133	手机提交	直接访问	39.144.222.121(重庆-重庆)	2	1	2	1	2	1	3	1	1	1	3	3	2	3	3	3	3	3	3	3	3	2	1	4	4	3	4	3	4	3	4	3	4	3	3	1	1	0	0	0	1	0	0	0
1067	2023/9/26 11:38:07	141	手机提交	直接访问	223.104.25.72(重庆-重庆)	2	1	2	2	2	1	1	1	1	1	1	2	2	1	1	1	1	1	1	1	1	1	1	4	4	4	4	4	4	3	4	3	3	3	3	1	0	1	1	0	1	0	0	0
1068	2023/9/26 11:38:15	104	手机提交	直接访问	183.70.47.84(重庆-重庆)	2	2	2	2	2	1	1	1	1	1	1	1	1	1	1	1	1	1	1	1	1	2	1	5	5	3	5	5	5	1	5	5	1	5	4	0	0	0	0	0	1	0	0	0
1069	2023/9/26 11:38:18	88	手机提交	直接访问	106.83.155.22(重庆-重庆)	2	1	1	1	2	1	1	1	1	1	1	1	1	1	1	1	1	1	1	2	1	2	1	5	3	4	3	4	4	2	4	4	2	2	2	1	0	0	0	0	1	1	1	0
1070	2023/9/26 11:38:30	117	手机提交	直接访问	117.136.30.216(重庆-重庆)	2	1	2	1	5	1	1	1	1	1	1	3	3	1	1	1	1	1	1	1	1	1	1	5	5	5	4	5	5	2	5	4	3	3	4	1	0	1	1	0	1	0	0	0
1071	2023/9/26 11:38:35	65	微信		106.83.126.148(重庆-重庆)	1	1	1	1	2	2	1	1	1	3	1	3	3	3	1	3	1	3	3	1	1	1	1	5	5	5	5	4	5	2	5	4	5	5	5	1	1	1	1	1	1	1	1	1
1072	2023/9/26 11:39:02	98	手机提交	直接访问	39.144.222.163(重庆-重庆)	1	1	2	3	5	1	1	1	1	3	1	2	3	1	1	1	1	1	1	1	1	3	3	5	5	5	5	5	5	1	5	2	2	2	5	0	1	1	0	0	0	0	0	0
1073	2023/9/26 11:39:05	99	手机提交	直接访问	117.136.30.143(重庆-重庆)	2	1	2	2	2	1	1	1	3	1	1	2	3	3	1	3	3	3	3	1	1	3	1	4	4	5	4	4	4	4	4	4	4	4	4	1	1	0	1	1	1	0	0	0
1074	2023/9/26 11:39:07	234	手机提交	直接访问	106.83.128.208(重庆-重庆)	2	1	2	1	2	1	1	1	1	1	1	1	1	1	1	1	1	1	1	2	1	1	1	5	4	5	3	5	5	2	5	4	3	3	3	1	1	1	1	1	1	1	1	1
1075	2023/9/26 11:39:08	338	手机提交	直接访问	39.144.222.151(重庆-重庆)	2	1	2	1	4	1	1	1	1	1	1	3	1	3	1	1	1	1	1	1	1	1	1	5	4	5	5	5	5	1	5	5	4	3	4	0	0	0	0	0	1	0	1	0
1076	2023/9/26 11:39:42	127	手机提交	直接访问	219.153.228.137(重庆-重庆)	2	1	2	3	2	1	1	1	1	1	1	2	1	3	1	1	1	1	1	1	1	2	1	5	3	3	3	3	4	3	4	4	3	3	3	1	0	1	0	1	1	0	1	0
1077	2023/9/26 11:39:56	152	手机提交	直接访问	39.144.222.135(重庆-重庆)	2	2	2	1	2	1	1	2	1	1	1	2	1	1	1	1	1	1	1	3	1	2	1	5	4	5	5	5	5	2	5	5	3	2	1	1	0	1	1	0	1	0	1	1
1078	2023/9/26 11:40:10	118	手机提交	直接访问	117.136.30.100(重庆-重庆)	1	1	2	2	2	2	1	1	1	3	3	3	3	3	3	3	3	3	3	3	3	3	3	3	3	3	3	3	3	3	3	3	3	3	3	0	0	0	0	0	0	0	0	0
1079	2023/9/26 11:40:14	446	手机提交	直接访问	106.89.5.160(重庆-重庆)	2	1	1	3	2	1	1	1	1	1	1	2	1	1	1	1	1	1	1	1	1	2	1	5	4	4	3	4	5	1	4	4	3	3	3	1	1	1	0	0	0	0	0	0
1080	2023/9/26 11:40:42	133	手机提交	直接访问	110.166.33.80(青海-西宁)	2	2	2	3	2	1	1	1	1	1	1	3	3	1	1	1	1	1	1	1	1	1	1	5	5	5	5	5	5	1	5	5	3	3	3	1	0	0	0	0	1	0	0	0
1081	2023/9/26 11:40:53	110	手机提交	直接访问	106.88.197.120(重庆-重庆)	2	1	2	2	2	1	1	1	1	1	1	3	1	1	1	1	1	1	1	1	1	1	1	3	3	3	3	4	3	2	4	4	4	3	4	1	1	1	1	1	1	1	1	1
1082	2023/9/26 11:40:55	147	手机提交	直接访问	123.147.245.141(重庆-重庆)	2	1	1	2	4	1	1	3	3	3	1	3	3	3	3	1	1	3	1	1	1	1	1	5	5	5	5	5	5	2	5	4	3	4	3	1	1	1	1	1	1	1	1	1
1083	2023/9/26 11:40:58	152	手机提交	直接访问	39.144.220.149(重庆-重庆)	2	1	2	3	4	2	1	1	1	1	1	1	1	1	1	1	1	1	1	1	1	1	1	4	4	4	4	4	4	3	4	4	2	3	4	1	1	1	1	1	1	1	1	1
1084	2023/9/26 11:41:09	124	微信		39.144.222.105(重庆-重庆)	1	1	2	1	2	1	1	1	1	3	1	1	3	3	3	3	1	3	1	1	3	3	1	5	5	5	4	5	5	1	5	4	4	4	4	1	1	1	1	0	1	0	1	0
1085	2023/9/26 11:41:16	227	微信		123.147.247.117(重庆-重庆)	2	1	2	1	4	1	1	1	1	1	1	2	2	2	2	2	1	2	2	1	2	2	1	3	4	4	3	4	4	2	4	3	2	3	3	1	0	1	1	0	1	0	0	0
1086	2023/9/26 11:42:35	230	手机提交	直接访问	119.4.175.27(四川-未知)	2	1	2	2	5	1	1	3	2	2	1	3	3	2	3	3	3	3	3	3	1	2	1	4	2	4	2	4	4	2	4	4	3	3	2	1	1	1	1	1	1	0	1	0
1087	2023/9/26 11:42:36	64	微信		39.144.222.105(重庆-重庆)	1	1	2	1	2	1	1	1	1	3	1	3	3	3	3	1	3	3	3	3	3	3	3	5	5	5	5	5	5	5	5	5	5	5	5	1	1	1	1	0	1	0	1	0
1088	2023/9/26 11:42:46	107	手机提交	直接访问	39.144.222.97(重庆-重庆)	1	1	2	2	2	1	1	1	1	1	1	3	3	1	1	3	3	3	3	1	1	1	1	4	4	4	4	4	4	2	4	2	2	4	2	0	0	0	1	1	1	0	0	0
1089	2023/9/26 11:43:13	568	手机提交	直接访问	223.104.25.239(重庆-重庆)	2	1	1	1	4	2	1	1	1	1	1	2	1	1	1	2	1	1	1	2	2	2	1	5	5	5	5	5	5	2	1	2	2	2	2	1	1	1	1	1	1	1	1	1
1090	2023/9/26 11:43:27	254	手机提交	直接访问	106.80.247.167(重庆-重庆)	2	1	2	1	2	1	1	1	1	1	1	2	3	3	1	1	1	1	1	1	1	2	1	5	5	5	4	5	5	2	5	5	5	5	4	1	0	0	0	0	1	0	1	0
1091	2023/9/26 11:43:30	132	手机提交	直接访问	183.230.204.54(重庆-重庆)	2	1	1	3	6	1	2	1	1	1	1	3	3	1	1	1	1	1	1	1	1	2	2	5	5	5	5	5	5	5	5	5	5	5	5	0	0	1	0	1	1	1	1	0
1092	2023/9/26 11:43:30	98	手机提交	直接访问	106.83.159.106(重庆-重庆)	2	2	2	3	4	1	1	1	1	1	1	3	3	3	3	3	1	1	1	1	1	1	1	3	3	3	3	3	3	3	3	3	3	3	3	1	0	0	0	0	1	0	0	1
1093	2023/9/26 11:43:40	67	手机提交	直接访问	39.144.222.185(重庆-重庆)	2	1	1	3	5	2	1	1	1	1	1	3	1	1	1	1	1	1	1	1	1	1	1	5	4	3	3	3	3	3	3	3	3	3	3	1	0	1	0	1	0	0	0	0
1094	2023/9/26 11:43:52	169	手机提交	直接访问	123.147.251.185(重庆-重庆)	2	1	2	2	2	1	1	1	1	1	1	1	1	1	1	1	1	1	1	1	1	2	1	5	5	5	5	3	5	5	5	5	3	5	5	1	0	0	0	0	1	0	0	0
1095	2023/9/26 11:44:01	343	手机提交	直接访问	39.144.222.61(重庆-重庆)	2	1	2	1	4	1	1	3	3	3	1	3	1	1	1	3	1	3	1	1	1	3	1	5	5	5	5	5	5	1	5	5	1	3	1	1	1	0	0	0	1	0	0	0
1096	2023/9/26 11:44:03	79	手机提交	直接访问	39.144.222.144(重庆-重庆)	1	1	2	1	2	2	1	1	1	1	1	3	3	3	3	2	3	3	3	3	3	3	3	5	4	5	5	5	5	5	5	5	5	5	5	0	0	0	0	1	1	1	0	1
1097	2023/9/26 11:44:06	121	手机提交	直接访问	39.144.222.48(重庆-重庆)	2	1	2	2	2	1	1	1	1	1	1	1	3	3	3	3	1	3	1	1	1	2	1	4	3	4	4	3	4	3	5	3	2	3	2	1	1	0	0	1	0	1	1	0
1098	2023/9/26 11:44:15	117	手机提交	直接访问	39.144.222.96(重庆-重庆)	2	1	2	2	2	1	1	1	1	3	1	3	3	1	3	3	3	3	3	3	3	3	3	5	3	5	5	5	3	3	3	4	2	4	3	0	0	0	0	0	1	0	0	0
1099	2023/9/26 11:44:30	74	手机提交	直接访问	39.144.222.193(重庆-重庆)	1	1	2	3	2	1	1	1	1	1	1	2	1	1	2	2	3	3	2	3	3	3	3	3	3	3	3	3	3	3	3	3	3	3	3	0	1	0	1	0	1	0	0	0
1100	2023/9/26 11:44:43	168	手机提交	直接访问	123.147.249.223(重庆-重庆)	1	1	2	2	2	1	1	1	3	1	1	3	3	3	3	3	1	1	1	2	1	3	1	1	3	1	4	3	4	3	4	4	2	4	3	1	0	0	1	1	1	0	0	0
1101	2023/9/26 11:44:46	286	手机提交	直接访问	39.144.222.38(重庆-重庆)	2	1	2	3	4	2	1	3	1	2	1	3	3	3	1	1	1	2	1	1	1	3	1	4	5	5	3	5	5	1	4	4	3	4	3	1	1	1	1	1	1	1	1	1
1102	2023/9/26 11:44:48	183	手机提交	直接访问	106.88.252.167(重庆-重庆)	2	1	1	2	2	2	1	1	1	1	1	3	2	1	1	1	1	1	1	1	1	1	1	5	4	5	5	5	5	1	4	5	2	5	5	0	0	1	1	1	0	0	0	0
1103	2023/9/26 11:45:01	159	手机提交	直接访问	117.136.30.107(重庆-重庆)	2	1	2	2	2	1	1	1	3	3	1	3	2	3	3	3	1	3	1	2	1	3	1	4	4	5	4	4	4	2	4	4	2	4	2	0	0	0	0	0	0	0	1	0
1104	2023/9/26 11:45:13	138	手机提交	直接访问	39.144.222.195(重庆-重庆)	2	1	1	2	2	2	1	1	1	1	1	3	3	3	3	3	3	3	1	1	3	3	3	5	5	5	5	5	5	1	5	5	5	3	5	1	0	0	0	0	1	0	0	0
1105	2023/9/26 11:45:19	53	手机提交	直接访问	123.147.252.77(重庆-重庆)	1	1	1	3	2	2	1	1	1	1	1	3	1	1	2	2	2	2	3	3	3	1	3	2	2	3	3	4	3	3	2	3	3	3	3	1	1	1	1	1	0	0	0	0
1106	2023/9/26 11:45:39	135	手机提交	直接访问	106.88.218.129(重庆-重庆)	2	1	1	1	4	1	1	1	1	1	1	2	1	1	1	2	1	1	2	2	2	2	1	5	5	5	1	5	5	1	5	5	5	5	5	1	1	1	1	1	1	1	1	1
1107	2023/9/26 11:45:39	337	手机提交	直接访问	39.144.222.179(重庆-重庆)	1	1	2	2	2	1	1	1	1	1	1	2	2	1	1	1	1	1	1	1	1	1	1	4	3	4	3	4	4	2	4	3	3	3	2	1	1	1	1	1	1	1	1	1
1108	2023/9/26 11:46:00	235	手机提交	直接访问	123.147.250.15(重庆-重庆)	2	1	1	2	2	2	1	1	1	1	1	2	1	2	2	1	1	1	1	1	2	2	1	3	4	4	4	4	4	2	5	3	2	4	3	0	1	0	1	1	0	0	0	0
1109	2023/9/26 11:46:22	205	手机提交	直接访问	123.147.251.52(重庆-重庆)	2	1	1	2	2	1	1	1	1	1	1	1	1	1	1	1	1	1	1	1	1	1	1	5	3	5	3	3	3	3	3	3	3	3	3	1	1	1	1	1	1	1	1	1
1110	2023/9/26 11:46:24	205	手机提交	直接访问	39.144.222.214(重庆-重庆)	2	1	2	2	2	1	3	3	3	3	3	3	3	3	3	3	1	1	1	1	1	3	1	5	4	4	4	4	4	3	4	4	4	4	4	1	1	1	1	0	0	0	0	1
1111	2023/9/26 11:46:24	73	手机提交	直接访问	106.88.252.167(重庆-重庆)	2	1	1	2	2	2	1	1	3	3	1	1	3	1	3	1	3	3	1	2	2	1	1	5	5	5	5	5	3	3	3	3	3	3	5	0	0	1	1	1	0	0	0	0
1112	2023/9/26 11:46:26	275	手机提交	直接访问	39.144.222.52(重庆-重庆)	2	1	2	1	4	1	1	1	3	1	1	3	1	1	3	1	1	3	1	1	1	3	1	4	4	5	4	4	4	2	4	4	3	3	3	0	0	0	0	0	0	0	0	0
1113	2023/9/26 11:46:29	226	微信		39.144.222.46(重庆-重庆)	2	1	2	1	2	1	1	1	3	1	1	2	2	1	1	1	1	1	1	1	1	2	1	5	4	5	1	5	5	1	5	4	5	2	2	1	1	1	1	1	1	1	1	1
1114	2023/9/26 11:46:31	134	手机提交	直接访问	106.84.150.209(重庆-重庆)	2	1	2	1	2	1	1	1	1	1	1	1	1	1	1	1	1	1	1	1	1	2	1	5	5	5	5	5	5	2	5	4	4	1	4	1	1	1	0	0	1	0	0	1
1115	2023/9/26 11:46:36	216	微信		39.144.222.105(重庆-重庆)	2	2	2	1	2	1	1	1	3	1	1	2	3	1	3	3	1	1	1	1	1	3	2	3	2	4	4	5	5	1	5	5	4	2	4	1	0	0	0	0	0	0	0	0
1116	2023/9/26 11:46:38	105	手机提交	直接访问	223.104.251.8(重庆-重庆)	1	1	2	2	2	1	1	1	1	1	1	3	1	1	1	1	1	1	1	2	1	3	1	3	4	4	4	4	4	2	4	3	3	4	3	0	0	0	0	0	0	0	0	0
1117	2023/9/26 11:46:50	142	手机提交	直接访问	39.144.222.193(重庆-重庆)	2	1	2	2	1	2	1	3	3	1	1	2	2	2	1	2	1	3	1	2	1	2	1	5	3	3	3	4	4	1	5	3	2	4	2	0	0	1	0	0	1	0	0	0
1118	2023/9/26 11:46:50	95	手机提交	直接访问	39.144.222.83(重庆-重庆)	1	1	1	3	2	1	1	1	1	1	1	2	1	1	1	1	1	1	1	1	1	2	1	1	4	3	4	3	3	3	3	3	3	3	3	1	1	0	1	1	0	0	0	0
1119	2023/9/26 11:46:52	157	手机提交	直接访问	106.84.26.153(重庆-重庆)	2	1	2	2	2	2	1	1	1	1	1	2	1	1	1	1	1	1	1	1	1	1	1	5	3	5	5	5	5	2	5	4	3	4	4	0	0	1	1	0	1	0	0	0
1120	2023/9/26 11:46:59	231	微信		39.144.222.93(重庆-重庆)	2	1	2	1	2	1	1	1	1	1	1	1	2	1	1	1	1	1	1	2	2	1	1	4	4	4	4	4	4	2	4	2	4	4	2	1	0	0	0	0	0	0	0	0
1121	2023/9/26 11:47:10	279	手机提交	直接访问	223.104.251.14(重庆-重庆)	2	1	1	2	2	1	1	1	1	1	1	3	1	1	1	1	1	1	1	1	1	1	1	5	5	5	5	5	5	1	5	5	3	3	5	0	0	0	0	0	1	0	0	0
1122	2023/9/26 11:47:15	156	手机提交	直接访问	117.136.30.105(重庆-重庆)	2	1	2	2	2	1	1	1	3	3	3	1	2	3	1	3	3	3	3	2	1	1	1	1	3	4	3	4	4	3	4	3	3	4	3	1	0	0	0	0	1	0	0	0
1123	2023/9/26 11:47:18	230	微信		39.144.222.171(重庆-重庆)	2	1	2	1	4	2	1	1	2	1	1	2	2	1	1	1	1	1	2	3	3	3	3	3	3	3	3	3	3	3	3	3	3	3	3	0	0	0	1	0	0	0	1	0
1124	2023/9/26 11:47:19	195	微信		123.147.250.188(重庆-重庆)	2	1	2	2	2	1	1	1	1	1	1	1	1	1	1	1	1	1	1	2	1	1	1	5	4	5	3	4	5	2	5	3	4	3	3	1	1	1	1	1	1	0	1	1
1125	2023/9/26 11:47:36	239	手机提交	直接访问	106.83.152.164(重庆-重庆)	2	1	2	2	2	1	1	1	3	3	1	1	1	1	3	3	3	3	1	2	1	2	1	5	3	5	5	5	5	2	5	5	3	2	1	1	1	1	1	1	1	1	1	1
1126	2023/9/26 11:47:38	196	微信		123.147.250.113(重庆-重庆)	2	1	2	1	2	1	1	1	1	1	1	3	2	1	1	2	1	1	1	2	1	3	1	5	4	5	5	5	5	1	5	4	2	3	4	1	1	0	1	0	1	0	0	0
1127	2023/9/26 11:47:41	187	手机提交	直接访问	39.144.222.83(重庆-重庆)	2	1	1	2	2	1	1	1	3	1	1	2	3	1	1	3	2	3	1	1	1	1	1	5	4	4	4	4	5	3	4	3	2	4	3	0	1	1	0	0	1	0	1	0
1128	2023/9/26 11:47:56	280	手机提交	直接访问	106.88.104.127(重庆-重庆)	2	1	2	2	2	1	1	1	2	2	1	1	1	1	1	1	1	1	3	1	1	1	1	1	5	1	3	4	5	2	5	4	3	3	3	1	1	1	1	1	1	1	1	1
1129	2023/9/26 11:48:07	137	手机提交	直接访问	39.144.222.176(重庆-重庆)	2	1	2	2	4	1	1	3	1	1	1	3	2	1	1	2	1	1	2	2	1	2	1	4	4	5	3	4	4	2	5	5	3	3	3	0	0	1	0	0	1	0	0	0
1130	2023/9/26 11:48:11	261	手机提交	直接访问	106.86.108.252(重庆-重庆)	2	2	2	2	1	1	1	1	1	1	1	3	3	3	3	1	1	3	3	3	3	3	3	1	4	3	3	3	3	3	3	3	3	3	3	1	1	1	1	1	1	1	1	1
1131	2023/9/26 11:48:20	88	手机提交	直接访问	183.66.239.250(重庆-重庆)	2	1	2	3	4	1	1	3	1	1	1	3	3	1	1	3	1	1	1	1	1	1	1	4	4	4	4	4	4	4	4	4	4	4	4	1	1	1	1	1	1	1	1	1
1132	2023/9/26 11:48:28	113	手机提交	直接访问	39.144.222.205(重庆-重庆)	2	2	2	3	4	1	1	1	1	1	1	2	2	1	1	1	1	1	1	1	1	1	1	5	4	5	5	5	5	2	5	4	4	4	4	1	1	0	1	1	1	0	1	0
1133	2023/9/26 11:48:33	219	微信		106.83.164.94(重庆-重庆)	2	1	1	1	2	1	1	3	3	1	1	2	2	1	1	2	1	1	1	1	1	1	1	5	3	5	3	5	4	3	5	2	1	3	3	0	0	1	0	0	1	0	1	0
1134	2023/9/26 11:48:34	491	手机提交	直接访问	39.144.218.242(重庆-重庆)	2	2	2	3	2	1	1	1	1	1	1	2	1	1	1	1	1	1	1	1	1	1	1	5	4	5	5	5	5	1	5	4	4	3	4	1	1	0	0	1	1	0	0	0
1135	2023/9/26 11:48:38	182	手机提交	直接访问	39.144.222.206(重庆-重庆)	2	1	2	1	2	1	1	1	1	1	1	3	1	1	3	1	1	3	1	1	1	1	1	5	4	5	5	4	5	2	5	5	4	3	3	1	1	1	1	1	1	1	1	1
1136	2023/9/26 11:48:39	235	手机提交	直接访问	106.83.42.207(重庆-重庆)	2	1	2	3	4	1	1	1	1	1	1	2	2	1	1	1	1	1	1	1	1	1	1	5	5	5	4	5	4	2	5	2	2	3	2	1	1	1	1	0	1	0	0	0
1137	2023/9/26 11:48:42	203	微信		39.144.222.96(重庆-重庆)	1	1	2	1	2	2	1	1	1	3	1	2	3	1	1	1	1	1	1	1	1	3	1	3	3	3	3	5	4	2	5	3	3	2	3	1	0	0	0	0	0	0	0	0
1138	2023/9/26 11:48:46	435	手机提交	直接访问	123.147.249.34(重庆-重庆)	2	1	2	1	4	2	1	1	1	2	2	1	1	2	1	2	1	1	1	1	1	1	1	5	2	5	4	5	5	1	5	5	4	4	4	1	1	0	0	0	1	0	0	0
1139	2023/9/26 11:48:57	87	手机提交	直接访问	218.206.15.92(重庆-重庆)	2	1	1	1	4	1	1	1	1	1	1	1	1	1	1	1	1	1	1	1	1	1	1	5	3	5	3	5	5	1	5	5	3	3	3	0	0	1	0	0	0	0	0	0
1140	2023/9/26 11:49:02	157	微信		39.144.222.77(重庆-重庆)	2	1	1	2	2	1	1	1	3	1	1	3	1	3	1	1	1	1	1	1	1	1	1	4	3	4	4	4	4	2	4	4	3	3	3	1	0	0	1	0	1	0	0	0
1141	2023/9/26 11:50:01	74	手机提交	直接访问	39.144.222.147(重庆-重庆)	1	1	2	1	2	1	1	1	1	1	1	1	1	1	1	1	1	1	1	1	1	1	1	4	3	3	5	5	5	2	5	5	5	5	5	0	0	0	1	0	1	0	1	1
1142	2023/9/26 11:50:05	178	手机提交	直接访问	39.144.222.122(重庆-重庆)	1	1	2	2	2	1	1	1	1	1	1	1	1	1	1	1	1	1	1	1	1	3	1	5	5	5	5	5	5	3	5	5	5	3	5	1	1	1	0	0	0	0	0	0
1143	2023/9/26 11:50:08	86	手机提交	直接访问	39.144.218.242(重庆-重庆)	2	2	2	3	2	1	1	1	1	1	1	2	1	1	1	1	1	1	1	1	1	1	1	5	3	5	5	5	5	1	5	5	4	3	4	1	1	0	1	1	1	0	0	0
1144	2023/9/26 11:50:28	115	手机提交	直接访问	39.144.222.118(重庆-重庆)	2	1	2	2	2	1	1	1	1	1	1	1	1	1	1	1	1	1	1	1	1	1	1	4	4	4	4	3	4	1	4	3	3	4	4	0	0	1	1	1	0	0	0	0
1145	2023/9/26 11:50:45	155	手机提交	直接访问	223.104.251.56(重庆-重庆)	2	1	1	2	1	1	1	1	3	1	1	1	3	3	1	1	1	1	1	1	1	3	1	4	3	4	4	4	4	2	4	4	4	4	3	1	1	0	0	1	1	0	1	1
1146	2023/9/26 11:50:47	143	手机提交	直接访问	39.144.222.61(重庆-重庆)	2	1	2	1	4	1	1	1	1	1	1	1	1	1	3	1	1	1	1	1	1	2	1	5	4	4	4	5	4	1	4	2	4	3	3	1	0	1	0	0	1	0	0	0
1147	2023/9/26 11:50:56	355	微信		39.144.222.165(重庆-重庆)	2	1	2	1	2	2	1	1	1	1	1	2	1	1	1	2	1	1	1	1	1	2	1	5	4	5	5	4	5	1	5	5	4	4	4	1	1	1	1	1	1	1	1	1
1148	2023/9/26 11:51:00	119	手机提交	直接访问	39.144.222.218(重庆-重庆)	1	2	2	2	2	1	1	1	1	1	1	1	2	1	1	2	3	2	1	3	2	1	1	5	5	5	5	5	5	1	5	4	2	2	2	1	1	0	1	0	1	0	1	0
1149	2023/9/26 11:51:01	140	微信		39.144.222.43(重庆-重庆)	2	1	2	2	2	1	1	1	1	1	1	2	1	1	1	1	1	1	1	1	1	2	1	4	4	4	4	4	4	1	4	4	4	4	4	0	0	0	0	0	1	0	0	0
1150	2023/9/26 11:51:02	284	微信		117.136.30.132(重庆-重庆)	2	1	2	1	2	2	1	1	1	1	1	1	1	1	1	2	1	1	1	1	1	2	1	4	4	5	3	5	4	1	5	4	3	4	3	0	0	1	0	1	1	0	1	0
1151	2023/9/26 11:51:08	141	手机提交	直接访问	113.248.240.55(重庆-重庆)	2	1	2	3	4	2	1	1	1	1	1	2	2	1	1	2	1	1	1	1	1	1	1	5	4	5	3	4	4	2	4	2	2	4	4	0	0	1	0	0	1	0	0	0
1152	2023/9/26 11:51:21	145	手机提交	直接访问	39.144.222.32(重庆-重庆)	1	2	1	2	2	1	1	1	1	1	1	1	1	1	1	1	1	1	1	1	1	1	1	5	3	5	5	5	5	5	5	3	2	3	3	0	1	1	0	1	0	0	1	1
1153	2023/9/26 11:51:34	193	手机提交	直接访问	222.180.85.134(重庆-重庆)	1	1	2	3	5	1	1	1	1	3	1	1	3	1	3	1	1	3	1	1	1	1	1	4	3	4	4	4	4	3	4	3	2	3	4	1	0	0	0	0	1	0	0	0
1154	2023/9/26 11:51:45	326	手机提交	直接访问	39.144.222.132(重庆-重庆)	2	1	2	1	2	1	1	1	1	1	1	2	1	1	3	1	3	3	1	2	2	3	1	5	5	5	5	5	5	1	5	5	3	5	4	0	0	1	1	0	1	0	0	0
1155	2023/9/26 11:51:56	64	手机提交	直接访问	123.147.246.100(重庆-重庆)	1	1	1	2	2	2	1	1	1	1	1	3	1	1	3	3	1	1	1	1	1	1	1	5	5	5	5	5	5	5	5	5	5	5	5	1	0	0	0	0	0	0	0	0
1156	2023/9/26 11:52:03	125	手机提交	直接访问	14.108.206.118(重庆-重庆)	2	1	2	2	2	2	1	1	1	1	1	1	2	1	1	2	1	1	1	1	2	1	1	5	4	5	4	5	4	4	4	4	3	3	3	1	1	1	0	0	0	0	0	0
1157	2023/9/26 11:52:04	669	微信		117.136.30.211(重庆-重庆)	2	1	2	3	2	2	1	1	1	3	1	3	3	1	1	1	1	1	1	1	1	3	1	4	3	4	4	4	4	2	4	3	3	3	3	0	1	1	0	0	1	0	0	0
1158	2023/9/26 11:52:25	130	手机提交	直接访问	106.84.184.47(重庆-重庆)	2	1	2	1	2	1	1	1	1	1	1	2	2	1	1	1	1	1	1	1	1	1	1	5	5	5	5	5	5	4	5	4	1	5	2	1	0	1	1	1	0	0	0	0
1159	2023/9/26 11:52:28	114	手机提交	直接访问	117.136.30.101(重庆-重庆)	2	1	2	2	2	1	1	1	3	1	1	2	2	3	1	2	1	3	2	1	1	1	1	5	5	5	5	3	5	3	3	4	1	3	1	1	0	1	1	0	1	0	0	0
1160	2023/9/26 11:52:37	197	手机提交	直接访问	117.136.30.133(重庆-重庆)	1	1	2	2	2	1	1	1	1	1	1	3	1	1	1	2	1	1	1	2	1	1	1	4	3	5	2	5	3	3	5	4	2	3	3	1	1	1	1	1	1	1	1	1
1161	2023/9/26 11:52:50	152	手机提交	直接访问	39.144.222.146(重庆-重庆)	1	1	1	2	2	2	1	1	1	1	1	1	2	1	1	1	1	1	1	1	1	1	1	1	3	5	3	4	3	2	5	3	1	3	2	0	0	1	1	0	1	0	0	0
1162	2023/9/26 11:53:09	241	手机提交	直接访问	39.144.222.112(重庆-重庆)	1	1	2	2	2	1	1	1	1	1	1	2	2	2	1	2	1	1	1	1	1	1	1	4	4	4	3	4	4	2	4	4	4	3	3	1	0	0	0	0	1	0	0	0
1163	2023/9/26 11:53:15	84	手机提交	直接访问	106.85.151.31(重庆-重庆)	1	2	2	1	5	1	3	3	3	3	3	3	3	3	3	3	3	3	3	3	3	3	3	3	3	3	3	3	3	3	3	3	3	3	3	1	1	1	1	1	1	1	1	1
1164	2023/9/26 11:53:30	120	微信		39.144.222.165(重庆-重庆)	2	1	2	1	2	2	1	1	1	1	1	1	1	1	1	1	1	1	1	1	1	2	1	5	5	5	5	4	5	1	5	5	4	4	4	1	1	1	1	1	1	1	1	1
1165	2023/9/26 11:53:30	205	手机提交	直接访问	106.85.153.35(重庆-重庆)	1	2	1	2	2	1	1	1	1	1	1	2	3	1	1	1	1	1	1	1	1	1	1	3	4	5	5	4	4	2	4	4	3	3	4	1	1	0	0	0	1	0	0	0
1166	2023/9/26 11:53:30	97	手机提交	直接访问	39.144.222.190(重庆-重庆)	2	1	1	2	2	1	1	1	1	3	1	3	3	3	1	3	1	3	1	1	1	1	1	4	5	5	4	5	5	1	5	4	3	4	2	0	0	0	0	0	1	0	0	0
1167	2023/9/26 11:53:34	140	微信		123.147.247.129(重庆-重庆)	2	2	1	2	2	1	1	1	1	1	1	1	1	1	1	1	1	1	1	1	1	1	1	3	3	4	4	4	4	4	4	4	4	4	4	1	1	1	1	1	0	0	0	0
1168	2023/9/26 11:53:36	151	手机提交	直接访问	123.147.251.78(重庆-重庆)	1	2	2	3	2	1	1	1	1	1	1	3	3	3	3	3	3	3	1	1	1	3	1	4	3	4	4	4	4	2	4	3	2	3	4	0	0	0	0	1	0	0	0	0
1169	2023/9/26 11:53:39	202	手机提交	直接访问	123.147.249.49(重庆-重庆)	2	1	2	3	2	1	1	1	1	1	1	3	1	1	1	1	1	1	1	1	1	2	1	5	3	5	5	5	5	3	5	3	1	3	5	1	1	1	1	1	1	0	1	1
1170	2023/9/26 11:53:42	56	手机提交	直接访问	106.84.184.47(重庆-重庆)	2	1	2	1	2	1	1	1	1	1	1	2	2	1	1	1	1	1	1	1	1	1	1	5	5	5	5	5	5	5	5	5	5	3	3	1	1	1	1	0	0	1	0	1
1171	2023/9/26 11:53:56	74	微信		123.147.247.123(重庆-重庆)	2	1	2	2	2	1	1	1	1	1	1	2	1	1	1	1	1	1	1	1	2	2	1	5	5	4	4	4	3	3	4	4	4	4	4	0	1	1	1	0	0	0	0	0
1172	2023/9/26 11:53:58	157	手机提交	直接访问	39.144.222.144(重庆-重庆)	1	1	1	2	2	2	1	1	1	1	1	2	1	1	1	2	1	1	2	1	1	1	1	5	4	5	5	5	5	1	5	5	3	3	3	1	0	0	0	1	1	0	1	0
1173	2023/9/26 11:54:05	117	手机提交	直接访问	39.144.222.110(重庆-重庆)	2	1	2	1	2	1	1	1	1	1	1	3	1	1	1	1	1	1	1	1	1	2	1	1	3	5	5	5	5	1	5	3	1	1	3	1	1	1	1	1	1	1	1	1
1174	2023/9/26 11:54:19	155	手机提交	直接访问	39.144.222.109(重庆-重庆)	2	1	2	2	2	1	1	1	3	1	3	3	3	3	3	3	1	3	3	3	3	3	3	5	3	4	3	5	5	3	3	3	3	3	2	0	0	0	0	0	0	0	0	0
1175	2023/9/26 11:54:23	64	手机提交	直接访问	106.84.31.164(重庆-重庆)	1	1	2	2	2	1	1	1	1	1	1	1	1	1	1	1	1	2	1	1	1	1	1	5	5	5	5	5	5	1	5	5	5	5	5	1	0	1	0	1	0	0	0	0
1176	2023/9/26 11:54:24	256	手机提交	直接访问	223.104.25.227(重庆-重庆)	2	1	1	1	2	1	1	1	1	1	1	2	1	1	1	1	1	1	1	1	1	1	1	5	4	4	4	4	4	2	4	4	3	3	4	1	1	1	1	1	1	1	1	1
1177	2023/9/26 11:54:40	102	手机提交	直接访问	117.136.30.211(重庆-重庆)	2	1	2	3	2	2	1	1	1	3	1	3	1	1	1	1	1	1	1	1	1	3	1	4	3	4	4	4	4	2	4	3	3	3	3	1	0	1	1	0	1	0	1	0
1178	2023/9/26 11:54:43	118	手机提交	直接访问	123.147.247.100(重庆-重庆)	2	2	2	3	5	1	1	1	1	1	1	1	1	1	1	1	1	1	1	1	1	1	1	1	3	3	3	3	3	3	3	3	3	3	3	1	1	1	1	1	1	1	1	1
1179	2023/9/26 11:54:45	165	手机提交	直接访问	39.144.222.158(重庆-重庆)	2	1	1	1	2	2	1	1	1	1	1	3	2	1	1	1	1	2	1	2	1	1	1	5	5	5	4	5	5	1	5	4	3	2	3	0	0	0	0	0	1	1	0	0
1180	2023/9/26 11:54:56	644	手机提交	直接访问	117.136.64.232(四川-成都)	2	1	2	3	2	1	1	1	2	1	1	1	2	1	1	3	1	3	3	2	3	3	1	3	3	3	3	3	3	3	4	2	3	3	3	1	0	0	0	0	1	0	0	1
1181	2023/9/26 11:54:58	133	手机提交	直接访问	223.104.25.72(重庆-重庆)	2	2	2	3	5	1	1	1	1	1	1	1	1	1	1	1	1	1	1	1	1	1	1	3	3	3	3	3	3	3	3	3	3	3	3	1	1	0	1	1	1	0	1	0
1182	2023/9/26 11:55:00	115	手机提交	直接访问	117.136.30.118(重庆-重庆)	2	2	1	2	2	1	1	1	1	1	1	3	1	1	1	1	1	1	1	1	1	1	1	5	3	5	5	5	5	1	5	5	4	4	4	1	1	1	1	1	0	0	1	1
1183	2023/9/26 11:55:10	468	微信		223.104.251.13(重庆-重庆)	2	1	2	1	2	1	1	1	1	1	1	1	1	1	1	1	1	1	1	1	1	1	1	5	4	5	4	5	5	2	5	4	3	4	3	1	1	1	1	0	1	0	0	1
1184	2023/9/26 11:55:14	98	手机提交	直接访问	106.83.55.32(重庆-重庆)	2	1	2	1	4	1	1	1	1	1	1	3	3	1	3	1	1	1	3	1	1	1	1	3	3	3	3	3	3	3	3	3	3	3	3	1	0	0	0	0	1	0	0	0
1185	2023/9/26 11:55:20	179	手机提交	直接访问	223.104.251.18(重庆-重庆)	2	1	1	2	2	2	1	1	1	1	1	1	3	3	1	1	1	1	1	1	1	3	1	4	4	4	4	2	4	2	4	3	3	3	2	1	1	1	1	1	1	1	1	1
1186	2023/9/26 11:55:20	167	手机提交	直接访问	183.70.23.163(重庆-重庆)	1	1	1	2	2	1	1	1	1	1	1	1	1	1	1	3	1	1	1	2	1	1	1	4	3	4	4	4	4	2	4	4	3	4	4	1	0	0	0	0	0	0	0	0
1187	2023/9/26 11:55:22	122	手机提交	直接访问	39.144.222.122(重庆-重庆)	2	1	2	1	2	1	1	1	1	1	1	2	1	1	1	1	1	1	1	1	1	1	1	5	5	5	5	5	5	1	5	4	5	5	5	1	1	1	1	1	1	1	1	1
1188	2023/9/26 11:55:24	137	手机提交	直接访问	39.144.222.147(重庆-重庆)	1	1	2	3	2	2	1	1	1	1	1	2	1	1	1	1	1	1	1	1	1	1	1	5	4	5	5	5	5	3	5	3	3	3	4	1	1	1	1	0	1	0	0	0
1189	2023/9/26 11:56:05	149	微信		123.147.249.193(重庆-重庆)	2	1	2	2	2	2	1	1	1	1	1	1	1	1	1	1	1	1	1	1	1	2	1	5	2	5	4	5	5	1	5	5	4	1	2	1	0	1	0	0	1	0	0	1
1190	2023/9/26 11:56:06	92	微信		39.144.222.138(重庆-重庆)	2	1	2	2	2	2	1	3	3	3	3	3	3	3	3	3	3	3	3	3	3	3	3	5	2	5	3	4	4	3	5	4	3	3	3	0	0	0	0	0	1	0	0	0
1191	2023/9/26 11:56:13	290	手机提交	直接访问	39.144.219.187(重庆-重庆)	2	1	2	3	4	1	3	1	2	3	1	2	3	1	1	1	3	3	3	3	1	3	1	4	5	4	4	4	4	2	4	3	3	4	3	0	0	0	0	0	1	0	0	0
1192	2023/9/26 11:56:17	150	手机提交	直接访问	123.147.252.102(重庆-重庆)	2	1	2	2	2	1	1	3	1	1	1	2	1	1	1	3	1	1	3	2	1	1	1	5	4	4	5	4	5	2	4	3	1	3	2	0	1	0	1	0	1	0	0	0
1193	2023/9/26 11:56:19	143	手机提交	直接访问	106.84.222.136(重庆-重庆)	2	1	1	3	2	1	1	1	3	1	1	3	2	1	1	1	1	1	1	2	2	2	1	4	4	5	4	4	4	3	4	3	3	3	3	1	1	1	1	1	1	1	1	1
1194	2023/9/26 11:56:20	568	微信		106.84.184.183(重庆-重庆)	2	1	1	2	2	1	1	1	3	1	3	2	3	3	3	3	1	1	3	2	2	1	1	3	2	4	2	4	3	3	3	4	2	3	3	1	0	0	0	0	1	0	1	0
1195	2023/9/26 11:56:26	117	手机提交	直接访问	39.144.222.163(重庆-重庆)	2	1	1	1	2	2	1	1	1	1	1	1	1	1	1	1	1	1	1	1	1	1	1	4	4	4	4	4	4	4	5	5	5	5	5	1	1	1	1	1	0	0	0	0
1196	2023/9/26 11:56:26	106	微信		39.144.222.140(重庆-重庆)	2	1	2	1	2	2	1	1	1	1	1	2	2	1	1	2	1	1	1	1	1	1	1	5	5	5	4	4	5	1	5	4	3	4	3	1	0	0	0	0	1	0	0	0
1197	2023/9/26 11:56:26	228	手机提交	直接访问	39.144.222.86(重庆-重庆)	2	1	1	2	2	2	1	1	1	1	1	1	1	1	1	1	1	1	1	1	1	2	1	5	2	5	4	4	5	1	5	5	2	4	2	1	0	1	1	0	1	0	1	0
1198	2023/9/26 11:56:33	151	手机提交	直接访问	218.206.15.90(重庆-重庆)	2	1	2	1	2	1	1	1	1	1	1	1	1	1	1	1	1	1	1	1	1	2	1	5	2	4	4	4	4	1	5	5	2	4	4	1	0	0	0	0	1	0	0	1
1199	2023/9/26 11:56:41	54	手机提交	直接访问	218.206.15.90(重庆-重庆)	1	1	1	2	4	1	1	1	1	1	1	1	2	1	1	1	1	1	1	1	1	1	1	5	5	5	5	5	5	5	5	5	5	5	5	0	0	0	0	0	1	1	1	1
1200	2023/9/26 11:56:49	108	手机提交	直接访问	39.144.222.117(重庆-重庆)	2	1	1	1	4	1	1	1	1	1	1	2	3	3	3	3	1	3	1	2	3	3	1	5	4	5	4	5	4	1	5	4	3	2	3	1	0	1	1	0	1	0	1	0
1201	2023/9/26 11:56:51	161	手机提交	直接访问	123.147.245.131(重庆-重庆)	2	1	2	1	2	2	1	1	1	1	1	2	2	1	1	1	1	1	1	1	1	2	1	4	4	4	4	4	4	1	4	4	4	4	4	1	1	0	0	0	0	0	0	0
1202	2023/9/26 11:56:59	129	手机提交	直接访问	117.136.30.145(重庆-重庆)	1	1	2	1	2	2	1	1	1	1	1	2	2	2	1	1	1	1	1	1	1	1	1	1	1	5	5	5	5	1	5	2	3	2	3	1	1	0	1	1	1	0	0	0
1203	2023/9/26 11:57:01	229	手机提交	直接访问	39.144.222.164(重庆-重庆)	1	1	1	2	2	1	1	1	1	1	1	3	3	3	3	3	3	3	3	3	3	3	3	4	5	5	5	5	5	5	5	5	5	5	5	1	1	1	1	1	1	1	1	1
1204	2023/9/26 11:57:05	57	手机提交	直接访问	39.144.222.145(重庆-重庆)	2	1	2	2	1	1	1	2	1	1	1	1	2	1	1	1	1	3	3	2	2	3	2	1	1	1	3	4	3	5	5	4	3	2	3	1	1	1	1	0	0	1	0	0
1205	2023/9/26 11:57:08	102	手机提交	直接访问	123.147.251.68(重庆-重庆)	2	2	2	2	2	1	1	1	1	1	1	1	1	1	1	1	1	1	1	1	1	1	1	4	4	4	4	5	5	2	4	5	4	4	4	1	1	1	1	1	1	1	1	1
1206	2023/9/26 11:57:19	122	手机提交	直接访问	39.144.222.129(重庆-重庆)	2	2	1	2	2	1	1	1	1	1	1	1	1	1	1	1	1	1	1	1	1	1	1	5	4	5	5	5	5	2	5	3	2	2	2	1	1	1	1	1	1	1	1	1
1207	2023/9/26 11:57:24	142	手机提交	直接访问	123.147.244.129(重庆-重庆)	2	1	2	2	2	1	1	1	1	1	1	2	1	1	1	1	1	1	1	1	1	1	1	4	4	4	4	4	4	3	4	3	3	3	3	1	0	0	0	0	0	0	0	0
1208	2023/9/26 11:57:27	270	手机提交	直接访问	218.206.15.94(重庆-重庆)	2	1	2	1	4	1	1	1	1	1	1	2	1	1	1	1	1	1	1	2	1	2	1	5	2	5	4	4	5	2	5	4	3	3	3	0	0	0	0	0	1	0	0	0
1209	2023/9/26 11:57:35	173	手机提交	直接访问	39.144.222.165(重庆-重庆)	2	1	2	1	4	1	1	1	1	3	1	3	1	1	3	1	1	1	1	1	1	2	1	1	1	1	1	1	1	1	5	4	3	3	2	1	1	1	1	1	1	1	1	1
1210	2023/9/26 11:57:41	159	微信		123.147.251.56(重庆-重庆)	2	1	2	2	2	1	1	1	1	1	1	1	1	1	1	1	1	1	1	1	1	1	1	4	4	4	4	4	4	3	4	4	2	3	3	1	1	0	0	0	1	0	0	0
1211	2023/9/26 11:57:42	121	手机提交	直接访问	123.147.249.52(重庆-重庆)	2	1	1	2	1	1	1	1	1	1	1	2	2	1	1	1	1	3	1	2	1	1	1	4	3	5	4	4	5	3	4	3	2	3	2	0	0	1	0	0	1	0	0	0
1212	2023/9/26 11:57:52	277	手机提交	直接访问	106.86.199.117(重庆-重庆)	2	2	2	3	4	2	1	1	1	1	1	2	1	1	1	1	1	2	1	1	2	2	1	4	3	3	4	4	4	4	4	4	4	3	3	0	0	0	0	0	1	0	0	0
1213	2023/9/26 11:57:59	328	手机提交	直接访问	39.144.222.202(重庆-重庆)	2	1	2	1	2	1	1	1	1	1	1	2	2	1	1	2	1	1	1	2	1	2	1	5	5	5	4	4	3	1	5	3	2	2	3	0	1	0	1	0	1	0	0	1
1214	2023/9/26 11:58:11	52	手机提交	直接访问	14.106.178.24(重庆-重庆)	1	1	1	2	2	1	1	1	1	1	1	1	1	1	1	1	1	1	1	1	1	1	1	5	5	5	5	5	5	5	5	5	3	4	3	1	0	0	0	1	1	1	1	1
1215	2023/9/26 11:58:17	117	手机提交	直接访问	39.144.222.63(重庆-重庆)	2	1	2	1	4	1	1	1	1	1	1	2	1	1	1	1	1	1	1	1	1	1	1	5	4	5	4	5	4	1	5	5	5	3	3	1	1	1	0	0	0	0	0	0
1216	2023/9/26 11:58:19	126	手机提交	直接访问	106.84.182.23(重庆-重庆)	2	1	2	2	2	1	1	1	1	1	1	3	3	3	3	3	3	3	1	3	3	2	1	4	3	3	3	4	5	4	4	3	3	3	3	1	1	0	0	0	0	0	0	0
1217	2023/9/26 11:58:27	156	手机提交	直接访问	123.147.247.127(重庆-重庆)	2	2	2	1	4	1	1	1	2	1	1	2	1	1	1	3	1	1	1	2	2	2	1	5	5	5	5	5	5	1	5	5	5	3	4	1	0	0	0	0	1	0	1	0
1218	2023/9/26 11:58:29	265	手机提交	直接访问	39.144.222.34(重庆-重庆)	2	1	1	1	2	1	1	1	1	1	1	1	1	1	1	1	1	1	1	1	1	2	1	5	5	5	3	5	5	1	5	5	4	4	3	1	0	0	0	0	1	0	0	0
1219	2023/9/26 11:58:34	109	微信		223.104.25.65(重庆-重庆)	1	1	2	1	2	1	1	1	1	1	1	1	1	1	1	3	1	3	1	3	3	1	1	5	3	5	5	5	4	5	5	1	3	3	3	1	0	0	0	0	0	0	1	0
1220	2023/9/26 11:58:36	130	手机提交	直接访问	117.136.30.221(重庆-重庆)	2	1	1	2	2	1	1	1	3	1	1	3	3	3	1	3	1	3	1	1	1	3	1	4	4	4	4	4	4	2	4	3	3	3	2	0	0	1	0	0	1	0	0	0
1221	2023/9/26 11:58:37	118	手机提交	直接访问	39.144.222.74(重庆-重庆)	2	1	2	2	2	2	1	1	1	1	1	2	1	1	1	1	1	2	1	2	1	1	1	5	4	5	5	5	5	3	5	2	3	3	3	1	1	1	1	1	1	0	0	0
1222	2023/9/26 11:58:44	116	微信		123.147.247.132(重庆-重庆)	2	1	1	2	2	1	1	1	1	1	1	2	3	1	1	1	1	1	1	1	1	2	1	3	4	3	5	5	5	2	4	5	4	4	4	0	0	0	1	0	1	0	0	0
1223	2023/9/26 11:58:51	71	手机提交	直接访问	39.144.222.101(重庆-重庆)	1	1	2	2	2	1	1	1	1	1	1	1	1	1	1	1	1	1	1	1	1	1	1	5	5	5	5	5	5	5	5	5	5	5	5	0	0	0	0	0	0	0	0	0
1224	2023/9/26 11:59:01	169	手机提交	直接访问	39.144.222.194(重庆-重庆)	1	1	2	2	4	1	1	1	1	1	1	2	2	1	3	2	1	3	3	2	2	1	1	5	5	5	4	5	5	1	5	5	2	3	1	1	1	1	1	1	1	1	1	1
1225	2023/9/26 11:59:08	93	手机提交	直接访问	39.144.222.156(重庆-重庆)	1	1	2	2	2	1	1	1	1	1	1	3	3	1	1	3	2	3	3	3	2	3	1	5	4	5	4	4	4	1	5	3	3	5	2	1	0	1	0	0	1	0	0	0
1226	2023/9/26 11:59:22	282	手机提交	直接访问	106.84.222.158(重庆-重庆)	2	2	2	3	4	1	1	1	1	1	1	3	1	1	1	1	1	1	1	1	1	1	1	5	5	5	5	5	5	5	5	5	3	5	5	1	0	0	0	1	0	0	0	1
1227	2023/9/26 11:59:24	94	手机提交	直接访问	111.181.67.25(湖北-未知)	1	1	2	3	2	1	1	1	1	1	1	2	2	1	1	1	1	1	1	1	1	2	1	4	4	5	4	3	3	1	5	3	1	3	3	1	0	0	0	1	0	0	0	1
1228	2023/9/26 11:59:26	109	手机提交	直接访问	39.144.222.55(重庆-重庆)	1	1	1	2	2	2	1	1	1	1	1	2	3	3	1	2	1	1	1	1	1	3	3	4	4	4	4	4	4	3	4	4	2	3	3	0	0	0	0	0	1	0	0	0
1229	2023/9/26 11:59:27	173	手机提交	直接访问	39.144.222.63(重庆-重庆)	2	2	2	2	2	1	1	1	1	1	1	2	1	1	1	1	1	1	1	1	1	1	1	4	4	4	4	4	4	2	3	3	3	3	3	1	0	1	1	0	1	0	0	0
1230	2023/9/26 11:59:30	147	手机提交	直接访问	39.144.222.125(重庆-重庆)	2	1	2	2	2	1	1	1	1	1	1	1	1	1	1	1	1	1	1	1	1	1	1	1	5	5	3	5	4	2	4	5	4	3	4	1	0	0	0	0	1	0	0	0
1231	2023/9/26 11:59:35	248	手机提交	直接访问	223.104.251.60(重庆-重庆)	2	1	2	2	2	1	1	2	1	1	1	3	1	1	1	2	1	1	1	2	3	1	1	4	3	4	4	4	3	2	4	3	3	3	3	1	0	1	1	1	1	0	0	0
1232	2023/9/26 11:59:38	178	手机提交	直接访问	123.147.252.71(重庆-重庆)	2	1	2	2	2	1	1	1	1	1	1	3	3	1	1	1	1	1	1	3	1	1	1	5	5	5	3	5	5	2	4	3	3	4	3	1	0	1	1	0	1	0	1	1
1233	2023/9/26 11:59:45	263	手机提交	直接访问	183.70.113.163(重庆-重庆)	2	1	2	2	2	1	1	1	1	1	1	2	1	1	1	1	1	1	1	2	1	3	1	5	4	4	3	5	4	2	4	3	2	2	4	1	1	1	1	0	1	0	1	1
1234	2023/9/26 11:59:45	104	微信		123.147.251.56(重庆-重庆)	2	1	2	2	2	1	1	1	1	1	1	1	1	1	1	1	1	1	1	1	1	1	1	4	4	4	5	4	4	3	4	4	3	3	3	1	0	0	0	0	1	0	0	1
1235	2023/9/26 11:59:49	116	手机提交	直接访问	221.13.96.46(重庆-重庆)	1	1	1	2	5	1	1	1	1	1	1	3	3	1	1	1	1	1	1	1	1	1	1	4	3	4	4	4	3	4	4	4	3	3	3	1	0	0	0	0	1	0	0	0
1236	2023/9/26 11:59:54	136	手机提交	直接访问	106.83.151.4(重庆-重庆)	2	1	1	2	2	1	1	1	1	1	1	3	3	3	3	1	1	1	1	1	1	1	1	4	4	4	4	4	4	2	4	4	3	4	3	0	1	1	0	0	0	0	1	0
1237	2023/9/26 11:59:59	165	手机提交	直接访问	39.144.222.172(重庆-重庆)	1	1	2	2	2	2	1	1	1	1	1	2	1	3	3	1	1	3	1	1	1	1	1	5	4	4	3	5	5	1	4	4	4	3	3	1	0	1	1	0	1	0	1	0
1238	2023/9/26 12:00:05	181	手机提交	直接访问	106.84.175.55(重庆-重庆)	1	1	2	2	2	2	1	1	3	3	3	3	3	3	3	3	3	3	1	2	1	1	1	3	3	4	4	4	4	1	4	2	2	4	2	0	0	0	0	0	1	0	0	0
1239	2023/9/26 12:00:09	54	微信		223.104.25.65(重庆-重庆)	1	1	2	1	2	1	1	1	1	1	1	1	1	1	1	1	1	1	1	1	1	1	1	5	3	5	5	5	4	1	5	1	3	3	3	1	0	0	1	0	0	0	0	0
1240	2023/9/26 12:00:12	98	微信		39.144.222.45(重庆-重庆)	2	1	1	2	2	1	1	1	1	1	1	1	1	1	1	1	1	1	1	1	1	1	1	4	4	4	4	4	4	3	5	4	3	3	5	0	0	0	0	0	0	0	0	0
1241	2023/9/26 12:00:22	95	手机提交	直接访问	39.144.222.122(重庆-重庆)	1	1	2	2	2	1	1	1	1	1	1	2	2	1	2	1	1	1	1	1	2	1	1	4	4	5	4	5	5	3	4	4	4	4	4	1	1	0	1	1	1	0	0	0
1242	2023/9/26 12:00:23	83	手机提交	直接访问	106.83.34.80(重庆-重庆)	1	1	2	2	2	1	1	1	1	1	1	2	1	1	1	1	1	1	1	1	1	1	1	3	3	3	3	3	3	3	3	3	3	3	3	0	0	1	0	0	0	0	0	0
1243	2023/9/26 12:00:26	184	微信		106.80.250.249(重庆-重庆)	2	1	2	1	2	1	1	3	1	1	1	3	2	3	1	2	1	3	1	1	1	3	1	4	4	4	4	5	5	2	5	5	4	5	3	0	1	1	1	1	1	0	1	0
1244	2023/9/26 12:00:27	149	手机提交	直接访问	117.136.30.116(重庆-重庆)	1	1	2	2	2	1	1	1	1	1	1	1	2	2	2	1	1	2	1	1	1	2	2	4	3	4	5	4	4	2	4	4	2	1	1	1	1	0	1	1	1	0	0	1
1245	2023/9/26 12:00:33	126	手机提交	直接访问	39.144.222.147(重庆-重庆)	2	2	2	2	2	1	1	1	3	1	1	3	3	1	1	3	1	1	1	1	1	3	1	5	3	3	3	3	3	3	3	3	3	3	3	0	0	1	0	0	1	0	0	0
1246	2023/9/26 12:00:35	107	手机提交	直接访问	183.70.120.13(重庆-重庆)	2	1	2	2	2	1	1	1	1	1	1	2	1	1	1	1	1	1	1	1	1	1	1	5	5	5	5	5	5	1	5	5	5	4	4	1	1	1	1	1	1	1	1	1
1247	2023/9/26 12:00:36	266	手机提交	直接访问	39.144.222.141(重庆-重庆)	1	1	2	1	2	1	1	1	1	1	1	1	1	1	1	1	1	1	1	1	1	1	1	5	1	5	5	5	5	1	5	5	2	1	2	1	1	1	1	1	1	1	1	1
1248	2023/9/26 12:00:36	292	手机提交	直接访问	125.81.20.49(重庆-重庆)	2	1	2	2	2	2	1	1	1	1	1	1	1	1	1	1	1	1	1	1	1	1	1	5	4	5	5	5	4	2	4	3	4	3	3	1	1	1	1	0	1	0	0	0
1249	2023/9/26 12:00:41	185	手机提交	直接访问	39.144.222.55(重庆-重庆)	2	1	2	1	2	2	1	1	1	1	2	1	2	1	1	1	1	1	1	1	1	1	1	5	5	5	5	5	5	2	5	5	3	4	4	0	1	0	0	0	1	0	0	1
1250	2023/9/26 12:00:41	198	手机提交	直接访问	106.83.153.218(重庆-重庆)	2	1	2	1	2	1	1	3	1	1	1	3	2	1	1	1	1	2	1	1	1	1	1	5	5	5	5	5	5	2	5	4	3	4	4	1	1	0	0	0	1	0	0	1
1251	2023/9/26 12:00:42	160	手机提交	直接访问	39.144.222.222(重庆-重庆)	2	1	1	2	2	1	1	1	3	1	1	3	3	1	1	3	3	3	3	1	1	3	1	4	3	3	3	3	3	3	4	4	4	4	4	0	0	0	0	0	1	0	0	0
1252	2023/9/26 12:00:44	53	微信		106.83.8.75(重庆-重庆)	1	1	1	2	2	1	1	1	1	1	1	2	1	1	1	1	1	1	1	1	1	1	1	1	1	1	1	1	1	1	5	1	1	3	2	0	0	0	0	1	0	1	0	0
1253	2023/9/26 12:00:44	202	手机提交	直接访问	39.144.222.105(重庆-重庆)	2	1	2	2	2	2	1	1	1	1	1	1	1	1	1	1	1	1	1	1	1	2	1	5	4	5	5	5	5	1	5	5	5	1	1	1	1	1	1	1	1	1	1	0
1254	2023/9/26 12:01:01	144	手机提交	直接访问	223.104.251.18(重庆-重庆)	2	1	1	2	2	2	1	1	1	1	1	3	2	2	1	1	3	3	1	1	3	2	1	1	3	4	5	2	4	2	4	4	2	3	1	1	1	1	1	1	1	1	1	1
1255	2023/9/26 12:01:08	121	手机提交	直接访问	39.144.222.216(重庆-重庆)	2	1	1	1	4	1	1	1	1	1	1	1	1	1	1	1	1	1	1	1	1	1	1	5	4	5	5	5	5	2	5	2	2	3	4	1	0	1	0	0	1	0	0	1
1256	2023/9/26 12:01:14	125	微信		39.144.222.193(重庆-重庆)	1	1	2	2	2	1	1	1	1	1	1	1	1	1	1	1	1	1	1	1	1	1	1	5	5	5	5	5	5	1	5	5	4	2	3	1	1	0	1	0	1	0	0	0
1257	2023/9/26 12:01:19	154	手机提交	直接访问	106.80.99.56(重庆-重庆)	1	1	1	2	2	1	1	1	1	1	1	3	3	3	1	1	3	1	1	1	1	1	1	5	5	5	4	4	5	2	5	4	3	2	3	1	0	1	0	0	0	0	0	0
1258	2023/9/26 12:01:22	68	微信		123.147.251.56(重庆-重庆)	2	1	2	2	2	1	1	1	1	1	1	2	1	1	1	1	1	1	1	1	1	1	1	4	4	4	4	4	4	3	4	4	3	3	3	1	0	0	0	0	1	0	0	0
1259	2023/9/26 12:01:31	129	微信		223.104.251.50(重庆-重庆)	2	1	1	1	2	2	1	1	3	3	3	2	2	1	1	3	1	3	3	3	2	2	1	5	5	5	3	5	3	3	5	3	4	4	2	0	0	0	0	0	0	0	0	0
1260	2023/9/26 12:01:32	33	微信		106.83.8.75(重庆-重庆)	1	1	1	2	2	1	1	2	3	2	1	3	2	3	2	2	2	3	3	3	3	1	1	3	3	3	2	3	2	4	3	3	2	3	3	0	0	0	1	0	0	0	1	0
1261	2023/9/26 12:01:41	181	微信		183.70.10.253(重庆-重庆)	1	1	1	1	2	2	1	1	2	1	1	1	1	1	1	2	1	1	1	1	1	1	1	5	5	5	5	5	4	1	5	5	5	1	5	1	1	0	0	0	1	0	0	0
1262	2023/9/26 12:01:42	403	手机提交	直接访问	39.144.222.66(重庆-重庆)	2	1	2	2	2	2	1	1	1	3	1	2	1	1	1	1	1	1	1	1	1	1	1	5	3	5	3	5	5	1	5	4	3	4	3	0	0	1	1	0	1	0	1	0
1263	2023/9/26 12:01:50	264	手机提交	直接访问	123.147.252.116(重庆-重庆)	1	2	2	2	2	2	1	1	3	1	1	1	3	1	1	1	1	1	1	1	1	1	1	5	3	5	4	5	4	2	5	4	4	2	4	1	0	0	0	1	1	0	0	0
1264	2023/9/26 12:01:56	159	微信		39.144.222.172(重庆-重庆)	2	1	1	1	4	1	1	1	1	1	1	2	2	1	1	2	1	1	1	3	1	3	1	5	5	5	5	5	5	2	5	4	3	1	3	1	0	1	1	1	0	0	1	0
1265	2023/9/26 12:01:57	264	手机提交	直接访问	123.147.244.140(重庆-重庆)	2	1	1	2	2	2	1	1	1	1	1	3	2	1	1	1	1	1	1	2	3	3	1	5	5	5	3	5	5	1	5	3	3	3	3	0	0	1	1	0	1	0	0	0
1266	2023/9/26 12:02:04	98	手机提交	直接访问	39.144.222.79(重庆-重庆)	2	1	1	2	2	1	1	1	1	1	1	2	1	1	1	1	1	1	1	1	1	1	1	5	5	5	5	5	5	1	5	1	1	3	1	1	1	1	1	1	1	1	1	1
1267	2023/9/26 12:02:08	570	微信		106.80.102.53(重庆-重庆)	2	1	1	2	2	2	1	1	1	1	1	1	1	1	1	1	1	1	1	1	1	1	1	5	4	4	4	4	4	1	5	5	4	3	4	1	1	1	0	0	1	0	0	0
1268	2023/9/26 12:02:13	195	手机提交	直接访问	119.4.175.36(四川-未知)	1	2	2	2	2	1	1	1	3	1	1	1	3	3	1	1	1	1	1	1	1	3	3	4	4	4	3	4	4	4	4	4	4	4	4	0	0	1	0	0	0	0	0	0
1269	2023/9/26 12:02:14	97	手机提交	直接访问	39.144.222.171(重庆-重庆)	1	2	1	2	2	1	1	1	1	1	1	1	2	1	1	1	1	1	1	1	1	1	1	5	5	4	4	5	5	5	5	4	2	3	3	1	0	0	0	1	1	0	0	0
1270	2023/9/26 12:02:20	106	手机提交	直接访问	39.144.222.205(重庆-重庆)	1	1	2	2	2	1	1	1	1	1	1	3	2	3	1	3	1	1	1	1	1	3	1	5	3	5	4	5	4	3	4	4	3	3	4	1	0	0	0	0	1	0	0	0
1271	2023/9/26 12:02:24	324	手机提交	直接访问	39.144.222.202(重庆-重庆)	2	1	2	2	2	1	2	1	2	3	1	3	1	1	1	3	3	3	1	2	1	2	1	5	4	5	1	4	5	1	5	3	4	3	2	1	1	1	1	0	1	0	1	0
1272	2023/9/26 12:02:26	113	手机提交	直接访问	39.144.222.158(重庆-重庆)	2	1	1	2	2	2	1	1	1	1	1	3	3	3	3	3	1	3	1	1	1	3	1	5	3	4	3	4	4	2	4	2	2	3	2	0	0	1	0	0	0	0	0	0
1273	2023/9/26 12:02:30	129	手机提交	直接访问	123.147.245.137(重庆-重庆)	2	1	2	2	2	1	1	1	1	1	1	1	1	1	1	1	1	1	1	1	1	1	1	4	5	5	5	4	4	4	4	2	2	5	4	1	1	1	1	1	1	1	1	1
1274	2023/9/26 12:02:40	708	手机提交	直接访问	106.88.199.26(重庆-重庆)	2	1	2	1	2	1	1	3	1	1	1	2	1	1	1	2	1	1	1	1	1	2	1	3	4	4	3	5	4	2	4	3	2	3	2	0	0	0	0	0	0	0	0	0
1275	2023/9/26 12:02:44	73	微信		39.144.222.193(重庆-重庆)	1	1	2	2	2	1	1	1	1	1	1	1	1	1	1	1	1	1	1	1	1	1	1	5	5	5	5	5	5	1	5	5	5	2	3	1	1	0	1	1	0	1	1	1
1276	2023/9/26 12:02:51	52	手机提交	直接访问	39.144.222.83(重庆-重庆)	1	1	2	2	2	1	1	1	1	1	1	1	3	3	3	3	3	3	3	3	3	3	3	5	5	5	5	5	5	5	5	5	5	5	5	0	0	0	0	0	0	0	0	0
1277	2023/9/26 12:02:52	178	手机提交	直接访问	106.89.33.94(重庆-重庆)	2	2	2	2	2	1	1	1	3	3	1	3	3	1	1	3	1	3	3	3	3	3	1	5	5	4	4	4	4	2	4	3	3	3	3	1	0	0	0	0	1	0	0	0
1278	2023/9/26 12:02:56	242	手机提交	直接访问	39.144.222.137(重庆-重庆)	2	1	1	2	2	1	1	1	1	1	1	1	1	1	1	1	1	1	1	1	1	1	1	5	4	5	5	5	5	2	4	3	3	3	4	1	0	0	1	0	1	0	0	0
1279	2023/9/26 12:03:04	509	手机提交	直接访问	123.147.249.80(重庆-重庆)	2	1	2	1	4	1	1	1	1	1	1	3	1	2	1	1	1	1	1	2	2	2	1	5	4	5	4	4	5	1	5	5	2	4	3	1	0	0	0	0	1	0	1	0
1280	2023/9/26 12:03:05	128	手机提交	直接访问	183.65.30.23(重庆-重庆)	2	1	2	1	4	1	1	3	2	1	1	3	3	3	3	3	3	3	1	1	1	3	1	4	4	4	3	4	3	2	5	3	2	3	2	1	0	1	1	0	1	0	0	0
1281	2023/9/26 12:03:10	288	微信		223.104.251.37(重庆-重庆)	2	2	2	1	2	1	1	3	3	1	1	2	1	1	3	3	1	2	1	2	1	1	1	4	4	4	4	4	4	2	4	4	3	3	2	0	0	0	0	0	1	0	0	0
1282	2023/9/26 12:03:13	165	微信		39.144.222.110(重庆-重庆)	2	2	2	2	2	1	1	1	1	3	1	1	2	1	1	3	1	1	1	1	1	1	1	4	5	5	3	4	4	3	4	3	2	2	2	0	0	1	0	0	1	0	0	0
1283	2023/9/26 12:03:23	113	手机提交	直接访问	219.153.89.114(重庆-重庆)	2	1	2	3	2	1	1	1	1	1	1	3	3	3	3	1	1	1	1	1	1	3	1	5	3	5	5	5	5	3	5	3	3	4	3	0	0	1	1	0	1	0	0	0
1284	2023/9/26 12:03:23	100	微信		223.104.25.70(重庆-重庆)	2	1	2	1	2	1	1	1	1	1	1	3	3	1	1	1	1	1	1	2	2	2	1	5	4	5	5	5	5	3	5	4	3	4	5	1	0	0	0	0	1	1	0	1
1285	2023/9/26 12:03:25	147	手机提交	直接访问	223.104.25.227(重庆-重庆)	2	1	1	1	2	1	1	1	1	1	1	2	1	1	1	1	1	1	1	1	1	1	1	4	4	4	4	4	4	2	4	4	3	2	4	1	1	1	1	1	1	1	1	1
1286	2023/9/26 12:03:27	133	手机提交	直接访问	221.13.96.46(重庆-重庆)	2	1	2	1	2	1	1	1	1	1	1	1	2	1	1	2	1	1	1	2	2	1	1	5	4	5	2	5	4	2	5	3	2	1	1	1	1	1	1	1	1	0	1	0
1287	2023/9/26 12:03:32	452	手机提交	直接访问	117.136.30.206(重庆-重庆)	2	2	2	1	4	1	1	1	1	1	1	3	3	3	1	3	1	1	2	2	2	3	1	4	3	4	3	3	4	2	4	3	3	3	3	1	0	0	0	0	1	0	1	0
1288	2023/9/26 12:03:38	128	手机提交	直接访问	39.144.222.34(重庆-重庆)	1	1	2	2	2	1	1	1	1	3	1	3	3	3	3	3	3	3	3	1	3	3	1	4	4	5	5	5	5	1	5	4	2	4	3	1	0	0	0	0	1	0	1	0
1289	2023/9/26 12:03:39	365	手机提交	直接访问	123.147.251.207(重庆-重庆)	2	1	2	1	2	1	1	1	2	1	1	1	2	1	1	1	1	1	1	1	3	3	1	4	4	4	4	4	4	3	4	3	3	3	2	1	0	1	0	0	0	0	0	0
1290	2023/9/26 12:03:46	197	微信		39.144.222.98(重庆-重庆)	2	1	2	1	2	1	1	1	1	1	1	2	2	1	1	3	1	1	1	1	1	2	1	5	3	5	5	5	5	1	5	5	2	2	3	1	1	0	0	1	1	0	1	1
1291	2023/9/26 12:03:51	270	微信		218.206.15.91(重庆-重庆)	1	1	2	1	2	1	1	1	1	2	1	2	2	2	1	1	1	1	1	1	1	1	1	5	4	5	3	5	5	1	5	3	3	1	3	1	0	0	0	0	1	0	0	0
1292	2023/9/26 12:03:54	129	微信		106.89.30.95(重庆-重庆)	2	1	1	1	2	1	1	1	1	3	1	2	3	3	3	3	3	3	3	2	3	3	1	5	5	5	5	5	5	1	5	4	3	4	3	1	0	1	1	0	1	0	0	0
1293	2023/9/26 12:03:57	130	手机提交	直接访问	106.84.157.31(重庆-重庆)	1	1	1	3	2	1	1	1	1	1	1	2	3	1	1	2	1	1	2	2	1	1	1	3	3	5	4	5	5	2	5	2	1	2	3	1	1	1	0	0	0	0	1	1
1294	2023/9/26 12:03:57	184	手机提交	直接访问	106.89.16.163(重庆-重庆)	2	1	2	2	2	2	3	3	1	3	3	3	2	3	2	3	3	3	2	3	3	2	3	5	5	3	2	3	3	3	3	3	3	3	2	0	0	0	0	0	0	0	1	0
1295	2023/9/26 12:04:01	145	手机提交	直接访问	39.144.222.126(重庆-重庆)	2	1	2	2	2	2	1	1	1	1	1	3	1	3	1	3	1	1	1	1	1	3	1	5	4	5	4	4	4	1	4	4	3	3	3	1	0	1	1	0	0	0	1	0
1296	2023/9/26 12:04:13	175	手机提交	直接访问	119.4.175.9(四川-未知)	2	1	2	3	2	1	1	1	3	1	1	3	3	1	2	1	1	1	1	2	1	1	1	4	2	3	2	2	3	3	3	2	2	3	2	0	1	0	0	0	0	0	0	0
1297	2023/9/26 12:04:30	70	手机提交	直接访问	39.144.222.198(重庆-重庆)	1	1	2	2	2	1	1	1	1	1	1	1	1	1	1	1	1	1	1	1	1	1	1	5	5	5	5	5	5	5	5	5	5	5	5	0	0	0	0	0	0	0	0	0
1298	2023/9/26 12:04:35	133	微信		123.147.249.74(重庆-重庆)	2	1	1	1	2	1	1	2	1	1	1	2	1	1	1	1	1	1	1	1	1	1	1	5	5	5	5	5	5	1	5	5	3	3	5	1	0	0	0	0	1	0	0	0
1299	2023/9/26 12:04:44	89	手机提交	直接访问	123.147.244.153(重庆-重庆)	1	1	1	2	2	2	1	1	1	1	1	1	1	1	1	1	1	1	1	1	1	1	1	5	5	5	5	5	5	3	5	5	1	3	3	1	1	1	1	1	1	1	1	1
1300	2023/9/26 12:04:48	305	手机提交	直接访问	39.144.222.161(重庆-重庆)	2	1	2	1	4	1	1	1	1	1	1	2	2	1	3	1	2	1	1	2	2	2	1	5	5	5	4	5	5	2	5	3	3	3	2	1	0	0	0	0	1	0	0	0
1301	2023/9/26 12:04:56	86	微信		223.104.251.37(重庆-重庆)	2	2	2	1	2	1	1	1	1	1	1	2	1	1	1	1	3	3	1	1	1	3	1	4	4	4	4	4	4	2	4	3	2	4	2	0	0	0	0	0	1	0	0	0
1302	2023/9/26 12:05:01	194	手机提交	直接访问	123.147.249.160(重庆-重庆)	2	1	2	2	2	1	1	1	1	1	1	3	3	3	3	1	1	1	3	3	3	1	1	5	4	4	4	4	4	3	4	3	3	3	3	1	1	1	1	1	1	1	1	1
1303	2023/9/26 12:05:05	109	手机提交	直接访问	123.147.249.222(重庆-重庆)	2	1	1	2	2	1	1	1	1	1	1	3	1	1	1	1	1	1	1	1	1	1	1	5	5	5	4	4	4	1	5	4	4	4	4	1	1	1	1	0	1	0	0	1
1304	2023/9/26 12:05:06	97	手机提交	直接访问	106.84.240.90(重庆-重庆)	2	1	2	2	2	1	1	1	1	1	1	2	1	1	1	1	1	1	1	1	1	1	1	5	4	5	5	5	5	1	5	4	4	4	4	0	0	0	1	0	0	0	0	0
1305	2023/9/26 12:05:11	189	微信		123.147.246.81(重庆-重庆)	2	1	2	1	2	2	1	1	2	3	1	3	1	3	3	3	1	3	3	1	1	3	3	5	4	5	5	5	5	3	5	5	3	4	4	1	1	1	0	0	0	0	0	0
1306	2023/9/26 12:05:17	319	手机提交	直接访问	106.89.31.216(重庆-重庆)	1	1	2	1	4	1	1	1	1	2	1	1	2	1	3	2	1	1	3	1	2	3	1	5	2	5	5	5	5	4	5	3	2	4	3	0	0	0	0	0	1	0	0	0
1307	2023/9/26 12:05:18	112	微信		39.144.222.110(重庆-重庆)	2	2	2	2	2	1	1	1	1	3	1	1	2	1	1	3	1	1	1	1	1	1	1	5	4	4	3	4	4	3	4	3	2	3	1	0	0	1	0	0	1	0	0	0
1308	2023/9/26 12:05:21	102	手机提交	直接访问	117.136.30.109(重庆-重庆)	2	1	1	2	2	2	1	1	1	1	1	1	1	1	1	1	1	1	1	1	1	1	1	5	5	5	4	5	5	2	5	5	3	2	4	1	1	1	1	1	1	1	1	1
1309	2023/9/26 12:05:27	132	手机提交	直接访问	39.144.222.161(重庆-重庆)	2	1	2	1	4	2	1	1	1	1	1	3	1	1	3	3	1	1	1	1	1	3	1	5	4	5	5	5	4	1	5	4	4	2	4	1	0	0	0	0	1	0	0	0
1310	2023/9/26 12:05:33	159	微信		39.144.222.185(重庆-重庆)	2	1	2	1	4	1	1	1	1	1	1	2	1	1	1	1	1	1	1	1	1	1	1	5	3	5	5	5	5	1	5	2	5	3	5	1	0	1	1	0	1	0	0	0
1311	2023/9/26 12:05:33	380	手机提交	直接访问	123.147.248.129(重庆-重庆)	2	2	1	1	4	1	3	3	3	3	1	3	3	3	3	3	3	3	1	3	1	3	3	4	4	4	4	4	4	3	4	3	4	3	3	0	0	0	0	0	1	0	0	1
1312	2023/9/26 12:05:35	225	手机提交	直接访问	39.144.219.162(重庆-重庆)	2	2	2	3	5	1	1	1	1	1	1	2	1	1	2	1	1	1	1	1	1	2	1	4	4	4	4	4	4	2	4	4	4	4	4	0	0	1	0	0	0	0	0	0
1313	2023/9/26 12:05:37	536	手机提交	直接访问	39.144.222.37(重庆-重庆)	2	1	2	2	2	1	1	1	1	1	1	1	2	1	1	1	2	1	1	2	1	1	1	4	5	4	5	5	5	1	5	3	2	3	3	1	0	1	0	0	1	0	0	1
1314	2023/9/26 12:05:56	213	手机提交	直接访问	218.206.15.90(重庆-重庆)	2	1	2	2	2	1	1	1	3	1	1	1	1	1	1	1	1	1	1	1	1	3	1	4	4	4	4	4	4	3	4	4	3	3	3	1	0	0	0	1	1	0	0	0
1315	2023/9/26 12:05:59	142	手机提交	直接访问	117.136.30.106(重庆-重庆)	2	1	2	1	4	1	1	1	1	1	1	1	1	1	1	2	1	1	1	2	2	2	1	5	4	5	5	4	4	2	4	4	4	2	4	1	1	1	0	1	1	0	1	1
1316	2023/9/26 12:05:59	193	手机提交	直接访问	117.136.30.207(重庆-重庆)	2	1	2	1	2	1	1	2	1	1	2	1	1	2	2	1	1	1	1	2	2	2	1	5	5	5	5	5	5	5	5	5	5	3	2	1	1	1	1	1	1	1	1	1
1317	2023/9/26 12:06:01	109	手机提交	直接访问	106.84.157.31(重庆-重庆)	1	1	1	3	2	1	1	1	1	1	1	2	1	1	1	1	1	1	2	2	1	1	1	5	3	5	4	5	4	3	5	2	1	2	3	1	1	1	0	0	0	0	0	1
1318	2023/9/26 12:06:02	273	微信		39.144.222.157(重庆-重庆)	2	1	2	1	2	2	1	1	1	1	1	2	1	1	1	1	1	1	1	1	1	1	1	5	5	5	4	4	5	2	4	4	4	4	4	0	1	1	0	0	1	0	0	1
1319	2023/9/26 12:06:24	131	微信		218.206.15.91(重庆-重庆)	1	1	2	1	2	1	1	2	1	2	1	2	1	2	1	1	1	1	1	1	1	1	1	5	4	5	3	5	4	1	5	3	2	1	2	1	1	1	0	0	0	0	0	0
1320	2023/9/26 12:06:27	344	手机提交	直接访问	106.83.159.155(重庆-重庆)	1	1	2	1	4	1	1	1	1	2	1	1	3	1	3	3	3	3	1	1	1	3	1	4	4	4	4	4	4	2	4	4	3	3	3	1	0	0	1	0	1	0	1	1
1321	2023/9/26 12:06:32	95	微信		183.70.105.97(重庆-重庆)	2	1	2	1	2	1	1	1	1	1	1	2	2	1	1	1	1	1	1	1	1	1	1	4	5	3	5	5	5	1	5	5	3	3	3	0	0	1	1	0	0	0	0	0
1322	2023/9/26 12:06:34	121	手机提交	直接访问	218.206.15.94(重庆-重庆)	1	1	2	1	2	2	1	1	1	1	1	2	2	1	1	2	1	1	1	1	1	1	1	5	1	5	3	5	5	2	5	2	2	2	2	1	1	0	1	1	1	0	0	0
1323	2023/9/26 12:06:56	110	微信		123.147.252.112(重庆-重庆)	2	1	2	1	2	1	1	1	3	1	1	2	2	1	1	2	2	1	2	1	1	3	1	4	4	4	4	4	4	2	4	4	2	4	2	0	0	1	0	0	1	0	0	0
1324	2023/9/26 12:06:57	137	微信		106.83.22.213(重庆-重庆)	1	1	2	1	2	1	1	1	1	1	2	2	2	1	1	3	3	3	1	2	2	1	2	1	1	3	2	2	2	4	1	2	2	2	4	1	0	0	0	0	0	0	0	0
1325	2023/9/26 12:07:06	86	微信		39.144.222.110(重庆-重庆)	2	2	2	2	2	1	1	1	1	3	3	1	3	1	1	2	1	1	1	1	1	1	1	4	5	3	3	4	4	3	4	4	2	3	1	0	0	1	0	0	0	0	1	0
1326	2023/9/26 12:07:08	148	手机提交	直接访问	117.136.30.118(重庆-重庆)	2	1	1	2	2	1	1	1	1	1	1	1	3	1	3	2	1	1	1	1	1	1	1	5	5	5	5	5	5	2	5	4	1	3	1	0	0	0	0	0	0	0	0	0
1327	2023/9/26 12:07:16	360	手机提交	直接访问	106.80.107.222(重庆-重庆)	2	1	2	1	4	1	1	1	1	1	1	3	1	1	2	1	2	1	1	1	1	1	1	5	3	5	4	5	4	2	5	4	4	2	4	1	1	0	1	1	1	0	0	0
1328	2023/9/26 12:07:17	183	手机提交	直接访问	39.144.222.195(重庆-重庆)	2	1	2	1	2	1	1	1	1	1	1	2	1	1	1	2	1	1	1	1	1	2	1	4	5	5	4	5	5	1	5	4	3	3	3	0	0	1	0	0	1	1	1	1
1329	2023/9/26 12:07:18	161	手机提交	直接访问	117.136.30.144(重庆-重庆)	2	2	2	1	2	1	1	1	1	1	1	2	2	1	2	2	1	1	1	2	1	2	1	5	5	5	5	5	5	1	5	5	3	3	3	1	1	1	1	1	1	1	1	1
1330	2023/9/26 12:07:20	94	微信		123.147.251.192(重庆-重庆)	1	1	2	1	2	1	1	1	1	1	1	1	1	1	1	2	1	1	1	2	1	2	1	4	2	4	4	4	4	2	4	4	2	3	4	1	1	0	1	1	0	0	0	1
1331	2023/9/26 12:07:23	487	手机提交	直接访问	39.144.222.59(重庆-重庆)	1	1	2	2	5	1	1	1	1	1	1	1	1	1	1	1	1	1	1	1	1	1	1	4	1	5	1	3	5	1	5	2	1	1	1	1	0	0	1	1	1	0	1	1
1332	2023/9/26 12:07:35	254	微信		39.144.222.165(重庆-重庆)	2	1	1	1	2	1	1	1	1	3	1	2	2	1	1	2	1	1	1	2	1	2	1	5	4	5	3	5	5	1	5	5	4	4	4	1	0	1	0	0	1	0	0	0
1333	2023/9/26 12:07:35	82	手机提交	直接访问	106.80.247.44(重庆-重庆)	2	1	2	2	2	1	1	1	1	1	1	1	1	1	1	1	1	1	1	1	1	2	1	5	5	5	5	5	5	5	5	5	5	3	5	1	1	1	1	1	1	1	1	1
1334	2023/9/26 12:07:41	145	手机提交	直接访问	106.89.16.224(重庆-重庆)	2	1	1	2	2	1	1	1	1	1	1	1	1	1	1	1	1	1	1	1	1	1	1	5	4	4	5	4	4	1	5	5	5	3	5	1	0	0	0	0	1	0	0	0
1335	2023/9/26 12:07:50	232	微信		123.147.252.96(重庆-重庆)	2	1	2	1	4	2	1	1	3	1	1	3	1	1	3	3	1	1	3	1	1	1	1	1	4	4	3	4	4	2	4	4	3	3	3	0	1	0	0	0	1	0	0	1
1336	2023/9/26 12:07:53	82	手机提交	直接访问	39.144.222.98(重庆-重庆)	2	1	2	1	2	1	1	1	1	1	1	2	3	1	1	1	1	1	1	1	1	3	1	5	3	5	5	5	5	1	5	5	2	2	3	1	1	0	0	1	1	0	1	0
1337	2023/9/26 12:07:57	110	微信		39.144.222.166(重庆-重庆)	2	1	1	2	2	1	1	1	1	1	1	3	3	3	3	3	3	3	3	3	3	3	3	4	4	4	4	3	4	4	4	4	4	4	4	1	1	0	0	0	0	0	0	0
1338	2023/9/26 12:07:57	96	手机提交	直接访问	39.144.222.91(重庆-重庆)	2	1	2	2	4	1	1	1	1	1	1	3	3	3	3	3	3	3	3	3	3	3	3	4	4	4	4	4	4	4	4	4	4	4	4	1	0	1	0	1	0	1	0	0
1339	2023/9/26 12:08:09	71	微信		218.206.15.91(重庆-重庆)	1	1	2	1	2	1	1	2	1	2	1	2	1	1	1	1	1	1	1	1	1	1	1	5	4	3	3	5	3	1	5	3	2	1	2	1	1	0	0	0	0	0	0	0
1340	2023/9/26 12:08:15	61	微信		123.147.252.112(重庆-重庆)	2	1	2	1	2	1	1	1	2	1	1	2	2	1	1	2	1	1	1	1	1	3	1	4	4	4	4	4	4	2	4	4	2	4	2	0	0	1	0	0	1	0	1	0
1341	2023/9/26 12:08:25	85	微信		39.144.222.93(重庆-重庆)	2	1	2	1	2	1	1	1	1	1	1	1	2	1	1	1	1	1	1	1	1	1	1	4	4	4	2	4	4	4	4	2	4	4	2	1	0	0	0	0	0	0	0	0
1342	2023/9/26 12:08:26	122	微信		39.144.222.105(重庆-重庆)	2	2	2	1	2	1	1	1	1	1	1	1	1	1	3	1	1	1	1	2	1	3	3	3	3	5	5	5	5	1	5	5	4	3	3	1	0	0	0	0	0	0	0	0
1343	2023/9/26 12:08:26	220	手机提交	直接访问	218.206.15.91(重庆-重庆)	2	1	2	1	4	1	1	1	1	1	1	1	1	1	1	1	1	1	1	1	1	2	1	5	5	5	4	3	4	2	4	4	3	4	4	0	1	0	0	0	1	0	0	0
1344	2023/9/26 12:08:27	152	手机提交	直接访问	218.206.15.91(重庆-重庆)	2	2	2	2	2	2	1	1	1	1	1	1	1	1	1	1	1	1	1	1	1	1	1	5	4	5	4	4	5	3	5	4	4	4	4	1	1	1	1	1	1	1	1	1
1345	2023/9/26 12:08:32	197	微信		106.87.115.145(重庆-重庆)	2	2	2	1	4	2	1	3	1	1	1	1	1	1	3	1	1	1	1	3	1	3	1	5	5	5	4	3	5	2	4	4	3	4	4	0	0	0	0	0	1	0	1	0
1346	2023/9/26 12:08:39	209	手机提交	直接访问	218.206.15.93(重庆-重庆)	2	2	2	1	4	1	1	1	1	1	1	3	1	1	1	3	1	1	3	3	1	2	1	5	5	5	4	3	5	2	5	4	3	4	3	0	0	1	0	0	1	0	1	0
1347	2023/9/26 12:08:47	388	手机提交	直接访问	106.83.135.173(重庆-重庆)	2	1	2	1	4	1	1	2	1	1	1	1	2	1	1	1	1	1	1	1	1	2	1	4	4	4	4	4	4	2	4	3	3	3	3	0	0	1	0	0	1	0	1	0
1348	2023/9/26 12:08:55	175	微信		123.147.251.91(重庆-重庆)	2	2	2	1	4	2	1	1	1	1	1	2	1	1	1	1	1	1	3	2	1	2	1	5	4	5	3	5	4	2	5	3	2	3	2	1	0	0	1	1	1	1	1	1
1349	2023/9/26 12:09:02	63	手机提交	直接访问	183.70.92.163(重庆-重庆)	2	1	1	2	2	1	1	1	2	1	1	2	3	1	1	2	1	3	3	3	1	1	1	3	5	5	5	5	5	5	5	5	5	5	5	1	1	0	1	0	0	0	0	1
1350	2023/9/26 12:09:06	151	手机提交	直接访问	39.144.222.152(重庆-重庆)	2	2	1	2	4	1	1	1	3	1	1	3	2	2	1	1	1	1	1	1	1	1	1	5	5	5	5	5	5	3	5	5	2	3	3	1	1	1	1	1	1	1	1	1
1351	2023/9/26 12:09:17	241	微信		39.144.222.138(重庆-重庆)	2	1	2	1	4	1	1	3	1	3	1	2	3	1	1	1	3	3	1	2	1	1	1	5	5	5	4	4	5	3	5	3	3	5	2	0	0	1	0	0	1	0	0	0
1352	2023/9/26 12:09:29	79	微信		123.147.251.192(重庆-重庆)	1	1	2	1	2	1	1	1	1	1	1	1	1	1	1	2	1	1	1	2	2	2	1	4	4	4	4	4	4	3	4	4	4	4	4	1	1	1	0	0	0	0	1	1
1353	2023/9/26 12:09:32	106	手机提交	直接访问	39.144.222.179(重庆-重庆)	2	1	2	2	2	2	1	1	1	1	2	2	3	1	1	1	3	1	1	1	1	1	1	5	5	5	5	5	5	1	5	5	4	4	4	0	0	1	0	0	1	0	0	0
1354	2023/9/26 12:09:37	208	手机提交	直接访问	39.144.222.158(重庆-重庆)	2	1	2	1	4	1	1	1	2	2	1	2	2	2	2	1	1	1	1	2	2	2	1	5	5	5	4	5	4	4	5	2	4	2	4	0	1	0	0	0	0	0	0	0
1355	2023/9/26 12:10:02	235	微信		106.84.172.64(重庆-重庆)	2	1	2	2	2	1	1	1	1	1	1	3	1	1	3	2	1	1	1	2	2	3	1	4	4	4	4	4	4	3	4	3	4	4	4	0	0	0	1	0	1	0	0	0
1356	2023/9/26 12:10:03	119	手机提交	直接访问	14.108.157.91(重庆-重庆)	2	1	2	3	2	2	1	1	1	1	1	1	1	1	1	1	1	1	1	1	1	1	1	5	5	5	5	5	5	1	5	5	4	3	3	1	1	1	1	1	1	1	1	1
1357	2023/9/26 12:10:36	151	手机提交	直接访问	14.111.193.128(重庆-重庆)	2	1	2	3	4	1	1	2	1	1	1	2	1	1	1	1	1	1	2	3	1	1	1	3	4	5	3	5	5	2	5	4	3	3	3	0	1	1	1	1	1	0	0	0
1358	2023/9/26 12:10:40	68	手机提交	直接访问	106.80.12.238(重庆-重庆)	2	1	2	2	2	1	1	3	3	3	3	3	3	3	3	3	3	3	3	3	3	3	3	5	5	5	5	5	5	5	5	5	5	5	5	0	1	1	0	1	0	0	0	0
1359	2023/9/26 12:10:41	178	手机提交	直接访问	39.144.222.138(重庆-重庆)	2	1	2	2	2	1	1	1	1	1	1	1	2	1	1	1	1	1	2	2	2	1	1	5	5	5	5	5	5	4	5	4	3	4	4	1	0	1	0	0	1	1	0	0
1360	2023/9/26 12:10:52	232	微信		123.147.247.105(重庆-重庆)	2	1	1	1	4	1	1	1	1	3	1	3	3	1	1	1	3	2	1	1	1	3	1	5	4	4	3	5	5	1	5	5	3	4	3	0	0	1	1	0	0	0	0	0
1361	2023/9/26 12:10:53	129	手机提交	直接访问	183.227.10.92(重庆-重庆)	1	1	2	3	2	1	2	1	3	3	1	3	2	3	3	3	1	3	1	1	1	3	1	5	5	5	3	4	5	1	5	3	3	3	3	1	0	0	0	1	1	0	0	1
1362	2023/9/26 12:11:06	117	手机提交	直接访问	39.144.222.53(重庆-重庆)	2	1	2	2	4	1	1	1	3	3	1	3	3	1	1	3	3	3	3	2	1	1	2	5	4	5	4	5	5	3	5	4	3	2	2	0	0	0	0	1	0	0	1	0
1363	2023/9/26 12:11:15	78	手机提交	直接访问	39.144.222.91(重庆-重庆)	2	1	1	2	2	1	1	1	1	1	1	1	1	1	1	1	1	1	1	1	1	1	1	4	4	4	4	4	4	4	4	4	4	4	4	0	0	1	0	0	1	1	1	0
1364	2023/9/26 12:11:18	283	手机提交	直接访问	223.104.25.231(重庆-重庆)	2	1	1	3	2	1	1	1	1	1	1	1	1	1	1	1	1	1	1	1	1	2	1	4	4	4	4	4	4	3	4	3	4	4	3	0	0	0	0	0	0	0	0	0
1365	2023/9/26 12:11:22	138	手机提交	直接访问	39.144.222.122(重庆-重庆)	2	1	2	2	4	1	1	1	1	1	1	3	3	1	1	1	3	3	3	1	1	2	1	4	4	4	4	4	4	2	4	3	3	3	3	0	0	0	0	0	0	0	1	0
1366	2023/9/26 12:11:28	250	手机提交	直接访问	218.206.15.94(重庆-重庆)	2	1	2	1	2	1	1	1	1	1	1	1	1	1	1	1	1	1	1	1	1	3	1	5	4	5	4	5	5	2	5	4	3	3	4	1	0	0	1	1	1	1	0	1
1367	2023/9/26 12:11:33	161	微信		218.206.15.90(重庆-重庆)	2	1	1	1	4	2	1	1	3	1	1	2	1	1	3	3	3	3	3	1	1	2	1	5	5	5	2	5	4	3	5	4	1	4	3	1	0	1	0	0	1	0	0	0
1368	2023/9/26 12:11:42	122	手机提交	直接访问	117.136.30.115(重庆-重庆)	2	1	1	3	2	1	1	1	1	1	1	2	2	1	1	1	3	1	1	1	1	1	1	5	4	5	5	4	5	2	5	5	3	5	2	1	0	0	1	1	1	0	1	0
1369	2023/9/26 12:11:42	273	手机提交	直接访问	106.83.148.105(重庆-重庆)	2	1	2	2	2	1	1	1	1	1	1	2	2	1	1	1	1	1	1	1	1	3	1	5	4	5	4	4	5	1	5	4	3	4	4	1	0	0	0	0	0	0	0	0
1370	2023/9/26 12:11:46	80	微信		123.147.251.192(重庆-重庆)	1	1	2	1	2	1	1	1	1	1	1	1	1	1	1	2	1	1	1	2	1	2	3	4	2	4	4	4	4	4	4	4	3	4	4	1	1	1	1	0	0	0	0	1
1371	2023/9/26 12:12:05	189	微信		117.136.30.198(重庆-重庆)	2	1	1	1	4	1	1	1	1	1	1	2	2	1	1	1	1	1	1	2	1	2	1	5	3	5	4	5	5	4	5	3	3	3	2	0	0	0	0	0	1	0	0	0
1372	2023/9/26 12:12:09	131	手机提交	直接访问	106.92.21.68(重庆-重庆)	1	1	2	2	2	2	1	1	1	1	1	3	2	1	1	2	1	1	1	2	1	1	1	5	4	5	5	5	4	1	4	3	2	5	2	0	0	1	0	0	1	0	0	0
1373	2023/9/26 12:12:21	177	手机提交	直接访问	39.144.222.64(重庆-重庆)	1	1	2	2	2	2	1	1	1	1	1	1	1	1	1	1	1	1	1	2	2	1	1	5	3	5	3	4	4	3	4	3	3	3	3	1	1	1	1	1	1	1	1	1
1374	2023/9/26 12:12:21	539	手机提交	直接访问	106.80.98.100(重庆-重庆)	2	1	2	2	2	1	1	1	1	1	1	3	1	1	1	1	1	1	1	1	1	1	1	1	3	5	5	5	5	4	5	4	4	4	4	1	1	1	1	1	1	1	1	1
1375	2023/9/26 12:12:26	207	手机提交	直接访问	117.136.30.131(重庆-重庆)	2	1	2	2	2	1	1	1	1	1	1	3	3	1	1	1	1	1	1	2	1	2	1	4	4	4	3	4	4	2	4	4	4	2	4	1	1	0	0	1	1	0	0	1
1376	2023/9/26 12:12:35	90	手机提交	直接访问	123.147.247.120(重庆-重庆)	2	1	2	2	2	1	1	1	1	1	1	1	1	1	1	1	1	1	1	1	1	1	1	4	4	4	4	4	4	4	4	4	2	2	4	1	1	1	1	0	1	0	1	1
1377	2023/9/26 12:12:45	180	微信		39.144.222.146(重庆-重庆)	2	1	2	1	2	1	1	1	1	1	1	1	1	1	1	1	1	1	1	1	1	1	1	4	4	4	4	4	5	2	4	4	4	2	2	1	1	1	1	1	1	1	1	1
1378	2023/9/26 12:12:58	271	手机提交	直接访问	106.88.95.119(重庆-重庆)	1	1	2	2	2	1	1	1	1	1	1	1	2	1	1	2	1	1	1	1	1	2	1	3	5	2	5	5	5	1	5	5	5	5	5	1	0	0	0	0	1	0	0	0
1379	2023/9/26 12:13:04	185	手机提交	直接访问	39.144.222.48(重庆-重庆)	2	2	1	2	2	1	1	1	1	1	1	1	2	1	1	1	1	1	1	1	1	1	1	3	3	4	3	4	3	2	4	3	3	3	3	0	0	0	0	1	1	0	0	0
1380	2023/9/26 12:13:05	360	手机提交	直接访问	123.147.247.107(重庆-重庆)	2	1	2	2	5	1	1	1	1	1	1	2	3	1	1	1	1	3	1	2	1	1	1	5	3	5	5	4	4	3	5	3	2	4	2	0	0	1	1	0	1	0	0	0
1381	2023/9/26 12:13:24	321	手机提交	直接访问	223.104.251.56(重庆-重庆)	2	1	2	1	4	1	1	2	1	1	1	2	1	1	1	1	1	1	1	1	2	2	1	3	3	3	3	3	4	3	4	3	3	3	3	0	0	0	0	0	0	0	0	0
1382	2023/9/26 12:13:42	162	手机提交	直接访问	39.144.222.174(重庆-重庆)	2	1	2	2	4	2	1	1	1	1	1	2	3	1	1	1	1	1	1	1	1	3	3	4	5	5	4	3	5	4	4	3	3	3	3	0	0	0	0	0	1	0	0	0
1383	2023/9/26 12:13:46	328	手机提交	直接访问	117.136.30.132(重庆-重庆)	2	1	2	1	4	1	1	2	1	1	1	2	1	1	1	2	1	1	2	2	1	2	1	5	3	4	3	4	4	2	4	3	2	3	3	1	0	1	0	0	1	0	1	0
1384	2023/9/26 12:13:51	344	微信		123.147.252.79(重庆-重庆)	2	1	2	1	4	2	1	1	1	1	1	1	1	1	1	1	1	1	1	1	2	2	1	4	2	4	3	4	4	2	4	3	2	2	2	1	1	1	0	1	1	1	0	1
1385	2023/9/26 12:13:53	65	手机提交	直接访问	106.80.167.80(重庆-重庆)	2	1	2	2	4	1	1	1	1	1	1	2	1	1	1	1	2	1	1	1	1	1	1	4	4	4	4	4	4	4	4	5	4	4	4	0	0	0	0	0	1	0	0	0
1386	2023/9/26 12:13:54	334	手机提交	直接访问	117.136.30.115(重庆-重庆)	1	1	2	1	4	1	1	1	1	1	1	1	1	1	1	1	3	1	2	2	3	3	1	5	4	5	5	5	4	1	5	3	4	3	4	1	1	1	0	1	1	0	0	0
1387	2023/9/26 12:14:05	204	手机提交	直接访问	39.144.222.40(重庆-重庆)	2	1	1	2	2	1	1	1	1	1	1	3	3	1	1	3	1	1	2	2	1	1	2	5	5	5	5	5	5	2	5	4	3	3	4	0	1	1	1	0	1	0	1	1
1388	2023/9/26 12:14:14	162	手机提交	直接访问	223.104.251.32(重庆-重庆)	1	1	2	1	2	1	1	1	3	3	1	3	3	3	3	3	1	1	1	1	1	3	1	5	4	5	5	5	5	1	5	5	5	3	4	0	0	0	0	0	1	0	0	1
1389	2023/9/26 12:14:17	154	微信		106.86.107.40(重庆-重庆)	1	1	1	1	2	2	1	1	1	1	1	1	1	1	1	1	1	1	1	1	1	2	1	5	5	5	4	4	4	1	5	2	4	4	4	1	0	0	0	0	0	0	0	0
1390	2023/9/26 12:14:44	137	微信		183.70.10.253(重庆-重庆)	1	1	1	1	2	2	1	1	1	1	1	1	1	1	1	1	2	1	1	1	1	1	1	5	5	5	5	5	5	1	5	1	5	1	5	1	1	0	0	0	1	0	0	0
1391	2023/9/26 12:14:46	116	微信		39.144.222.63(重庆-重庆)	1	1	2	2	2	1	3	3	3	3	3	3	3	3	3	3	3	3	3	3	3	3	3	5	5	5	5	5	5	1	5	5	2	5	5	1	0	0	0	0	0	0	0	0
1392	2023/9/26 12:14:49	156	微信		39.144.222.57(重庆-重庆)	2	2	2	1	2	1	1	1	1	1	1	1	2	1	1	2	1	1	1	1	1	1	1	1	4	5	3	5	5	1	5	3	2	2	2	0	0	0	0	0	0	0	0	0
1393	2023/9/26 12:14:56	541	手机提交	直接访问	39.144.222.180(重庆-重庆)	2	1	2	1	4	1	1	1	1	1	1	2	1	1	1	1	1	1	1	2	1	2	1	5	4	5	4	5	5	1	4	3	3	3	4	0	0	0	0	0	1	0	0	0
1394	2023/9/26 12:15:01	102	手机提交	直接访问	223.160.192.208(重庆-重庆)	2	2	2	3	2	1	1	1	3	1	1	2	1	1	1	1	1	1	1	1	1	1	1	5	5	5	5	5	5	5	5	5	5	5	5	1	1	1	1	1	1	1	1	1
1395	2023/9/26 12:15:18	105	手机提交	直接访问	123.147.251.179(重庆-重庆)	2	2	2	2	2	1	1	1	1	1	1	1	1	1	1	1	1	1	1	1	1	1	1	2	5	5	5	5	5	2	5	5	5	3	5	1	1	1	1	0	1	0	0	0
1396	2023/9/26 12:15:37	112	手机提交	直接访问	223.104.25.233(重庆-重庆)	1	1	2	2	2	1	1	1	1	1	1	1	1	1	1	1	1	1	1	1	1	1	1	5	3	5	5	5	5	2	5	5	3	1	3	1	1	1	1	0	0	0	0	0
1397	2023/9/26 12:16:01	317	手机提交	直接访问	106.83.167.95(重庆-重庆)	2	1	1	2	2	1	1	1	1	1	1	2	1	1	2	1	1	1	2	1	2	1	1	5	4	4	2	4	5	2	4	4	3	3	3	1	0	1	1	0	1	0	0	0
1398	2023/9/26 12:16:04	175	手机提交	直接访问	39.144.222.115(重庆-重庆)	2	1	2	2	2	1	1	1	2	3	1	3	1	1	1	3	1	1	1	2	1	2	1	5	3	3	3	3	3	3	3	3	3	3	3	1	1	1	1	1	1	0	0	0
1399	2023/9/26 12:16:07	41	手机提交	直接访问	39.144.222.178(重庆-重庆)	1	1	2	2	2	2	1	1	1	1	1	1	1	1	1	1	1	1	1	1	1	1	1	5	5	5	5	5	5	5	5	5	5	5	5	0	0	0	0	0	0	0	0	0
1400	2023/9/26 12:16:14	80	手机提交	直接访问	123.147.252.99(重庆-重庆)	1	1	1	3	2	1	1	1	1	1	1	1	1	1	1	1	1	1	1	1	1	2	1	5	5	5	5	5	5	3	5	3	1	3	1	1	1	0	0	1	1	0	1	0
1401	2023/9/26 12:16:27	85	手机提交	直接访问	106.80.255.183(重庆-重庆)	2	1	2	2	2	1	1	1	1	1	1	2	1	1	1	1	1	1	1	1	1	1	1	4	4	4	4	4	4	4	4	4	4	4	4	1	0	1	1	1	0	0	0	0
1402	2023/9/26 12:16:35	94	微信		106.86.107.40(重庆-重庆)	1	1	1	1	2	2	1	1	1	1	1	1	1	1	1	1	1	1	1	2	1	2	1	5	5	5	3	4	4	1	5	4	4	3	4	1	0	0	1	0	0	0	0	0
1403	2023/9/26 12:16:42	142	手机提交	直接访问	117.136.30.103(重庆-重庆)	2	1	1	1	4	2	1	1	1	3	1	3	3	3	3	3	3	3	1	2	1	2	1	5	3	5	5	5	5	2	5	5	5	5	5	1	0	1	1	0	1	0	0	1
1404	2023/9/26 12:17:11	161	手机提交	直接访问	39.144.222.182(重庆-重庆)	1	1	2	2	2	1	1	1	1	1	1	3	2	1	1	1	1	3	2	2	1	3	1	5	3	4	3	4	5	2	4	3	2	4	2	0	0	0	0	0	1	0	0	0
1405	2023/9/26 12:17:16	252	手机提交	直接访问	39.144.222.97(重庆-重庆)	1	1	2	1	2	2	1	1	1	1	1	3	3	3	3	1	3	3	1	1	1	3	1	1	4	5	5	5	5	2	5	5	5	3	4	1	1	1	1	1	1	1	1	1
1406	2023/9/26 12:17:16	69	微信		123.147.249.74(重庆-重庆)	2	1	1	1	2	1	1	1	1	1	1	3	1	1	1	1	1	1	1	1	1	1	1	5	5	5	5	5	5	1	5	5	5	5	5	1	0	0	0	0	1	0	0	0
1407	2023/9/26 12:17:21	121	手机提交	直接访问	218.206.15.90(重庆-重庆)	1	1	2	2	2	1	1	1	1	1	1	3	3	1	1	1	1	1	1	1	1	1	1	4	4	4	5	4	4	2	5	4	5	4	3	1	1	0	0	1	1	0	0	0
1408	2023/9/26 12:17:29	97	手机提交	直接访问	123.147.251.200(重庆-重庆)	2	1	1	2	2	1	1	1	1	1	1	1	2	1	1	1	1	1	1	1	1	1	1	4	4	5	3	5	5	2	5	3	2	2	4	1	1	1	1	1	1	1	1	1
1409	2023/9/26 12:17:36	248	手机提交	直接访问	106.88.197.97(重庆-重庆)	2	2	2	1	2	1	1	1	1	1	1	2	3	3	1	1	1	1	1	1	1	3	1	5	4	5	5	5	5	1	5	4	4	3	4	1	0	1	0	0	1	0	1	0
1410	2023/9/26 12:17:46	88	手机提交	直接访问	106.88.103.203(重庆-重庆)	2	1	2	2	2	1	1	1	3	1	1	3	3	1	3	3	1	1	1	1	1	2	1	5	4	4	5	5	5	1	5	4	1	1	3	0	0	0	0	0	1	0	0	0
1411	2023/9/26 12:17:52	139	手机提交	直接访问	123.147.249.190(重庆-重庆)	2	2	2	2	2	1	1	1	1	1	1	2	1	1	1	1	1	1	1	1	1	1	1	5	5	5	5	5	5	1	5	5	5	3	5	1	0	1	1	0	0	0	0	0
1412	2023/9/26 12:17:55	130	手机提交	直接访问	106.92.29.50(重庆-重庆)	1	1	2	2	2	1	1	1	1	1	1	1	1	2	1	1	1	1	1	1	1	1	1	4	3	4	4	4	4	3	4	4	3	3	3	1	1	1	1	1	1	1	1	1
1413	2023/9/26 12:18:00	125	微信		106.87.119.29(重庆-重庆)	1	1	1	2	2	2	1	1	1	1	1	3	1	3	3	3	3	3	3	3	3	3	1	4	3	4	4	5	4	1	4	4	3	3	4	1	1	0	0	0	1	1	1	0
1414	2023/9/26 12:18:03	89	手机提交	直接访问	14.108.172.135(重庆-重庆)	2	2	2	2	4	1	1	1	3	3	1	3	1	1	1	1	1	1	1	1	1	1	1	4	4	4	4	4	4	4	4	4	4	3	3	1	1	1	1	0	0	0	1	0
1415	2023/9/26 12:18:03	95	手机提交	直接访问	117.136.30.157(重庆-重庆)	2	1	2	2	2	1	1	1	2	1	1	2	1	1	1	1	1	1	1	1	1	1	1	3	4	4	4	4	4	2	4	4	3	3	4	1	0	1	0	0	1	0	0	0
1416	2023/9/26 12:18:19	303	手机提交	直接访问	39.144.222.126(重庆-重庆)	2	1	1	1	2	2	1	1	1	1	1	1	1	1	1	1	1	1	1	1	1	1	1	5	5	5	5	5	5	1	5	5	5	3	4	0	1	1	1	1	1	1	1	1
1417	2023/9/26 12:18:20	84	微信		123.147.247.149(重庆-重庆)	2	1	2	2	2	1	1	1	1	1	1	2	1	1	1	1	1	1	1	1	2	2	2	5	4	4	4	4	4	4	4	4	3	3	4	1	0	1	0	1	1	0	0	0
1418	2023/9/26 12:18:25	173	微信		39.144.222.174(重庆-重庆)	2	1	1	2	2	1	1	2	3	3	1	3	3	3	3	3	3	3	3	3	3	3	3	5	4	5	5	5	5	1	5	5	5	3	5	1	1	1	1	1	1	1	1	1
1419	2023/9/26 12:18:30	204	手机提交	直接访问	117.136.30.49(重庆-重庆)	2	1	1	3	2	2	1	1	1	1	1	2	1	1	1	1	1	1	1	1	1	1	1	5	3	5	5	5	5	1	5	4	3	4	3	1	0	0	0	0	0	0	0	0
1420	2023/9/26 12:18:33	172	手机提交	直接访问	39.144.222.185(重庆-重庆)	1	1	2	2	2	1	1	1	1	1	2	1	3	1	1	1	1	1	2	1	1	1	1	5	5	5	5	5	5	3	5	5	5	5	5	1	1	1	1	1	1	1	1	1
1421	2023/9/26 12:18:39	217	微信		221.13.96.46(重庆-重庆)	2	1	2	1	4	1	1	3	3	3	3	3	3	3	3	3	3	3	3	3	3	3	1	4	4	4	4	3	3	3	4	3	3	3	3	0	0	0	0	0	1	0	0	0
1422	2023/9/26 12:19:13	187	手机提交	直接访问	39.144.222.159(重庆-重庆)	1	1	2	2	2	1	1	1	1	1	1	2	1	2	1	1	1	1	1	2	1	2	1	4	4	4	5	5	5	2	4	2	5	4	3	0	1	1	0	0	1	0	0	0
1423	2023/9/26 12:19:18	117	微信		106.89.6.56(重庆-重庆)	2	1	1	2	2	1	1	1	1	1	1	3	3	3	3	3	3	3	1	3	1	3	3	5	5	5	3	5	5	3	5	5	3	3	3	1	1	1	1	1	1	1	1	1
1424	2023/9/26 12:19:50	33	手机提交	直接访问	106.88.247.211(重庆-重庆)	1	1	1	3	2	2	3	3	3	1	3	3	3	2	2	1	3	2	1	3	2	1	3	2	3	1	1	3	3	5	3	4	5	4	3	0	0	1	0	0	0	0	0	0
1425	2023/9/26 12:19:53	115	手机提交	直接访问	39.144.222.108(重庆-重庆)	1	1	2	2	2	1	1	1	1	1	1	2	2	1	2	1	1	1	1	1	1	1	1	4	3	5	4	4	4	3	4	3	3	3	3	1	0	0	0	0	1	0	1	0
1426	2023/9/26 12:19:55	142	手机提交	直接访问	117.136.30.145(重庆-重庆)	2	1	2	2	2	1	1	1	1	1	1	2	2	1	1	1	1	1	1	1	1	1	1	5	4	5	5	5	5	2	5	3	5	4	5	1	0	0	0	0	1	0	1	0
1427	2023/9/26 12:19:58	248	手机提交	直接访问	123.147.247.131(重庆-重庆)	2	2	2	2	2	1	1	1	1	1	1	3	3	1	1	1	3	3	1	1	1	3	1	4	3	4	3	4	4	3	4	3	3	4	3	0	0	0	0	0	1	0	1	0
1428	2023/9/26 12:20:11	89	手机提交	直接访问	123.147.249.217(重庆-重庆)	2	1	2	3	4	2	1	2	1	1	1	2	1	1	1	1	1	1	1	1	1	1	1	3	3	3	3	5	3	3	3	3	3	3	3	1	1	1	1	1	1	1	1	1
1429	2023/9/26 12:20:24	55	手机提交	直接访问	123.147.249.221(重庆-重庆)	2	1	2	2	2	1	1	3	3	3	1	1	3	3	3	1	3	3	3	3	3	3	3	4	4	4	4	4	4	4	4	3	4	4	4	1	1	0	0	1	0	0	0	0
1430	2023/9/26 12:20:34	137	微信		183.70.10.253(重庆-重庆)	1	1	1	1	2	1	1	1	1	1	1	1	1	1	1	1	1	1	1	1	1	1	1	3	1	5	5	5	5	1	5	3	5	1	5	1	0	0	0	0	1	0	0	0
1431	2023/9/26 12:20:41	196	微信		183.70.11.24(重庆-重庆)	1	1	2	1	2	1	3	3	1	1	1	3	2	1	1	1	3	1	1	2	1	3	1	5	4	5	4	4	4	2	4	3	2	4	3	1	1	0	1	0	1	0	1	1
1432	2023/9/26 12:20:52	91	手机提交	直接访问	39.144.222.129(重庆-重庆)	2	1	2	2	4	1	1	1	1	1	1	3	1	1	1	1	1	1	1	1	1	3	1	4	5	5	4	4	5	2	4	3	2	4	4	1	1	1	1	1	1	1	1	1
1433	2023/9/26 12:21:09	75	微信		106.83.163.34(重庆-重庆)	2	2	2	2	2	1	1	3	3	1	1	3	3	3	3	3	3	3	3	3	3	3	3	3	3	3	3	3	3	3	3	3	3	3	3	1	0	1	0	0	0	1	0	0
1434	2023/9/26 12:21:17	120	手机提交	直接访问	106.84.243.78(重庆-重庆)	2	1	2	2	2	1	1	1	1	1	1	2	2	1	1	1	1	1	1	1	1	1	1	1	1	5	5	5	5	1	5	5	5	5	3	0	1	1	0	0	1	0	0	0
1435	2023/9/26 12:21:21	70	微信		39.144.222.145(重庆-重庆)	2	1	2	3	5	2	1	1	1	1	1	1	1	1	1	1	1	1	1	1	1	1	1	4	4	4	4	4	4	4	4	4	4	4	4	1	1	1	1	1	1	1	1	1
1436	2023/9/26 12:21:21	337	手机提交	直接访问	106.80.228.212(重庆-重庆)	2	2	2	3	4	1	1	1	1	1	1	2	2	1	1	1	1	1	1	1	1	2	1	5	4	5	4	5	5	2	5	4	3	4	3	1	1	1	1	0	1	0	0	0
1437	2023/9/26 12:21:25	104	手机提交	直接访问	39.144.222.129(重庆-重庆)	2	1	2	2	2	2	1	1	1	1	1	2	3	3	1	3	1	3	1	3	3	1	1	5	5	3	3	5	3	3	3	4	3	3	3	0	0	0	0	0	0	0	0	0
1438	2023/9/26 12:21:32	76	手机提交	直接访问	183.228.178.239(重庆-重庆)	1	1	1	3	2	2	1	1	1	1	1	1	1	1	1	1	1	1	1	1	1	1	1	5	3	5	3	4	5	5	5	4	3	3	2	1	0	0	0	0	0	0	0	0
1439	2023/9/26 12:21:36	212	手机提交	直接访问	123.147.247.146(重庆-重庆)	2	1	2	2	2	1	1	3	1	1	3	3	2	1	1	1	3	3	3	3	3	3	3	4	3	4	2	4	3	3	4	2	2	3	3	1	1	1	1	1	1	1	1	1
1440	2023/9/26 12:21:50	136	手机提交	直接访问	106.83.40.236(重庆-重庆)	2	1	1	2	2	1	1	1	1	1	1	3	3	3	3	3	3	3	3	3	3	3	3	1	4	5	5	5	5	1	3	3	3	3	3	1	1	1	1	0	1	0	1	0
1441	2023/9/26 12:21:54	125	手机提交	直接访问	123.147.249.187(重庆-重庆)	2	2	2	3	2	1	1	1	1	1	1	3	2	2	2	2	1	1	1	2	1	3	3	4	4	4	4	4	3	4	4	4	2	4	4	1	1	1	1	1	1	1	1	1
1442	2023/9/26 12:22:16	235	手机提交	直接访问	106.84.150.76(重庆-重庆)	1	1	1	2	2	2	1	1	1	1	1	3	3	1	3	3	1	1	1	3	3	1	1	4	4	5	5	5	4	2	4	4	2	3	2	1	1	0	0	1	1	0	1	1
1443	2023/9/26 12:22:19	201	手机提交	直接访问	39.144.222.104(重庆-重庆)	2	1	2	2	2	2	1	1	1	1	1	2	2	1	1	1	1	1	1	2	2	2	1	4	5	5	4	4	5	1	5	4	4	4	3	1	1	0	1	1	1	0	1	0
1444	2023/9/26 12:22:25	174	手机提交	直接访问	123.147.245.152(重庆-重庆)	2	2	2	2	2	1	1	1	1	1	1	2	1	1	1	1	1	1	1	1	1	2	1	4	4	4	3	4	4	2	4	4	4	3	3	1	1	1	1	0	1	1	1	1
1445	2023/9/26 12:22:26	70	手机提交	直接访问	183.70.10.253(重庆-重庆)	1	1	1	1	2	2	1	1	1	1	1	1	1	1	1	1	1	1	1	1	1	1	1	3	5	5	5	5	5	1	5	3	5	1	5	1	0	0	0	0	1	0	0	0
1446	2023/9/26 12:22:33	53	微信		39.144.222.145(重庆-重庆)	2	1	2	3	5	2	1	1	1	1	1	1	1	1	1	1	1	1	1	1	1	1	1	4	4	4	4	4	4	4	4	4	4	4	4	1	1	1	1	1	1	1	1	1
1447	2023/9/26 12:22:38	142	手机提交	直接访问	123.147.249.210(重庆-重庆)	2	1	2	3	5	2	1	1	3	3	1	3	3	3	3	3	3	3	1	1	1	3	1	4	4	4	4	4	4	2	4	4	4	4	4	1	1	1	1	1	1	1	1	1
1448	2023/9/26 12:22:41	109	手机提交	直接访问	117.136.30.134(重庆-重庆)	2	1	2	1	4	1	3	3	3	3	1	3	3	3	3	3	3	3	3	3	3	3	3	4	4	4	4	4	4	2	4	4	4	3	3	0	0	0	0	0	0	0	0	0
1449	2023/9/26 12:22:44	409	微信		106.84.242.163(重庆-重庆)	2	2	1	2	2	2	1	1	1	3	1	3	3	1	3	1	1	3	1	1	3	1	1	5	4	4	3	5	4	2	5	4	4	3	3	0	1	0	1	0	0	0	0	0
[truncated: 10,516 more rows]
[truncated: 2 more columns]
